# Supplementary material for: Zhang-Rice singlets state formed by two-step oxidation for triggering water oxidation under operando conditions
Source: Nat Commun. 2023 Feb 1;14:529. doi: 10.1038/s41467-023-36317-2 (PMC9892518; doi:10.1038/s41467-023-36317-2)
Supplement: Supplementary file 3 — Source Data [file 41467_2023_36317_MOESM3_ESM.xlsx]

## Sheet: Fig. 1b
Figure 1b	H-Cu2O			Cu2O			CuO ref.			Cu2O ref.
Cu L3-edge XANES spectra of Cu2O, H-Cu2O and references (ref.).	Energy (eV)	Intensity (a.u.)		Energy (eV)	Intensity (a.u.)		Energy (eV)	Intensity (a.u.)		Energy (eV)	Intensity (a.u.)
	916.363	-0.06423		916.363	-0.07165		916.3	0.000292908		925.3	1.55625
	917.363	-0.06223		917.363	-0.06816		916.8	1.16689e-05		925.8	1.548
	918.363	-0.0601		918.363	-0.06482		917.3	0		926.3	1.54302
	919.363	-0.05782		919.363	-0.06165		917.8	0.000324959		926.8	1.53874
	920.363	-0.0554		920.363	-0.05864		918.3	4.83223e-06		927.3	1.53535
	921.363	-0.05283		921.363	-0.05578		918.8	6.37268e-05		927.8	1.53269
	921.863	-0.04992		921.863	-0.05278		919.3	0.000257751		928.3	1.53064
	922.363	-0.04688		922.363	-0.05083		919.8	0.00147		928.5	1.52773
	922.863	-0.04336		922.863	-0.0484		920.3	0.00275		928.7	1.52864
	923.363	-0.04077		923.363	-0.04486		920.8	0.00375		928.9	1.52891
	923.863	-0.03789		923.863	-0.04302		921.3	0.00472		929.1	1.52941
	924.363	-0.03384		924.363	-0.03867		921.5	0.00604		929.3	1.53163
	924.863	-0.02952		924.863	-0.03401		921.7	0.00556		929.4	1.53561
	925.363	-0.02541		925.363	-0.02894		921.9	0.0048		929.5	1.53667
	925.863	-0.02228		925.863	-0.02439		922.1	0.00517		929.6	1.53913
	926.363	-0.01867		926.363	-0.02014		922.3	0.00513		929.7	1.54229
	926.563	-0.01539		926.563	-0.01632		922.5	0.00512		929.8	1.5491
	926.763	-0.01101		926.763	-0.01254		922.7	0.0045		929.9	1.55864
	926.963	-0.00663		926.963	-0.00906		922.9	0.00446		930	1.56678
	927.163	-0.00374		927.163	-0.00588		923.1	0.00417		930.1	1.57656
	927.363	-0.000552639		927.363	-0.00391		923.3	0.0045		930.2	1.59003
	927.463	0.00348		927.463	0.00079581		923.5	0.00458		930.3	1.60441
	927.563	0.00645		927.563	0.00464		923.7	0.00633		930.4	1.6188
	927.663	0.00886		927.663	0.00693		923.9	0.00664		930.5	1.63267
	927.763	0.01076		927.763	0.00858		924.1	0.00759		930.6	1.64642
	927.863	0.01313		927.863	0.01077		924.3	0.00805		930.7	1.65919
	927.963	0.01488		927.963	0.01414		924.5	0.00819		930.8	1.66625
	928.063	0.01754		928.063	0.01702		924.7	0.00914		930.9	1.6684
	928.163	0.0204		928.163	0.01791		924.9	0.01002		931	1.67834
	928.263	0.02256		928.263	0.01977		925.1	0.01013		931.1	1.67421
	928.363	0.02582		928.363	0.02102		925.3	0.01055		931.2	1.65746
	928.463	0.02977		928.463	0.02518		925.5	0.01159		931.3	1.6469
	928.563	0.03333		928.563	0.02899		925.7	0.01212		931.4	1.63908
	928.663	0.03704		928.663	0.03252		925.9	0.01174		931.5	1.63473
	928.763	0.04137		928.763	0.03694		926.1	0.01338		931.6	1.63311
	928.863	0.04621		928.863	0.04382		926.3	0.01388		931.7	1.63501
	928.963	0.05074		928.963	0.05139		926.4	0.01495		931.8	1.64243
	929.063	0.056		929.063	0.05705		926.5	0.01435		931.9	1.65271
	929.163	0.06216		929.163	0.063		926.6	0.01434		932	1.67119
	929.263	0.06874		929.263	0.07005		926.7	0.01446		932.1	1.6957
	929.363	0.07682		929.363	0.07625		926.8	0.01549		932.2	1.73807
	929.463	0.08463		929.463	0.0849		926.9	0.01707		932.3	1.78397
	929.563	0.09356		929.563	0.09454		927	0.0169		932.4	1.86289
	929.663	0.10364		929.663	0.10505		927.1	0.01775		932.5	1.94579
	929.763	0.11547		929.763	0.11789		927.2	0.0188		932.6	2.05507
	929.863	0.12975		929.863	0.13463		927.3	0.0213		932.7	2.18783
	929.963	0.14845		929.963	0.15406		927.35	0.02254		932.8	2.32842
	930.063	0.17016		930.063	0.17772		927.4	0.02249		932.9	2.45395
	930.163	0.19833		930.163	0.20473		927.45	0.02311		933	2.56224
	930.263	0.23067		930.263	0.23894		927.5	0.02336		933.1	2.65194
	930.363	0.26459		930.363	0.27372		927.55	0.02349		933.2	2.71768
	930.463	0.29762		930.463	0.30964		927.6	0.02414		933.3	2.7499
	930.563	0.33102		930.563	0.34262		927.65	0.02399		933.4	2.75162
	930.663	0.35858		930.663	0.37067		927.7	0.02306		933.5	2.7277
	930.763	0.37983		930.763	0.39187		927.75	0.02267		933.6	2.68327
	930.863	0.39339		930.863	0.40568		927.8	0.02333		933.7	2.63552
	930.963	0.40054		930.963	0.41129		927.85	0.02388		933.8	2.58828
	931.063	0.40092		931.063	0.41147		927.9	0.02491		933.9	2.53958
	931.163	0.40034		931.163	0.40618		927.95	0.02539		934	2.49907
	931.263	0.39743		931.263	0.40369		928	0.02673		934.1	2.46668
	931.363	0.39564		931.363	0.40189		928.05	0.02731		934.2	2.4388
	931.463	0.39748		931.463	0.40536		928.1	0.02883		934.3	2.41432
	931.563	0.4084		931.563	0.41309		928.15	0.02981		934.4	2.38964
	931.663	0.42438		931.663	0.43075		928.2	0.03068		934.5	2.36776
	931.763	0.44815		931.763	0.45549		928.25	0.03167		934.6	2.34569
	931.863	0.4784		931.863	0.48859		928.3	0.03338		934.7	2.31852
	931.963	0.51581		931.963	0.52929		928.35	0.03414		934.8	2.29017
	932.063	0.56555		932.063	0.57797		928.4	0.03421		934.9	2.26806
	932.163	0.62702		932.163	0.63754		928.45	0.0356		935	2.24013
	932.263	0.69978		932.263	0.70567		928.5	0.0367		935.1	2.21116
	932.363	0.78743		932.363	0.79468		928.55	0.03837		935.2	2.18417
	932.463	0.89729		932.463	0.9029		928.6	0.04081		935.3	2.15616
	932.563	1.0292		932.563	1.03321		928.65	0.04369		935.5	2.0809
	932.663	1.18261		932.663	1.19087		928.7	0.04488		935.7	2.06442
	932.763	1.35283		932.763	1.36843		928.75	0.04591		935.9	2.03373
	932.863	1.53325		932.863	1.5526		928.8	0.04776		936.1	2.00702
	932.963	1.70653		932.963	1.7312		928.85	0.05016		936.3	1.98947
	933.063	1.86331		933.063	1.88581		928.9	0.05228		936.5	1.97304
	933.163	1.97598		933.163	2.00769		928.95	0.05428		936.7	1.9642
	933.263	2.04976		933.263	2.0841		929	0.05751		936.9	1.95961
	933.363	2.08116		933.363	2.12176		929.05	0.06063		937.1	1.95573
	933.463	2.07461		933.463	2.11609		929.1	0.06338		937.3	1.9518
	933.563	2.04207		933.563	2.07581		929.15	0.06722		937.3	1.94566
	933.663	1.99706		933.663	2.01905		929.2	0.07147		937.8	1.93883
	933.763	1.95114		933.763	1.95197		929.25	0.07609		938.3	1.92158
	933.863	1.91002		934.163	1.8297		929.3	0.08072		938.8	1.90263
	933.963	1.87007		934.263	1.77967		929.35	0.08663		939.3	1.88433
	934.063	1.83486		934.363	1.74125		929.4	0.09284		939.8	1.8674
	934.163	1.79498		934.463	1.7097		929.45	0.10025		940.3	1.85535
	934.263	1.76432		934.563	1.68259		929.5	0.10782		940.8	1.84464
	934.363	1.73227		934.663	1.65873		929.55	0.11476		941.3	1.83249
	934.463	1.69804		934.763	1.63363		929.6	0.1253		941.8	1.81972
	934.563	1.66833		934.863	1.60986		929.65	0.1361		942.3	1.80952
	934.663	1.64127		934.963	1.58237		929.7	0.14958		942.8	1.8011
	934.763	1.61835		935.063	1.55941		929.75	0.16491		943.3	1.79607
	934.863	1.59539		935.163	1.53262		929.8	0.18339		943.8	1.7965
	934.963	1.57196		935.263	1.50662		929.85	0.20448		944.3	1.80237
	935.063	1.54711		935.363	1.4788		929.9	0.2296		944.8	1.81104
	935.163	1.5193		935.463	1.44636		929.95	0.25538		945.3	1.82359
	935.263	1.49344		935.563	1.41024		930	0.2813		945.8	1.83622
	935.363	1.46457		935.663	1.37992		930.05	0.31729		946.3	1.84111
	935.463	1.43279		935.763	1.34972		930.1	0.36071		946.8	1.83964
	935.563	1.40026		935.863	1.31818		930.15	0.41294		947.3	1.83166
	935.663	1.36931		935.963	1.29099		930.2	0.46851
	935.763	1.3402		936.063	1.26751		930.25	0.53423
	935.863	1.31151		936.163	1.24835		930.3	0.58402
	935.963	1.28574		936.263	1.23539		930.35	0.6334
	936.063	1.26326		936.363	1.22795		930.4	0.69229
	936.163	1.23814		936.563	1.22444		930.45	0.7553
	936.263	1.22246		936.763	1.22332		930.5	0.81448
	936.363	1.21314		936.963	1.22666		930.55	0.86836
	936.563	1.20893		937.163	1.22562		930.6	0.90854
	936.763	1.20904		937.363	1.22291		930.65	0.93551
	936.963	1.21073		937.563	1.22023		930.7	0.945
	937.163	1.21581		937.763	1.21333		930.75	0.93779
	937.363	1.21721		937.963	1.20575		930.8	0.91303
	937.563	1.21821		938.163	1.19352		930.85	0.87464
	937.763	1.21561		938.363	1.18248		930.9	0.82428
	937.963	1.20261		938.563	1.16963		930.95	0.76176
	938.163	1.19079		938.763	1.15571		931	0.70253
	938.363	1.17781		938.963	1.14402		931.05	0.63833
	938.563	1.16424		939.163	1.13135		931.1	0.57706
	938.763	1.15115		939.363	1.12208		931.15	0.52103
	938.963	1.13808		939.563	1.10973		931.2	0.46522
	939.163	1.12704		939.763	1.09898		931.25	0.41439
	939.363	1.11675		939.963	1.09246		931.3	0.36979
	939.563	1.10781		940.163	1.08529		931.35	0.33262
	939.763	1.10036		940.363	1.07927		931.4	0.30275
	939.963	1.09226		940.563	1.07341		931.45	0.2744
	940.163	1.08491		940.763	1.06613		931.5	0.24747
	940.363	1.07639		940.963	1.06466		931.55	0.22205
	940.563	1.07049		941.163	1.05991		931.6	0.20025
	940.763	1.06452		941.363	1.0534		931.65	0.18225
	940.963	1.05969		941.563	1.04253		931.7	0.16704
	941.163	1.05262		941.763	1.03039		931.75	0.15587
	941.363	1.04598		941.963	1.02091		931.8	0.1448
	941.563	1.03682		942.163	1.00996		931.85	0.13496
	941.763	1.02748		942.363	0.99967		931.9	0.12772
	941.963	1.01844		942.563	0.99457		931.95	0.11915
	942.163	1.00978		942.763	0.99085		932	0.1111
	942.363	1.00151		942.963	0.99448		932.05	0.10522
	942.563	0.99566		943.163	1.00218		932.1	0.10042
	942.763	0.99297		943.363	1.01457		932.15	0.09487
	942.963	0.99633		943.563	1.02708		932.2	0.09038
	943.163	0.99998		943.763	1.03981		932.25	0.08701
	943.363	1.00819		943.963	1.05939		932.3	0.08377
	943.563	1.01926		944.163	1.07585		932.35	0.08025
	943.763	1.03283		944.363	1.0962		932.4	0.07802
	943.963	1.04758		944.563	1.11998		932.45	0.07614
	944.163	1.06692		944.763	1.14493		932.5	0.07423
	944.363	1.08966		944.963	1.17083		932.55	0.0732
	944.563	1.11387		945.163	1.1995		932.6	0.072
	944.763	1.13954		945.363	1.22733		932.65	0.07087
	944.963	1.16669		945.563	1.24891		932.7	0.06994
	945.163	1.19359		945.763	1.26578		932.75	0.06884
	945.363	1.21999		945.963	1.27869		932.8	0.06743
	945.563	1.24105		946.163	1.28401		932.85	0.06681
	945.763	1.25759		946.363	1.28673		932.9	0.06519
	945.963	1.26918		946.563	1.28749		932.95	0.06364
	946.163	1.27914		946.763	1.28276		933	0.06286
	946.363	1.28115		946.963	1.27677		933.05	0.06164
	946.563	1.28004		947.163	1.26958		933.1	0.06201
	946.763	1.27485		947.363	1.26191		933.15	0.0616
	946.963	1.27048		947.563	1.25322		933.2	0.06223
	947.163	1.26524		947.763	1.2466		933.25	0.06239
	947.363	1.25568		947.963	1.24134		933.3	0.06184
	947.563	1.24695		948.163	1.24014		933.35	0.0611
	947.763	1.24103		948.363	1.23777		933.4	0.06008
	947.963	1.23614		948.463	1.23621		933.45	0.06045
	948.163	1.23251		948.563	1.23056		933.5	0.06053
	948.363	1.22652		948.663	1.22866		933.55	0.06024
	948.463	1.22544		948.763	1.22419		933.6	0.05972
	948.563	1.22466		948.863	1.21909		933.65	0.05902
	948.663	1.22698		948.963	1.21914		933.7	0.05831
	948.763	1.22767		949.063	1.22244		933.75	0.05748
	948.863	1.22502		949.163	1.2247		933.8	0.05586
	948.963	1.22309		949.263	1.22631		933.85	0.05616
	949.063	1.22217		949.363	1.227		933.9	0.05641
	949.163	1.22061		949.463	1.22658		933.95	0.05581
	949.263	1.21925		949.563	1.22489		934	0.05506
	949.363	1.2165		949.663	1.22601		934.05	0.05481
	949.463	1.2155		949.763	1.22557		934.1	0.05467
	949.563	1.21572		949.863	1.22921		934.15	0.05477
	949.663	1.21916		949.963	1.23405		934.2	0.05434
	949.763	1.2227		950.063	1.24058		934.25	0.05468
	949.863	1.22491		950.163	1.2439		934.3	0.0546
	949.963	1.22795		950.263	1.25331		934.35	0.05386
	950.063	1.23213		950.363	1.26127		934.4	0.05372
	950.163	1.23745		950.463	1.26697		934.45	0.0528
	950.263	1.24289		950.563	1.27201		934.5	0.0522
	950.363	1.24967		950.663	1.27929		934.55	0.05164
	950.463	1.25511		950.763	1.2849		934.6	0.05152
	950.563	1.26303		950.863	1.28631		934.65	0.05194
	950.663	1.2722		950.963	1.28935		934.7	0.05152
	950.763	1.27312		951.063	1.29424		934.75	0.05142
	950.863	1.27673		951.163	1.29526		934.8	0.05169
	950.963	1.28061		951.263	1.30438		934.85	0.05124
	951.063	1.28491		951.363	1.30994		934.9	0.05088
	951.163	1.29222		951.463	1.31914		934.95	0.05156
	951.263	1.30039		951.563	1.33075		935	0.05242
	951.363	1.31006		951.663	1.3406		935.05	0.05192
	951.463	1.32003		951.763	1.3519		935.1	0.05187
	951.563	1.33277		951.863	1.36083		935.15	0.05243
	951.663	1.34356		951.963	1.37922		935.2	0.05133
	951.763	1.35075		952.063	1.4009		935.25	0.05163
	951.863	1.36275		952.163	1.42571		935.3	0.05259
	951.963	1.37787		952.263	1.45569		935.35	0.05337
	952.063	1.39737		952.363	1.49067		935.4	0.05391
	952.163	1.42039		952.463	1.53094		935.45	0.05545
	952.263	1.44829		952.563	1.5737		935.5	0.0559
	952.363	1.48397		952.663	1.61509		935.55	0.05665
	952.463	1.52325		952.763	1.65841		935.6	0.05748
	952.563	1.56784		952.863	1.69707		935.65	0.05804
	952.663	1.61029		952.963	1.73659		935.7	0.05825
	952.763	1.65358		953.063	1.77143		935.75	0.05862
	952.863	1.69259		953.163	1.79275		935.8	0.0604
	952.963	1.72656		953.263	1.8021		935.85	0.06102
	953.063	1.7524		953.363	1.80407		935.9	0.0615
	953.163	1.77168		953.463	1.79863		935.95	0.06179
	953.263	1.78203		953.563	1.78771		936	0.0617
	953.363	1.78868		953.663	1.77215		936.05	0.06196
	953.463	1.7844		953.763	1.75851		936.1	0.06326
	953.563	1.77738		953.863	1.74197		936.15	0.06387
	953.663	1.76372		953.963	1.7316		936.2	0.06509
	953.763	1.74901		954.063	1.72357		936.25	0.06526
	953.863	1.73406		954.163	1.71288		936.3	0.06604
	953.963	1.71892		954.263	1.70526		936.4	0.06863
	954.063	1.7075		954.363	1.7		936.5	0.06946
	954.163	1.70154		954.463	1.69384		936.6	0.07127
	954.263	1.69386		954.563	1.68683		936.7	0.07261
	954.363	1.69128		954.663	1.68618		936.8	0.07492
	954.463	1.68651		954.763	1.6859		936.9	0.07701
	954.563	1.68454		954.863	1.68154		937	0.079
	954.663	1.68214		954.963	1.67707		937.1	0.08004
	954.763	1.67699		955.063	1.67545		937.2	0.08121
	954.863	1.67313		955.163	1.66981		937.3	0.08168
	954.963	1.66848		955.263	1.66766		937.4	0.08214
	955.063	1.66503		955.363	1.66236		937.5	0.08298
	955.163	1.66166		955.463	1.65729		937.6	0.08395
	955.263	1.65818		955.563	1.65432		937.7	0.08491
	955.363	1.65488		955.663	1.65721		937.8	0.08472
	955.463	1.65315		955.763	1.65572		937.9	0.08494
	955.563	1.65053		955.863	1.65169		938	0.08561
	955.663	1.64954		955.963	1.64685		938.1	0.08585
	955.763	1.64682		956.063	1.64549		938.2	0.08682
	955.863	1.64527		956.163	1.64247		938.3	0.08744
	955.963	1.64194		956.263	1.63788		938.4	0.08798
	956.063	1.63985		956.363	1.63363		938.5	0.08886
	956.163	1.63813		956.563	1.63399		938.6	0.08894
	956.263	1.63689		956.763	1.63678		938.7	0.08975
	956.363	1.63308		956.963	1.64025		938.8	0.09016
	956.563	1.63609		957.163	1.64248		938.9	0.09069
	956.763	1.63595		957.363	1.63964		939	0.09211
	956.963	1.63637		957.863	1.63766		939.1	0.09236
	957.163	1.63801		958.363	1.63188		939.2	0.09258
	957.363	1.63561		958.863	1.62187		939.3	0.09324
	957.863	1.62993		959.363	1.60417		939.4	0.09398
	958.363	1.61968		959.863	1.59063		939.5	0.09495
	958.863	1.60853		960.363	1.57897		939.6	0.09649
	959.363	1.59592		960.863	1.56913		939.7	0.09678
	959.863	1.58478		961.363	1.55781		939.8	0.09711
	960.363	1.56963		961.863	1.55579		939.9	0.09798
	960.863	1.55993		962.363	1.56052		940	0.09752
	961.363	1.55918		963.363	1.56666		940.1	0.09845
	961.863	1.56869		964.363	1.57703		940.2	0.09965
	962.363	1.59217		965.363	1.59163		940.3	0.10022
	969.363	1.62291		966.363	1.61045		940.4	0.10039
	971.363	1.64754		967.363	1.63349		940.5	0.10116
	973.363	1.67576					940.6	0.10121
	975.363	1.70755					940.7	0.10164
	977.363	1.74292					940.8	0.10126
	979.363	1.78187					940.9	0.10097
							941	0.101
							941.1	0.10185
							941.2	0.10312
							941.3	0.10162
							941.4	0.10204
							941.5	0.1026
							941.6	0.10398
							941.7	0.1034
							941.8	0.1048
							941.9	0.10413
							942	0.10383
							942.1	0.10374
							942.2	0.10447
							942.3	0.10363
							942.4	0.10411
							942.5	0.10483
							942.6	0.10469
							942.7	0.10543
							942.8	0.10477
							942.9	0.10461
							943	0.1056
							943.1	0.10663
							943.2	0.10814
							943.3	0.10761
							943.4	0.10774
							943.5	0.10817
							943.6	0.10889
							943.7	0.10928
							943.8	0.10975
							943.9	0.11013
							944	0.11111
							944.1	0.11152
							944.2	0.11219
							944.3	0.11165
							944.4	0.11192
							944.5	0.11186
							944.6	0.11223
							944.7	0.11253
							944.8	0.1141
							944.9	0.11362
							945	0.114
							945.1	0.11468
							945.2	0.11525
							945.3	0.11627
							945.4	0.11766
							945.5	0.11837
							945.6	0.11861
							945.7	0.11961
							945.8	0.12043
							945.9	0.12125
							946	0.12203
							946.1	0.12362
							946.2	0.12428
							946.3	0.1247
							946.4	0.12434
							946.5	0.12498
							946.6	0.12511
							946.7	0.12525
							946.8	0.12567
							946.9	0.12662
							947	0.12752
							947.1	0.12674
							947.2	0.12729
							947.3	0.12805
							947.4	0.12829
							947.5	0.12888
							947.6	0.12982
							947.7	0.12976
							947.8	0.13038
							947.9	0.13091
							948	0.13213
							948.1	0.13311
							948.2	0.1333
							948.3	0.13412
							948.4	0.13531
							948.5	0.13623
							948.6	0.13866
							948.7	0.13985
							948.8	0.14226
							948.9	0.14422
							949	0.14662
							949.1	0.1502
							949.2	0.15386
							949.3	0.15957
							949.4	0.16692
							949.5	0.17504
							949.6	0.18672
							949.7	0.20041
							949.8	0.21767
							949.9	0.2435
							950	0.27246
							950.1	0.30311
							950.2	0.33213
							950.3	0.35677
							950.4	0.37367
							950.5	0.3789
							950.6	0.3738
							950.7	0.3592
							950.8	0.33736
							950.9	0.313
							951	0.28793
							951.1	0.26372
							951.2	0.24256
							951.3	0.22413
							951.4	0.20797
							951.5	0.19627
							951.6	0.18599
							951.7	0.17964
							951.8	0.17352
							951.9	0.16989
							952	0.16639
							952.1	0.16306
							952.2	0.16104
							952.3	0.15939
							952.4	0.15761
							952.5	0.15626
							952.6	0.15657
							952.7	0.15554
							952.8	0.15585
							952.9	0.15493
							953	0.15424
							953.1	0.15497
							953.2	0.15465
							953.3	0.15355
							953.4	0.15297
							953.5	0.15289
							953.6	0.15197
							953.7	0.15147
							953.8	0.15063
							953.9	0.15044
							954	0.14974
							954.1	0.14905
							954.2	0.14949
							954.3	0.14799
							954.4	0.14742
							954.5	0.14791
							954.6	0.1474
							954.7	0.1466
							954.8	0.14661
							954.9	0.14681
							955	0.14624
							955.1	0.14738
							955.2	0.14747
							955.3	0.14806
							955.4	0.14879
							955.5	0.14857
							955.6	0.14836
							955.7	0.14837
							955.8	0.14909
							955.9	0.14937
							956	0.15028
							956.1	0.15044
							956.2	0.15034
							956.3	0.15179
							956.5	0.15183
							956.7	0.15173
							956.9	0.15269
							957.1	0.15384
							957.3	0.15411
							957.8	0.15567
							958.3	0.15594
							958.8	0.15681
							959.3	0.15677
							959.8	0.15725
							960.3	0.15802
							960.8	0.15972
							961.3	0.16098
							961.8	0.16175
							962.3	0.16434
							963.3	0.16989
							964.3	0.1732
							965.3	0.17726
							966.3	0.18179
							967.3	0.18636

## Sheet: Fig. 1c
Figure 1c		H-Cu2O	Cu2O
Cu K-edge EXAFS spectra of Cu2O and H-Cu2O	Radial distance (Å)	FT magnitude (a.u.)	FT magnitude (a.u.)
	0	0.02243	0.13211
	0.03068	0.10586	0.15631
	0.06136	0.20055	0.20836
	0.09204	0.28127	0.26281
	0.12272	0.3413	0.3068
	0.1534	0.37577	0.33372
	0.18408	0.38158	0.34007
	0.21476	0.35766	0.32467
	0.24544	0.30501	0.28858
	0.27612	0.22683	0.23569
	0.3068	0.12898	0.17495
	0.33748	0.03558	0.12934
	0.36816	0.11618	0.1405
	0.39884	0.23271	0.20285
	0.42951	0.3402	0.2781
	0.46019	0.4286	0.34652
	0.49087	0.4898	0.39796
	0.52155	0.51727	0.42578
	0.55223	0.50654	0.4257
	0.58291	0.45602	0.39592
	0.61359	0.36881	0.33819
	0.64427	0.26019	0.26179
	0.67495	0.19622	0.19959
	0.70563	0.29304	0.22688
	0.73631	0.49093	0.35297
	0.76699	0.72173	0.52294
	0.79767	0.96035	0.70824
	0.82835	1.19135	0.89416
	0.85903	1.40205	1.07014
	0.88971	1.58163	1.22762
	0.92039	1.72148	1.35991
	0.95107	1.81593	1.46254
	0.98175	1.86312	1.5339
	1.01243	1.86611	1.5758
	1.04311	1.83417	1.59422
	1.07379	1.78406	1.5996
	1.10447	1.74055	1.60657
	1.13515	1.73377	1.63204
	1.16583	1.79104	1.6913
	1.1965	1.92522	1.79309
	1.22718	2.12929	1.93672
	1.25786	2.3818	2.11279
	1.28854	2.65618	2.30671
	1.31922	2.92694	2.50221
	1.3499	3.17209	2.68365
	1.38058	3.37378	2.83731
	1.41126	3.51826	2.95191
	1.44194	3.59584	3.01895
	1.47262	3.60079	3.03275
	1.5033	3.53119	2.99049
	1.53398	3.3888	2.89213
	1.56466	3.17869	2.74029
	1.59534	2.90895	2.53994
	1.62602	2.59014	2.2981
	1.6567	2.23476	2.02345
	1.68738	1.85671	1.72587
	1.71806	1.4708	1.4159
	1.74874	1.09266	1.10434
	1.77942	0.74021	0.80176
	1.8101	0.44249	0.51853
	1.84078	0.28397	0.26697
	1.87146	0.36219	0.10037
	1.90214	0.52452	0.19993
	1.93282	0.67104	0.34354
	1.9635	0.78234	0.45788
	1.99418	0.85801	0.54061
	2.02485	0.90421	0.59671
	2.05553	0.93047	0.63445
	2.08621	0.94796	0.66418
	2.11689	0.96767	0.6966
	2.14757	0.99846	0.74047
	2.17825	1.04571	0.80054
	2.20893	1.11143	0.87706
	2.23961	1.19558	0.96723
	2.27029	1.29797	1.06727
	2.30097	1.41935	1.17405
	2.33165	1.5615	1.28578
	2.36233	1.72636	1.40205
	2.39301	1.91476	1.52337
	2.42369	2.12541	1.65045
	2.45437	2.3543	1.78341
	2.48505	2.59485	1.92122
	2.51573	2.83832	2.06133
	2.54641	3.07467	2.1997
	2.57709	3.29326	2.3311
	2.60777	3.48363	2.44951
	2.63845	3.63623	2.54872
	2.66913	3.7429	2.62279
	2.69981	3.79738	2.66652
	2.73049	3.79564	2.67587
	2.76117	3.73606	2.64816
	2.79184	3.61952	2.58233
	2.82252	3.44936	2.47894
	2.8532	3.2312	2.3402
	2.88388	2.97273	2.16989
	2.91456	2.68332	1.97316
	2.94524	2.37369	1.75636
	2.97592	2.05548	1.52678
	3.0066	1.74091	1.29248
	3.03728	1.44251	1.06218
	3.06796	1.17284	0.84538
	3.09864	0.94413	0.65296
	3.12932	0.76703	0.49834
	3.16	0.64675	0.39729
	3.19068	0.57724	0.3584
	3.22136	0.5402	0.36636
	3.25204	0.51358	0.39112
	3.28272	0.48092	0.41049
	3.3134	0.43389	0.41411
	3.34408	0.37079	0.39889
	3.37476	0.29483	0.36574
	3.40544	0.21404	0.3179
	3.43612	0.1465	0.26039
	3.4668	0.13127	0.20033
	3.49748	0.17859	0.14901
	3.52816	0.24551	0.12479
	3.55884	0.30785	0.13869
	3.58952	0.35675	0.17389
	3.62019	0.38856	0.21116
	3.65087	0.4021	0.24136
	3.68155	0.39792	0.26086
	3.71223	0.37787	0.26857
	3.74291	0.34489	0.26501
	3.77359	0.30275	0.25179
	3.80427	0.25597	0.23144
	3.83495	0.20981	0.20727
	3.86563	0.17071	0.18304
	3.89631	0.14646	0.16252
	3.92699	0.14354	0.14835
	3.95767	0.16138	0.14059
	3.98835	0.19411	0.13642
	4.01903	0.23729	0.13158
	4.04971	0.28919	0.12224
	4.08039	0.34916	0.10592
	4.11107	0.41623	0.08195
	4.14175	0.48861	0.05367
	4.17243	0.56368	0.04265
	4.20311	0.63821	0.07721
	4.23379	0.70871	0.13271
	4.26447	0.77172	0.19627
	4.29515	0.82409	0.26367
	4.32583	0.86322	0.33213
	4.35651	0.88721	0.39928
	4.38719	0.89498	0.46299
	4.41786	0.88643	0.52142
	4.44854	0.86237	0.57305
	4.47922	0.82459	0.6167
	4.5099	0.77586	0.65158
	4.54058	0.71982	0.6773
	4.57126	0.66103	0.69381
	4.60194	0.6048	0.70137
	4.63262	0.5569	0.70052
	4.6633	0.52277	0.69197
	4.69398	0.50616	0.67652
	4.72466	0.50773	0.65495
	4.75534	0.5248	0.628
	4.78602	0.55268	0.59625
	4.8167	0.58637	0.5601
	4.84738	0.62165	0.5198
	4.87806	0.65534	0.47554
	4.90874	0.68521	0.42754
	4.93942	0.70973	0.37633
	4.9701	0.72785	0.32316
	5.00078	0.73889	0.27077
	5.03146	0.74255	0.22497
	5.06214	0.73888	0.19668
	5.09282	0.72843	0.1991
	5.1235	0.71234	0.23449
	5.15418	0.6924	0.29203
	5.18486	0.67106	0.36039
	5.21553	0.65135	0.43218
	5.24621	0.63645	0.50263
	5.27689	0.62912	0.5683
	5.30757	0.63094	0.62655
	5.33825	0.64182	0.67526
	5.36893	0.65991	0.71286
	5.39961	0.6821	0.73828
	5.43029	0.7048	0.75101
	5.46097	0.72451	0.75111
	5.49165	0.73834	0.73925
	5.52233	0.74423	0.71668
	5.55301	0.74106	0.6852
	5.58369	0.72862	0.64706
	5.61437	0.70757	0.60488
	5.64505	0.67932	0.56145
	5.67573	0.64581	0.51943
	5.70641	0.60925	0.48105
	5.73709	0.57181	0.44766
	5.76777	0.53526	0.41947
	5.79845	0.50055	0.39546
	5.82913	0.4677	0.37366
	5.85981	0.43573	0.35169
	5.89049	0.40301	0.32735
	5.92117	0.36766	0.29899
	5.95185	0.32816	0.26573
	5.98253	0.28375	0.22761
	6.0132	0.23508	0.18553
	6.04388	0.18522	0.14144
	6.07456	0.14256	0.09914
	6.10524	0.12526	0.06756
	6.13592	0.14802	0.06418
	6.1666	0.19797	0.08733
	6.19728	0.25734	0.11668
	6.22796	0.31667	0.14244
	6.25864	0.37088	0.16094
	6.28932	0.41678	0.17054
	6.32	0.45226	0.17058
	6.35068	0.47603	0.16115
	6.38136	0.48751	0.14291
	6.41204	0.48686	0.11709
	6.44272	0.47486	0.0854
	6.4734	0.45287	0.05017
	6.50408	0.42279	0.01758
	6.53476	0.38692	0.03127
	6.56544	0.34787	0.06445
	6.59612	0.30847	0.0943
	6.6268	0.27168	0.1179
	6.65748	0.24034	0.13361
	6.68816	0.21691	0.14038
	6.71884	0.20288	0.13778
	6.74952	0.19829	0.12614
	6.7802	0.20184	0.10682
	6.81087	0.21162	0.08338
	6.84155	0.22589	0.06526
	6.87223	0.24334	0.07048
	6.90291	0.26291	0.10132
	6.93359	0.28357	0.14361
	6.96427	0.30414	0.18881
	6.99495	0.32325	0.23258
	7.02563	0.33943	0.27208
	7.05631	0.35121	0.30519
	7.08699	0.3573	0.33031
	7.11767	0.35665	0.34635
	7.14835	0.34857	0.35269
	7.17903	0.33279	0.34923
	7.20971	0.30947	0.33633
	7.24039	0.27919	0.31478
	7.27107	0.24293	0.28576
	7.30175	0.20199	0.25074
	7.33243	0.15792	0.21141
	7.36311	0.11248	0.16959
	7.39379	0.0675	0.1271
	7.42447	0.02537	0.08571
	7.45515	0.01804	0.04703
	7.48583	0.05096	0.01271
	7.51651	0.07905	0.01801
	7.54719	0.10048	0.04179
	7.57787	0.11478	0.05976
	7.60854	0.12196	0.07184
	7.63922	0.12245	0.0785
	7.6699	0.11708	0.08054
	7.70058	0.1071	0.07911
	7.73126	0.09422	0.07562
	7.76194	0.08082	0.07169
	7.79262	0.07016	0.06885
	7.8233	0.06592	0.06825
	7.85398	0.06983	0.0702
	7.88466	0.07999	0.07422
	7.91534	0.093	0.0795
	7.94602	0.1063	0.08529
	7.9767	0.1184	0.09108
	8.00738	0.1286	0.09657
	8.03806	0.13666	0.10156
	8.06874	0.1427	0.10576
	8.09942	0.14708	0.10878
	8.1301	0.15033	0.11003
	8.16078	0.15318	0.10883
	8.19146	0.15644	0.10445
	8.22214	0.16097	0.09623
	8.25282	0.16757	0.08369
	8.2835	0.17678	0.06671
	8.31418	0.18876	0.04592
	8.34486	0.20326	0.02549
	8.37554	0.21958	0.02858
	8.40621	0.23671	0.05738
	8.43689	0.25345	0.0925
	8.46757	0.2685	0.12941
	8.49825	0.28055	0.16605
	8.52893	0.28841	0.20071
	8.55961	0.29105	0.2318
	8.59029	0.28768	0.25786
	8.62097	0.27779	0.27764
	8.65165	0.26124	0.29012
	8.68233	0.23824	0.29459
	8.71301	0.2094	0.2907
	8.74369	0.17576	0.27848
	8.77437	0.13885	0.25832
	8.80505	0.101	0.23099
	8.83573	0.06661	0.19761
	8.86641	0.04726	0.15962
	8.89709	0.05709	0.11871
	8.92777	0.08168	0.07702
	8.95845	0.1062	0.03843
	8.98913	0.12558	0.02446
	9.01981	0.13776	0.05133
	9.05049	0.14175	0.08085
	9.08117	0.13724	0.10528
	9.11185	0.12449	0.12293
	9.14253	0.10433	0.1331
	9.17321	0.07842	0.13563
	9.20388	0.05051	0.13081
	9.23456	0.03451	0.1194
	9.26524	0.05277	0.10262
	9.29592	0.08661	0.08237
	9.3266	0.12214	0.06185
	9.35728	0.1552	0.04751
	9.38796	0.18359	0.04861
	9.41864	0.2058	0.06373
	9.44932	0.22081	0.08334
	9.48	0.22805	0.10186
	9.51068	0.2274	0.11677
	9.54136	0.21917	0.12676
	9.57204	0.2041	0.13129
	9.60272	0.18328	0.13035
	9.6334	0.15812	0.1245
	9.66408	0.13029	0.11497
	9.69476	0.10165	0.10378
	9.72544	0.07427	0.09397
	9.75612	0.05068	0.08933
	9.7868	0.03446	0.09264
	9.81748	0.02927	0.10352
	9.84816	0.03169	0.11895
	9.87884	0.03402	0.13558
	9.90952	0.0325	0.1508
	9.9402	0.02639	0.16281
	9.97088	0.01755	0.1704

## Sheet: Fig. 1d
Figure 1d		Cu2O	Cu foam	H-Cu2O	Cu(OH)2
OER polarization curves of Cu2O, H-Cu2O, Cu(OH)2, and Cu foam in 1.0 M KOH solution with 90% iR-correction.	Potential (V vs. RHE)	Current density (mA cm-2)	Current density (mA cm-2)	Current density (mA cm-2)	Potential (V vs. RHE)	Current density (mA cm-2)
	1	-0.0004107	0.00153	-1.4412e-05	1	-0.00331
	1.001	-0.00022041	0.00153	3.7692e-05	1.001	-0.0012
	1.002	-3.126e-05	0.00152	8.676e-05	1.002	-0.000826
	1.003	0.00013197	0.00153	9.356e-05	1.003	-0.0006092
	1.004	0.00027294	0.00152	0.00017788	1.004	-0.0004504
	1.005	0.0003972	0.00151	0.0002174	1.005	-0.0003268
	1.006	0.0005211	0.00152	0.00025544	1.006	-0.000229
	1.007	0.0006417	0.00151	0.00025012	1.007	-0.00015018
	1.008	0.0007398	0.00151	0.00032188	1.008	-8.892e-05
	1.009	0.0008259	0.00151	0.0003566	1.009	-4.11e-05
	1.01	0.0009048	0.0015	0.0003556	1.01	-3.968e-06
	1.011	0.0009744	0.00151	0.0004096	1.011	2.354e-05
	1.012	0.00102	0.00151	0.000446	1.012	4.418e-05
	1.013	0.00107	0.0015	0.0004728	1.013	5.86e-05
	1.014	0.0011	0.0015	0.0004636	1.014	6.78e-05
	1.015	0.00111	0.0015	0.0005204	1.015	7.316e-05
	1.016	0.00114	0.0015	0.00054	1.016	7.534e-05
	1.017	0.00117	0.0015	0.000568	1.017	7.518e-05
	1.018	0.00117	0.00149	0.000552	1.018	7.316e-05
	1.019	0.00119	0.0015	0.0006116	1.019	6.956e-05
	1.02	0.0012	0.00149	0.0006316	1.02	6.496e-05
	1.021	0.00121	0.0015	0.000654	1.021	5.952e-05
	1.022	0.00122	0.00149	0.0006328	1.022	5.346e-05
	1.023	0.00122	0.00149	0.00069	1.023	4.708e-05
	1.024	0.00123	0.00149	0.0007068	1.024	3.988e-05
	1.025	0.00124	0.00149	0.0006996	1.025	3.346e-05
	1.026	0.00125	0.00149	0.000724	1.026	2.632e-05
	1.027	0.00125	0.00148	0.0007552	1.027	1.9416e-05
	1.028	0.00125	0.00148	0.0007688	1.028	1.3464e-05
	1.029	0.00126	0.00149	0.0007424	1.029	7.434e-06
	1.03	0.00127	0.00148	0.0007904	1.03	8.652e-07
	1.031	0.00127	0.00149	0.0008076	1.031	-5.15e-06
	1.032	0.00127	0.00147	0.0008204	1.032	-1.0752e-05
	1.033	0.00127	0.00148	0.0007896	1.033	-1.6226e-05
	1.034	0.00128	0.00148	0.0008388	1.034	-2.116e-05
	1.035	0.00128	0.00148	0.0008548	1.035	-2.636e-05
	1.036	0.00128	0.00148	0.0008644	1.036	-3.116e-05
	1.037	0.00128	0.00148	0.0008336	1.037	-3.538e-05
	1.038	0.00129	0.00148	0.0008864	1.038	-3.96e-05
	1.039	0.00129	0.00148	0.0008924	1.039	-4.33e-05
	1.04	0.00128	0.00148	0.0008888	1.04	-4.68e-05
	1.041	0.0013	0.00147	0.0008928	1.041	-5e-05
	1.042	0.00129	0.00148	0.000922	1.042	-5.33e-05
	1.043	0.00129	0.00147	0.0009316	1.043	-5.638e-05
	1.044	0.00129	0.00147	0.000902	1.044	-5.94e-05
	1.045	0.00129	0.00148	0.0009432	1.045	-6.158e-05
	1.046	0.0013	0.00147	0.0009512	1.046	-6.43e-05
	1.047	0.0013	0.00147	0.0009624	1.047	-6.636e-05
	1.048	0.00129	0.00147	0.0009304	1.048	-6.84e-05
	1.049	0.00129	0.00147	0.0009756	1.049	-7.022e-05
	1.05	0.00129	0.00148	0.0009808	1.05	-7.238e-05
	1.051	0.0013	0.00147	0.0009888	1.051	-7.35e-05
	1.052	0.0013	0.00148	0.0009584	1.052	-7.522e-05
	1.053	0.00129	0.00147	0.001	1.053	-7.674e-05
	1.054	0.0013	0.00147	0.00101	1.054	-7.784e-05
	1.055	0.0013	0.00147	0.001	1.055	-7.858e-05
	1.056	0.00129	0.00147	0.0009924	1.056	-8.022e-05
	1.057	0.0013	0.00148	0.00103	1.057	-8.138e-05
	1.058	0.0013	0.00147	0.00103	1.058	-8.212e-05
	1.059	0.0013	0.00147	0.001	1.059	-8.31e-05
	1.06	0.0013	0.00147	0.00104	1.06	-8.382e-05
	1.061	0.0013	0.00147	0.00105	1.061	-8.47e-05
	1.062	0.0013	0.00147	0.00106	1.062	-8.518e-05
	1.063	0.0013	0.00147	0.00103	1.063	-8.6e-05
	1.064	0.0013	0.00147	0.00107	1.064	-8.642e-05
	1.065	0.0013	0.00147	0.00108	1.065	-8.676e-05
	1.066	0.0013	0.00147	0.00108	1.066	-8.756e-05
	1.067	0.00129	0.00147	0.00105	1.067	-8.762e-05
	1.068	0.0013	0.00147	0.00109	1.068	-8.81e-05
	1.069	0.0013	0.00147	0.0011	1.069	-8.864e-05
	1.07	0.0013	0.00147	0.0011	1.07	-8.866e-05
	1.071	0.0013	0.00147	0.00107	1.071	-8.886e-05
	1.072	0.0013	0.00148	0.00112	1.072	-8.928e-05
	1.073	0.0013	0.00146	0.00112	1.073	-8.916e-05
	1.074	0.0013	0.00147	0.00108	1.074	-8.95e-05
	1.075	0.0013	0.00147	0.00112	1.075	-8.97e-05
	1.076	0.0013	0.00147	0.00113	1.076	-8.938e-05
	1.077	0.0013	0.00147	0.00114	1.077	-8.982e-05
	1.078	0.00131	0.00148	0.00111	1.078	-8.984e-05
	1.079	0.00131	0.00147	0.00115	1.079	-8.954e-05
	1.08	0.0013	0.00147	0.00115	1.08	-8.958e-05
	1.081	0.00131	0.00147	0.00116	1.081	-8.958e-05
	1.082	0.00131	0.00147	0.00112	1.082	-8.962e-05
	1.083	0.00131	0.00147	0.00117	1.083	-8.944e-05
	1.084	0.00131	0.00147	0.00118	1.084	-8.94e-05
	1.085	0.0013	0.00148	0.00118	1.085	-8.92e-05
	1.086	0.00131	0.00148	0.00114	1.086	-8.89e-05
	1.087	0.00131	0.00147	0.00119	1.087	-8.876e-05
	1.088	0.00131	0.00147	0.0012	1.088	-8.874e-05
	1.089	0.00132	0.00148	0.00117	1.089	-8.874e-05
	1.09	0.00132	0.00147	0.0012	1.09	-8.836e-05
	1.091	0.00132	0.00146	0.00121	1.091	-8.834e-05
	1.092	0.00132	0.00147	0.00122	1.092	-8.786e-05
	1.093	0.00132	0.00148	0.00118	1.093	-8.762e-05
	1.094	0.00132	0.00148	0.00122	1.094	-8.736e-05
	1.095	0.00132	0.00148	0.00123	1.095	-8.696e-05
	1.096	0.00132	0.00148	0.00124	1.096	-8.702e-05
	1.097	0.00132	0.00148	0.0012	1.097	-8.66e-05
	1.098	0.00133	0.00148	0.00125	1.098	-8.636e-05
	1.099	0.00133	0.00148	0.00125	1.099	-8.608e-05
	1.1	0.00133	0.00148	0.00126	1.1	-8.572e-05
	1.101	0.00134	0.00148	0.00123	1.101	-8.528e-05
	1.102	0.00134	0.00148	0.00127	1.102	-8.464e-05
	1.103	0.00133	0.00148	0.00127	1.103	-8.446e-05
	1.104	0.00134	0.00147	0.00125	1.104	-8.418e-05
	1.105	0.00134	0.00148	0.00127	1.105	-8.396e-05
	1.106	0.00134	0.00148	0.00129	1.106	-8.328e-05
	1.107	0.00135	0.00148	0.0013	1.107	-8.282e-05
	1.108	0.00135	0.00148	0.00127	1.108	-8.256e-05
	1.109	0.00135	0.00148	0.0013	1.109	-8.204e-05
	1.11	0.00136	0.00148	0.00131	1.11	-8.202e-05
	1.111	0.00136	0.00148	0.00132	1.111	-8.102e-05
	1.112	0.00136	0.00148	0.00128	1.112	-8.056e-05
	1.113	0.00136	0.00149	0.00133	1.113	-8.022e-05
	1.114	0.00136	0.00148	0.00133	1.114	-7.984e-05
	1.115	0.00136	0.00148	0.00134	1.115	-7.948e-05
	1.116	0.00137	0.00149	0.00131	1.116	-7.88e-05
	1.117	0.00137	0.00148	0.00135	1.117	-7.854e-05
	1.118	0.00137	0.00148	0.00136	1.118	-7.772e-05
	1.119	0.00137	0.00148	0.00135	1.119	-7.74e-05
	1.12	0.00138	0.00148	0.00136	1.12	-7.696e-05
	1.121	0.00138	0.00148	0.00138	1.121	-7.586e-05
	1.122	0.00138	0.00149	0.00138	1.122	-7.554e-05
	1.123	0.00139	0.00149	0.00136	1.123	-7.518e-05
	1.124	0.00139	0.00149	0.0014	1.124	-7.448e-05
	1.125	0.00139	0.00149	0.0014	1.125	-7.402e-05
	1.126	0.00139	0.00149	0.00141	1.126	-7.374e-05
	1.127	0.0014	0.00148	0.00138	1.127	-7.292e-05
	1.128	0.00141	0.00149	0.00141	1.128	-7.246e-05
	1.129	0.0014	0.00149	0.00143	1.129	-7.18e-05
	1.13	0.00141	0.00149	0.00143	1.13	-7.13e-05
	1.131	0.00141	0.00149	0.0014	1.131	-7.04e-05
	1.132	0.00141	0.00149	0.00145	1.132	-6.996e-05
	1.133	0.00141	0.00149	0.00145	1.133	-6.938e-05
	1.134	0.00142	0.00149	0.00145	1.134	-6.88e-05
	1.135	0.00142	0.00149	0.00143	1.135	-6.786e-05
	1.136	0.00143	0.00149	0.00147	1.136	-6.744e-05
	1.137	0.00142	0.0015	0.00148	1.137	-6.674e-05
	1.138	0.00143	0.00149	0.00145	1.138	-6.582e-05
	1.139	0.00144	0.0015	0.00148	1.139	-6.59e-05
	1.14	0.00144	0.0015	0.0015	1.14	-6.448e-05
	1.141	0.00144	0.0015	0.0015	1.141	-6.412e-05
	1.142	0.00144	0.00149	0.00147	1.142	-6.354e-05
	1.143	0.00144	0.0015	0.00151	1.143	-6.254e-05
	1.144	0.00145	0.0015	0.00152	1.144	-6.218e-05
	1.145	0.00146	0.0015	0.00153	1.145	-6.15e-05
	1.146	0.00145	0.0015	0.0015	1.146	-6.038e-05
	1.147	0.00147	0.00149	0.00154	1.147	-5.95e-05
	1.148	0.00146	0.0015	0.00155	1.148	-5.91e-05
	1.149	0.00147	0.0015	0.00155	1.149	-5.816e-05
	1.15	0.00147	0.00151	0.00153	1.15	-5.744e-05
	1.151	0.00147	0.0015	0.00157	1.151	-5.6e-05
	1.152	0.00149	0.0015	0.00157	1.152	-5.59e-05
	1.153	0.00148	0.0015	0.00155	1.153	-5.476e-05
	1.154	0.00149	0.0015	0.00158	1.154	-5.39e-05
	1.155	0.00149	0.0015	0.00159	1.155	-5.352e-05
	1.156	0.00149	0.0015	0.0016	1.156	-5.26e-05
	1.157	0.0015	0.0015	0.00158	1.157	-5.172e-05
	1.158	0.00149	0.00151	0.00161	1.158	-5.112e-05
	1.159	0.0015	0.00151	0.00162	1.159	-5e-05
	1.16	0.00151	0.0015	0.00163	1.16	-4.936e-05
	1.161	0.00151	0.0015	0.00161	1.161	-4.884e-05
	1.162	0.00151	0.00151	0.00164	1.162	-4.732e-05
	1.163	0.00152	0.00151	0.00165	1.163	-4.708e-05
	1.164	0.00152	0.0015	0.00166	1.164	-4.6e-05
	1.165	0.00152	0.00151	0.00163	1.165	-4.528e-05
	1.166	0.00153	0.00151	0.00168	1.166	-4.386e-05
	1.167	0.00154	0.0015	0.00169	1.167	-4.368e-05
	1.168	0.00153	0.00151	0.00167	1.168	-4.272e-05
	1.169	0.00155	0.0015	0.0017	1.169	-4.142e-05
	1.17	0.00154	0.00151	0.00171	1.17	-4.07e-05
	1.171	0.00155	0.00151	0.00172	1.171	-3.988e-05
	1.172	0.00156	0.00151	0.00169	1.172	-3.868e-05
	1.173	0.00156	0.00151	0.00173	1.173	-3.792e-05
	1.174	0.00156	0.00151	0.00174	1.174	-3.714e-05
	1.175	0.00157	0.00152	0.00176	1.175	-3.586e-05
	1.176	0.00157	0.00152	0.00172	1.176	-3.48e-05
	1.177	0.00158	0.00152	0.00177	1.177	-3.432e-05
	1.178	0.00158	0.00152	0.00178	1.178	-3.292e-05
	1.179	0.00159	0.00152	0.00179	1.179	-3.154e-05
	1.18	0.00158	0.00152	0.00176	1.18	-3.142e-05
	1.181	0.0016	0.00153	0.0018	1.181	-2.98e-05
	1.182	0.0016	0.00152	0.00181	1.182	-2.936e-05
	1.183	0.0016	0.00152	0.00179	1.183	-2.762e-05
	1.184	0.00161	0.00152	0.00182	1.184	-2.736e-05
	1.185	0.00161	0.00152	0.00184	1.185	-2.548e-05
	1.186	0.00162	0.00152	0.00184	1.186	-2.458e-05
	1.187	0.00161	0.00153	0.00182	1.187	-2.378e-05
	1.188	0.00163	0.00153	0.00186	1.188	-2.288e-05
	1.189	0.00163	0.00152	0.00187	1.189	-2.148e-05
	1.19	0.00164	0.00153	0.00188	1.19	-2.08e-05
	1.191	0.00164	0.00153	0.00186	1.191	-1.965e-05
	1.192	0.00164	0.00153	0.0019	1.192	-1.8164e-05
	1.193	0.00164	0.00153	0.00191	1.193	-1.7636e-05
	1.194	0.00166	0.00153	0.00192	1.194	-1.6074e-05
	1.195	0.00166	0.00153	0.00189	1.195	-1.5232e-05
	1.196	0.00166	0.00155	0.00194	1.196	-1.4364e-05
	1.197	0.00167	0.00154	0.00194	1.197	-1.3004e-05
	1.198	0.00167	0.00154	0.00194	1.198	-1.1518e-05
	1.199	0.00168	0.00153	0.00194	1.199	-1.0286e-05
	1.2	0.00169	0.00153	0.00197	1.2	-9.858e-06
	1.201	0.00168	0.00153	0.00198	1.201	-8.322e-06
	1.202	0.00169	0.00154	0.00196	1.202	-6.838e-06
	1.203	0.0017	0.00154	0.002	1.203	-6.308e-06
	1.204	0.0017	0.00153	0.00201	1.204	-4.408e-06
	1.205	0.00171	0.00154	0.00201	1.205	-2.784e-06
	1.206	0.00171	0.00154	0.00199	1.206	-2.256e-06
	1.207	0.00171	0.00154	0.00204	1.207	-5.694e-07
	1.208	0.00172	0.00154	0.00205	1.208	2.108e-07
	1.209	0.00173	0.00154	0.00206	1.209	1.5574e-06
	1.21	0.00174	0.00154	0.00203	1.21	2.652e-06
	1.211	0.00173	0.00154	0.00208	1.211	4.062e-06
	1.212	0.00174	0.00155	0.00209	1.212	5.346e-06
	1.213	0.00174	0.00154	0.00208	1.213	6.504e-06
	1.214	0.00175	0.00154	0.00208	1.214	7.736e-06
	1.215	0.00176	0.00154	0.00211	1.215	9.084e-06
	1.216	0.00176	0.00155	0.00212	1.216	1.0266e-05
	1.217	0.00177	0.00154	0.0021	1.217	1.1526e-05
	1.218	0.00177	0.00155	0.00213	1.218	1.3162e-05
	1.219	0.00177	0.00155	0.00215	1.219	1.33e-05
	1.22	0.00179	0.00154	0.00217	1.22	1.564e-05
	1.221	0.00178	0.00155	0.00214	1.221	1.6598e-05
	1.222	0.00179	0.00155	0.00218	1.222	1.7554e-05
	1.223	0.0018	0.00155	0.00219	1.223	1.9366e-05
	1.224	0.0018	0.00155	0.0022	1.224	2.102e-05
	1.225	0.00181	0.00156	0.00218	1.225	2.19e-05
	1.226	0.00181	0.00156	0.00222	1.226	2.33e-05
	1.227	0.00182	0.00155	0.00223	1.227	2.456e-05
	1.228	0.00182	0.00155	0.00223	1.228	2.636e-05
	1.229	0.00183	0.00156	0.00222	1.229	2.7e-05
	1.23	0.00183	0.00156	0.00226	1.23	2.906e-05
	1.231	0.00184	0.00156	0.00227	1.231	3.076e-05
	1.232	0.00185	0.00155	0.00225	1.232	3.11e-05
	1.233	0.00185	0.00156	0.00229	1.233	3.36e-05
	1.234	0.00185	0.00156	0.00229	1.234	3.438e-05
	1.235	0.00186	0.00156	0.00231	1.235	3.64e-05
	1.236	0.00187	0.00156	0.00228	1.236	3.786e-05
	1.237	0.00187	0.00157	0.00232	1.237	3.938e-05
	1.238	0.00187	0.00156	0.00233	1.238	3.986e-05
	1.239	0.00188	0.00157	0.00235	1.239	4.212e-05
	1.24	0.00188	0.00157	0.00232	1.24	4.356e-05
	1.241	0.00189	0.00157	0.00236	1.241	4.498e-05
	1.242	0.00189	0.00157	0.00237	1.242	4.65e-05
	1.243	0.0019	0.00157	0.00238	1.243	4.79e-05
	1.244	0.00191	0.00157	0.00236	1.244	4.968e-05
	1.245	0.00191	0.00156	0.0024	1.245	5.12e-05
	1.246	0.00192	0.00157	0.00241	1.246	5.27e-05
	1.247	0.00193	0.00157	0.00239	1.247	5.45e-05
	1.248	0.00193	0.00158	0.00242	1.248	5.552e-05
	1.249	0.00194	0.00157	0.00244	1.249	5.69e-05
	1.25	0.00194	0.00158	0.00244	1.25	5.974e-05
	1.251	0.00194	0.00157	0.00242	1.251	6.03e-05
	1.252	0.00196	0.00158	0.00246	1.252	6.214e-05
	1.253	0.00195	0.00158	0.00247	1.253	6.364e-05
	1.254	0.00196	0.00159	0.00248	1.254	6.564e-05
	1.255	0.00197	0.00158	0.00246	1.255	6.678e-05
	1.256	0.00197	0.00158	0.00249	1.256	6.868e-05
	1.257	0.00198	0.00158	0.00251	1.257	7.036e-05
	1.258	0.00198	0.00159	0.00252	1.258	7.132e-05
	1.259	0.00199	0.00159	0.00249	1.259	7.334e-05
	1.26	0.00199	0.00159	0.00254	1.26	7.5e-05
	1.261	0.00199	0.0016	0.00254	1.261	7.67e-05
	1.262	0.002	0.00159	0.00253	1.262	7.76e-05
	1.263	0.00201	0.00159	0.00255	1.263	7.978e-05
	1.264	0.00201	0.00158	0.00257	1.264	8.144e-05
	1.265	0.00203	0.00159	0.00259	1.265	8.31e-05
	1.266	0.00202	0.0016	0.00256	1.266	8.512e-05
	1.267	0.00203	0.00159	0.00259	1.267	8.7e-05
	1.268	0.00203	0.0016	0.00261	1.268	8.822e-05
	1.269	0.00204	0.00161	0.00262	1.269	9.018e-05
	1.27	0.00205	0.0016	0.00259	1.27	9.164e-05
	1.271	0.00205	0.00159	0.00263	1.271	9.462e-05
	1.272	0.00206	0.0016	0.00264	1.272	9.564e-05
	1.273	0.00207	0.0016	0.00266	1.273	9.758e-05
	1.274	0.00207	0.0016	0.00263	1.274	9.88e-05
	1.275	0.00207	0.00161	0.00268	1.275	0.0001024
	1.276	0.00208	0.00161	0.00269	1.276	0.00010342
	1.277	0.00209	0.00161	0.00268	1.277	0.00010436
	1.278	0.00209	0.00162	0.00268	1.278	0.00010716
	1.279	0.00209	0.00162	0.00271	1.279	0.00010854
	1.28	0.0021	0.00161	0.00272	1.28	0.00011062
	1.281	0.00211	0.00162	0.00271	1.281	0.0001121
	1.282	0.00212	0.00162	0.00272	1.282	0.00011486
	1.283	0.00211	0.00162	0.00275	1.283	0.0001158
	1.284	0.00213	0.00163	0.00277	1.284	0.00011776
	1.285	0.00213	0.00163	0.00273	1.285	0.00011986
	1.286	0.00214	0.00162	0.00277	1.286	0.00012122
	1.287	0.00215	0.00163	0.00279	1.287	0.00012384
	1.288	0.00215	0.00162	0.0028	1.288	0.00012568
	1.289	0.00216	0.00162	0.00277	1.289	0.00012664
	1.29	0.00216	0.00163	0.00281	1.29	0.00012952
	1.291	0.00216	0.00163	0.00282	1.291	0.00013096
	1.292	0.00217	0.00163	0.00282	1.292	0.00013326
	1.293	0.00218	0.00163	0.00282	1.293	0.00013486
	1.294	0.00218	0.00163	0.00285	1.294	0.00013692
	1.295	0.00218	0.00163	0.00286	1.295	0.00013914
	1.296	0.00219	0.00164	0.00284	1.296	0.00014004
	1.297	0.0022	0.00164	0.00287	1.297	0.00014306
	1.298	0.00221	0.00164	0.00288	1.298	0.00014546
	1.299	0.00221	0.00163	0.00289	1.299	0.00014694
	1.3	0.00221	0.00164	0.00287	1.3	0.00014916
	1.301	0.00221	0.00164	0.0029	1.301	0.00015216
	1.302	0.00223	0.00164	0.00292	1.302	0.00015294
	1.303	0.00223	0.00164	0.00293	1.303	0.00015604
	1.304	0.00224	0.00165	0.0029	1.304	0.0001573
	1.305	0.00224	0.00165	0.00295	1.305	0.00015932
	1.306	0.00225	0.00165	0.00295	1.306	0.00016258
	1.307	0.00225	0.00165	0.00295	1.307	0.00016518
	1.308	0.00226	0.00165	0.00294	1.308	0.0001666
	1.309	0.00227	0.00165	0.00298	1.309	0.00016826
	1.31	0.00227	0.00166	0.00299	1.31	0.0001708
	1.311	0.00227	0.00165	0.00297	1.311	0.00017334
	1.312	0.00227	0.00166	0.00299	1.312	0.00017432
	1.313	0.00228	0.00166	0.00301	1.313	0.00017784
	1.314	0.00229	0.00166	0.00302	1.314	0.00017956
	1.315	0.00229	0.00166	0.003	1.315	0.00018118
	1.316	0.00231	0.00166	0.00303	1.316	0.00018396
	1.317	0.00232	0.00166	0.00304	1.317	0.00018564
	1.318	0.00232	0.00166	0.00306	1.318	0.00018784
	1.319	0.00232	0.00167	0.00303	1.319	0.0001911
	1.32	0.00233	0.00167	0.00306	1.32	0.00019308
	1.321	0.00234	0.00167	0.00308	1.321	0.00019528
	1.322	0.00235	0.00168	0.00308	1.322	0.00019704
	1.323	0.00236	0.00167	0.00306	1.323	0.0002002
	1.324	0.00237	0.00167	0.0031	1.324	0.000202
	1.325	0.00237	0.00168	0.00311	1.325	0.000204
	1.326	0.0024	0.00168	0.00308	1.326	0.000208
	1.327	0.00241	0.00169	0.00311	1.327	0.0002092
	1.328	0.00243	0.00169	0.00314	1.328	0.0002108
	1.329	0.00245	0.00168	0.00315	1.329	0.0002144
	1.33	0.00247	0.00169	0.00312	1.33	0.000217
	1.331	0.00248	0.00169	0.00315	1.331	0.0002192
	1.332	0.00252	0.00169	0.00317	1.332	0.0002216
	1.333	0.00254	0.00169	0.00317	1.333	0.0002242
	1.334	0.00256	0.0017	0.00315	1.334	0.000226
	1.335	0.0026	0.0017	0.00319	1.335	0.0002296
	1.336	0.00263	0.0017	0.00319	1.336	0.0002326
	1.337	0.00266	0.0017	0.00321	1.337	0.0002338
	1.338	0.00269	0.0017	0.00318	1.338	0.0002372
	1.339	0.00273	0.0017	0.00322	1.339	0.0002402
	1.34	0.00276	0.00171	0.00323	1.34	0.0002418
	1.341	0.0028	0.00171	0.00321	1.341	0.0002444
	1.342	0.00283	0.00171	0.00324	1.342	0.0002482
	1.343	0.00287	0.00172	0.00325	1.343	0.0002504
	1.344	0.0029	0.00172	0.00327	1.344	0.000253
	1.345	0.00294	0.00172	0.00325	1.345	0.000256
	1.346	0.00297	0.00172	0.00327	1.346	0.0002594
	1.347	0.003	0.00172	0.00329	1.347	0.0002616
	1.348	0.00304	0.00172	0.00331	1.348	0.0002654
	1.349	0.00306	0.00173	0.00327	1.349	0.000267
	1.35	0.0031	0.00172	0.00331	1.35	0.0002694
	1.351	0.00313	0.00173	0.00333	1.351	0.0002736
	1.352	0.00316	0.00173	0.00333	1.352	0.0002758
	1.353	0.0032	0.00174	0.00331	1.353	0.0002796
	1.354	0.00323	0.00173	0.00335	1.354	0.000282
	1.355	0.00325	0.00175	0.00336	1.355	0.0002852
	1.356	0.00329	0.00174	0.00335	1.356	0.0002886
	1.357	0.00331	0.00174	0.00336	1.357	0.0002918
	1.358	0.00334	0.00174	0.00339	1.358	0.0002956
	1.359	0.00335	0.00175	0.00339	1.359	0.000299
	1.36	0.00337	0.00175	0.00339	1.36	0.0003022
	1.361	0.00338	0.00175	0.00341	1.361	0.0003044
	1.362	0.00339	0.00176	0.00343	1.362	0.000309
	1.363	0.0034	0.00176	0.00344	1.363	0.0003118
	1.364	0.00341	0.00176	0.00342	1.364	0.0003164
	1.365	0.00341	0.00176	0.00346	1.365	0.0003192
	1.366	0.00342	0.00177	0.00347	1.366	0.0003228
	1.367	0.00343	0.00178	0.00349	1.367	0.0003272
	1.368	0.00342	0.00177	0.00346	1.368	0.0003302
	1.369	0.00343	0.00178	0.00351	1.369	0.0003344
	1.37	0.00343	0.00178	0.00352	1.37	0.0003384
	1.371	0.00344	0.00178	0.00352	1.371	0.0003424
	1.372	0.00343	0.00178	0.00352	1.372	0.0003468
	1.373	0.00344	0.00179	0.00356	1.373	0.0003502
	1.374	0.00344	0.00179	0.00357	1.374	0.0003546
	1.375	0.00344	0.00179	0.00356	1.375	0.0003602
	1.376	0.00345	0.0018	0.00358	1.376	0.0003628
	1.377	0.00344	0.0018	0.00361	1.377	0.000369
	1.378	0.00344	0.00179	0.00362	1.378	0.0003732
	1.379	0.00345	0.00181	0.00362	1.379	0.0003768
	1.38	0.00346	0.00181	0.00365	1.38	0.0003822
	1.381	0.00344	0.00181	0.00366	1.381	0.000387
	1.382	0.00344	0.00182	0.00369	1.382	0.0003908
	1.383	0.00344	0.00181	0.00367	1.383	0.0003962
	1.384	0.00343	0.00182	0.00372	1.384	0.0004008
	1.385	0.00344	0.00182	0.00374	1.385	0.0004066
	1.386	0.00343	0.00183	0.00375	1.386	0.0004102
	1.387	0.00343	0.00183	0.00375	1.387	0.0004158
	1.388	0.00343	0.00183	0.00379	1.388	0.0004206
	1.389	0.00341	0.00184	0.00381	1.389	0.0004254
	1.39	0.00342	0.00184	0.0038	1.39	0.0004308
	1.391	0.00341	0.00184	0.00384	1.391	0.0004362
	1.392	0.00339	0.00185	0.00386	1.392	0.0004402
	1.393	0.00339	0.00185	0.00389	1.393	0.0004458
	1.394	0.00338	0.00186	0.00387	1.394	0.000451
	1.395	0.00338	0.00186	0.00391	1.395	0.000456
	1.396	0.00338	0.00186	0.00393	1.396	0.0004618
	1.397	0.00337	0.00187	0.00395	1.397	0.0004668
	1.398	0.00336	0.00186	0.00393	1.398	0.0004714
	1.399	0.00335	0.00187	0.00398	1.399	0.0004764
	1.4	0.00335	0.00187	0.00399	1.4	0.0004822
	1.401	0.00334	0.00188	0.00402	1.401	0.000489
	1.402	0.00334	0.00188	0.004	1.402	0.000494
	1.403	0.00333	0.00189	0.00404	1.403	0.0004998
	1.404	0.00334	0.00188	0.00406	1.404	0.0005056
	1.405	0.00332	0.0019	0.00404	1.405	0.0005104
	1.406	0.00332	0.0019	0.00408	1.406	0.0005168
	1.407	0.00332	0.0019	0.00409	1.407	0.000524
	1.408	0.00331	0.00191	0.00411	1.408	0.0005296
	1.409	0.00332	0.00191	0.00409	1.409	0.0005352
	1.41	0.00331	0.00191	0.00411	1.41	0.0005438
	1.411	0.0033	0.00192	0.00414	1.411	0.0005474
	1.412	0.00331	0.00191	0.00415	1.412	0.0005548
	1.413	0.0033	0.00193	0.00412	1.413	0.0005602
	1.414	0.0033	0.00192	0.00416	1.414	0.0005672
	1.415	0.0033	0.00193	0.00418	1.415	0.0005746
	1.416	0.00329	0.00193	0.0042	1.416	0.0005808
	1.417	0.00329	0.00194	0.00417	1.417	0.0005874
	1.418	0.00329	0.00194	0.00421	1.418	0.0005946
	1.419	0.0033	0.00194	0.00422	1.419	0.0006008
	1.42	0.0033	0.00194	0.00421	1.42	0.0006086
	1.421	0.00329	0.00195	0.00422	1.421	0.0006146
	1.422	0.00329	0.00196	0.00425	1.422	0.000621
	1.423	0.00329	0.00197	0.00426	1.423	0.0006284
	1.424	0.00329	0.00196	0.00425	1.424	0.0006348
	1.425	0.0033	0.00197	0.00427	1.425	0.0006418
	1.426	0.0033	0.00197	0.00428	1.426	0.0006506
	1.427	0.0033	0.00197	0.0043	1.427	0.0006566
	1.428	0.00329	0.00198	0.00429	1.428	0.0006652
	1.429	0.0033	0.00198	0.00432	1.429	0.000672
	1.43	0.00331	0.00199	0.00434	1.43	0.0006778
	1.431	0.00331	0.002	0.00435	1.431	0.000686
	1.432	0.00331	0.00199	0.00432	1.432	0.0006924
	1.433	0.00331	0.002	0.00436	1.433	0.0006986
	1.434	0.00331	0.002	0.00438	1.434	0.0007064
	1.435	0.00332	0.00201	0.00436	1.435	0.0007124
	1.436	0.00332	0.00201	0.00438	1.436	0.0007192
	1.437	0.00332	0.00202	0.00441	1.437	0.0007244
	1.438	0.00333	0.00202	0.00442	1.438	0.0007308
	1.439	0.00333	0.00202	0.0044	1.439	0.0007356
	1.44	0.00334	0.00203	0.00443	1.44	0.0007424
	1.441	0.00334	0.00205	0.00446	1.441	0.000747
	1.442	0.00334	0.00204	0.00446	1.442	0.000754
	1.443	0.00336	0.00205	0.00445	1.443	0.0007582
	1.444	0.00336	0.00205	0.0045	1.444	0.0007644
	1.445	0.00336	0.00205	0.00451	1.445	0.0007702
	1.446	0.00337	0.00206	0.00453	1.446	0.0007752
	1.447	0.00338	0.00206	0.0045	1.447	0.000782
	1.448	0.00339	0.00207	0.00455	1.448	0.000787
	1.449	0.00339	0.00208	0.00457	1.449	0.000792
	1.45	0.0034	0.00208	0.00458	1.45	0.0007994
	1.451	0.0034	0.00208	0.00458	1.451	0.0008044
	1.452	0.00341	0.00209	0.00462	1.452	0.0008114
	1.453	0.00343	0.0021	0.00463	1.453	0.0008166
	1.454	0.00343	0.0021	0.00463	1.454	0.0008242
	1.455	0.00343	0.00211	0.00466	1.455	0.0008308
	1.456	0.00345	0.00211	0.00469	1.456	0.0008374
	1.457	0.00346	0.00212	0.00471	1.457	0.0008446
	1.458	0.00347	0.00212	0.00469	1.458	0.0008512
	1.459	0.00348	0.00213	0.00474	1.459	0.0008586
	1.46	0.00349	0.00213	0.00476	1.46	0.0008664
	1.461	0.0035	0.00214	0.00478	1.461	0.0008744
	1.462	0.00351	0.00214	0.00476	1.462	0.0008814
	1.463	0.00353	0.00215	0.00482	1.463	0.0008898
	1.464	0.00354	0.00216	0.00484	1.464	0.0008978
	1.465	0.00355	0.00216	0.00485	1.465	0.000906
	1.466	0.00355	0.00218	0.00486	1.466	0.0009138
	1.467	0.00357	0.00218	0.0049	1.467	0.0009232
	1.468	0.00357	0.00218	0.00493	1.468	0.0009326
	1.469	0.00359	0.00219	0.00492	1.469	0.0009406
	1.47	0.00361	0.0022	0.00496	1.47	0.0009494
	1.471	0.00362	0.00221	0.005	1.471	0.000961
	1.472	0.00363	0.00221	0.00502	1.472	0.000968
	1.473	0.00365	0.00221	0.00502	1.473	0.0009778
	1.474	0.00367	0.00222	0.00507	1.474	0.0009896
	1.475	0.00368	0.00224	0.00511	1.475	0.0009972
	1.476	0.00371	0.00224	0.00514	1.476	0.00101
	1.477	0.00372	0.00224	0.00512	1.477	0.00102
	1.478	0.00375	0.00225	0.0052	1.478	0.00103
	1.479	0.00376	0.00227	0.00522	1.479	0.00104
	1.48	0.00378	0.00227	0.00526	1.48	0.00105
	1.481	0.00381	0.00227	0.00526	1.481	0.00106
	1.482	0.00383	0.00229	0.00534	1.482	0.00107
	1.483	0.00385	0.00229	0.00536	1.483	0.00108
	1.484	0.00388	0.0023	0.00538	1.484	0.0011
	1.485	0.0039	0.00231	0.00542	1.485	0.00111
	1.486	0.00393	0.00232	0.00548	1.486	0.00112
	1.487	0.00396	0.00232	0.00552	1.487	0.00113
	1.488	0.00398	0.00233	0.00554	1.488	0.00115
	1.489	0.00402	0.00234	0.00561	1.489	0.00116
	1.49	0.00404	0.00235	0.00566	1.49	0.00117
	1.491	0.00407	0.00236	0.00572	1.491	0.00119
	1.492	0.00411	0.00237	0.00575	1.492	0.0012
	1.493	0.00415	0.00238	0.00583	1.493	0.00121
	1.494	0.00418	0.00238	0.0059	1.494	0.00123
	1.495	0.00422	0.0024	0.00597	1.495	0.00124
	1.496	0.00426	0.00241	0.006	1.496	0.00126
	1.497	0.0043	0.00242	0.00611	1.497	0.00127
	1.498	0.00434	0.00243	0.00618	1.498	0.00129
	1.499	0.00439	0.00243	0.00624	1.499	0.00131
	1.5	0.00443	0.00244	0.00634	1.5	0.00132
	1.501	0.00448	0.00245	0.00644	1.501	0.00134
	1.502	0.00453	0.00247	0.00652	1.502	0.00135
	1.503	0.00457	0.00248	0.00659	1.503	0.00137
	1.504	0.00463	0.00249	0.00672	1.504	0.00138
	1.505	0.0047	0.0025	0.00684	1.505	0.0014
	1.506	0.00475	0.00251	0.00695	1.506	0.00142
	1.507	0.00482	0.00253	0.00705	1.507	0.00144
	1.508	0.00488	0.00253	0.0072	1.508	0.00146
	1.509	0.00494	0.00255	0.00733	1.509	0.00148
	1.51	0.00501	0.00257	0.00748	1.51	0.0015
	1.511	0.00509	0.00258	0.00758	1.511	0.00152
	1.512	0.00515	0.0026	0.00777	1.512	0.00153
	1.513	0.00523	0.0026	0.00793	1.513	0.00155
	1.514	0.00531	0.00263	0.00808	1.514	0.00157
	1.515	0.00539	0.00264	0.00828	1.515	0.00159
	1.516	0.00547	0.00265	0.00848	1.516	0.00162
	1.517	0.00556	0.00267	0.00867	1.517	0.00164
	1.518	0.00565	0.00268	0.00886	1.518	0.00166
	1.519	0.00573	0.0027	0.00908	1.519	0.00168
	1.52	0.00583	0.00273	0.00931	1.52	0.00171
	1.521	0.00593	0.00273	0.00956	1.521	0.00173
	1.522	0.00603	0.00276	0.00976	1.522	0.00176
	1.523	0.00614	0.00278	0.01008	1.523	0.00178
	1.524	0.00625	0.0028	0.01035	1.524	0.0018
	1.525	0.00637	0.00282	0.01062	1.525	0.00183
	1.526	0.0065	0.00283	0.01088	1.526	0.00185
	1.527	0.00661	0.00287	0.01121	1.527	0.00188
	1.528	0.00674	0.00289	0.01152	1.528	0.0019
	1.529	0.00687	0.00291	0.01184	1.529	0.00193
	1.53	0.007	0.00293	0.01217	1.53	0.00196
	1.531	0.00715	0.00296	0.01252	1.531	0.00199
	1.532	0.00731	0.00297	0.01288	1.532	0.00202
	1.533	0.00745	0.00299	0.01324	1.533	0.00205
	1.534	0.00761	0.00303	0.01366	1.534	0.00208
	1.535	0.00777	0.00305	0.0141	1.535	0.00212
	1.536	0.00794	0.00308	0.01452	1.536	0.00215
	1.537	0.00811	0.0031	0.01492	1.537	0.00218
	1.538	0.00827	0.00313	0.01538	1.538	0.00222
	1.539	0.00845	0.00315	0.01585	1.539	0.00225
	1.54	0.00864	0.00319	0.01632	1.54	0.00229
	1.541	0.00883	0.00322	0.01677	1.541	0.00233
	1.542	0.00902	0.00323	0.0173	1.542	0.00237
	1.543	0.00922	0.00328	0.01783	1.543	0.00241
	1.544	0.00942	0.00331	0.01834	1.544	0.00245
	1.545	0.00964	0.00334	0.01889	1.545	0.00249
	1.546	0.00985	0.00337	0.01947	1.546	0.00253
	1.547	0.01006	0.00341	0.02003	1.547	0.00258
	1.548	0.0103	0.00344	0.02059	1.548	0.00263
	1.549	0.01052	0.00348	0.0212	1.549	0.00267
	1.55	0.01077	0.00352	0.02183	1.55	0.00272
	1.551	0.01101	0.00356	0.02245	1.551	0.00277
	1.552	0.01124	0.0036	0.02307	1.552	0.00282
	1.553	0.0115	0.00364	0.02376	1.553	0.00288
	1.554	0.01175	0.00369	0.02442	1.554	0.00294
	1.555	0.01199	0.00373	0.02512	1.555	0.00299
	1.556	0.01224	0.00377	0.02578	1.556	0.00305
	1.557	0.01252	0.00382	0.02654	1.557	0.00311
	1.558	0.01279	0.00387	0.02727	1.558	0.00318
	1.559	0.01309	0.00391	0.02802	1.559	0.00324
	1.56	0.01338	0.00397	0.02873	1.56	0.00331
	1.561	0.01367	0.00401	0.02967	1.561	0.00338
	1.562	0.01397	0.00406	0.03048	1.562	0.00345
	1.563	0.01428	0.00411	0.0312	1.563	0.00353
	1.564	0.0146	0.00418	0.03202	1.564	0.00361
	1.565	0.01496	0.00422	0.03283	1.565	0.00369
	1.566	0.01533	0.00428	0.03367	1.566	0.00377
	1.567	0.01563	0.00434	0.03452	1.567	0.00386
	1.568	0.01595	0.00439	0.0354	1.568	0.00395
	1.569	0.0163	0.00446	0.03628	1.569	0.00404
	1.57	0.01665	0.00452	0.03715	1.57	0.00413
	1.571	0.01701	0.00458	0.038	1.571	0.00423
	1.572	0.01736	0.00464	0.03892	1.572	0.00433
	1.573	0.01773	0.00471	0.03982	1.573	0.00444
	1.574	0.01809	0.00478	0.04076	1.574	0.00455
	1.575	0.01847	0.00484	0.04168	1.575	0.00465
	1.576	0.01886	0.00492	0.04268	1.576	0.00477
	1.577	0.01926	0.00498	0.04372	1.577	0.00489
	1.578	0.01973	0.00505	0.04472	1.578	0.005
	1.579	0.02011	0.00514	0.04584	1.579	0.00513
	1.58	0.02051	0.00522	0.0468	1.58	0.00525
	1.581	0.02091	0.00529	0.04796	1.581	0.00539
	1.582	0.02133	0.00537	0.04908	1.582	0.00552
	1.583	0.02176	0.00546	0.05016	1.583	0.00566
	1.584	0.02219	0.00554	0.0512	1.584	0.0058
	1.585	0.02265	0.00563	0.05228	1.585	0.00594
	1.586	0.02309	0.00572	0.0536	1.586	0.00609
	1.587	0.02356	0.00582	0.0546	1.587	0.00624
	1.588	0.02402	0.0059	0.0558	1.588	0.0064
	1.589	0.02451	0.006	0.05708	1.589	0.00655
	1.59	0.02519	0.0061	0.05868	1.59	0.00671
	1.591	0.02568	0.0062	0.05976	1.591	0.00688
	1.592	0.02616	0.00629	0.061	1.592	0.00704
	1.593	0.0267	0.00641	0.06212	1.593	0.00722
	1.594	0.02726	0.0065	0.0634	1.594	0.00739
	1.595	0.02773	0.00661	0.06472	1.595	0.00757
	1.596	0.02826	0.00673	0.06596	1.596	0.00775
	1.597	0.02878	0.00684	0.0672	1.597	0.00793
	1.598	0.02929	0.00695	0.0684	1.598	0.00812
	1.599	0.02989	0.00706	0.07004	1.599	0.00831
	1.6	0.03042	0.00718	0.07188	1.6	0.0085
	1.601	0.03102	0.00731	0.07288	1.601	0.0087
	1.602	0.03153	0.00742	0.07412	1.602	0.0089
	1.603	0.0321	0.00754	0.07528	1.603	0.0091
	1.604	0.0327	0.00766	0.07712	1.604	0.00931
	1.605	0.0333	0.00778	0.07836	1.605	0.00952
	1.606	0.0339	0.0079	0.07984	1.606	0.00972
	1.607	0.0345	0.00804	0.08108	1.607	0.00994
	1.608	0.0351	0.00817	0.08264	1.608	0.01015
	1.609	0.0357	0.0083	0.08396	1.609	0.01037
	1.61	0.03633	0.00844	0.08528	1.61	0.01059
	1.611	0.03696	0.00859	0.08664	1.611	0.01081
	1.612	0.03753	0.00873	0.08808	1.612	0.01104
	1.613	0.03813	0.00889	0.0922	1.613	0.01127
	1.614	0.03876	0.00903	0.09304	1.614	0.01151
	1.615	0.03939	0.00918	0.0944	1.615	0.01174
	1.616	0.04005	0.00934	0.09584	1.616	0.01198
	1.617	0.04074	0.0095	0.09748	1.617	0.01221
	1.618	0.04167	0.00965	0.0992	1.618	0.01245
	1.619	0.04239	0.00982	0.10068	1.619	0.01269
	1.62	0.04302	0.00997	0.10272	1.62	0.01294
	1.621	0.04368	0.01014	0.10436	1.621	0.01319
	1.622	0.04437	0.0103	0.10572	1.622	0.01343
	1.623	0.04503	0.01046	0.10756	1.623	0.01368
	1.624	0.04569	0.01064	0.109	1.624	0.01393
	1.625	0.04653	0.0108	0.11112	1.625	0.01419
	1.626	0.04728	0.01098	0.11296	1.626	0.01445
	1.627	0.04803	0.01115	0.11472	1.627	0.01471
	1.628	0.04872	0.01132	0.11644	1.628	0.01497
	1.629	0.04941	0.01149	0.11784	1.629	0.01523
	1.63	0.05007	0.01166	0.11908	1.63	0.01549
	1.631	0.05076	0.01183	0.1208	1.631	0.01576
	1.632	0.05163	0.01201	0.12276	1.632	0.01603
	1.633	0.05256	0.01222	0.12476	1.633	0.01629
	1.634	0.05325	0.01241	0.12696	1.634	0.01656
	1.635	0.05412	0.0126	0.12824	1.635	0.01684
	1.636	0.05496	0.01281	0.13008	1.636	0.01712
	1.637	0.05571	0.01298	0.13112	1.637	0.0174
	1.638	0.05643	0.01318	0.1338	1.638	0.01767
	1.639	0.05709	0.01335	0.13556	1.639	0.01795
	1.64	0.05793	0.01355	0.13692	1.64	0.01825
	1.641	0.05877	0.01374	0.13796	1.641	0.01853
	1.642	0.05937	0.01396	0.1398	1.642	0.01881
	1.643	0.06027	0.01417	0.14516	1.643	0.0191
	1.644	0.06126	0.01438	0.14752	1.644	0.01939
	1.645	0.06213	0.01459	0.14928	1.645	0.01967
	1.646	0.06309	0.01478	0.15068	1.646	0.01996
	1.647	0.06423	0.01498	0.1524	1.647	0.02026
	1.648	0.06492	0.0153	0.15444	1.648	0.02056
	1.649	0.06573	0.01548	0.15604	1.649	0.02086
	1.65	0.06684	0.01567	0.1578	1.65	0.02116
	1.651	0.06759	0.01584	0.15896	1.651	0.02146
	1.652	0.06834	0.01602	0.15988	1.652	0.02178
	1.653	0.06933	0.0162	0.16156	1.653	0.02208
	1.654	0.07035	0.01642	0.16284	1.654	0.02238
	1.655	0.07125	0.0166	0.16528	1.655	0.02268
	1.656	0.07215	0.01682	0.169	1.656	0.023
	1.657	0.07323	0.01703	0.17104	1.657	0.0233
	1.658	0.07395	0.01724	0.17272	1.658	0.0236
	1.659	0.07464	0.01745	0.17504	1.659	0.02392
	1.66	0.0756	0.01765	0.178	1.66	0.02422
	1.661	0.07653	0.01786	0.18016	1.661	0.02454
	1.662	0.0774	0.01807	0.18208	1.662	0.02486
	1.663	0.07902	0.01829	0.18396	1.663	0.02516
	1.664	0.07977	0.0185	0.18624	1.664	0.02548
	1.665	0.08082	0.01878	0.18856	1.665	0.0258
	1.666	0.08193	0.01905	0.19172	1.666	0.02612
	1.667	0.08379	0.01928	0.19496	1.667	0.02644
	1.668	0.0849	0.01954	0.19556	1.668	0.02678
	1.669	0.08589	0.01974	0.19732	1.669	0.0271
	1.67	0.08721	0.01996	0.19928	1.67	0.02742
	1.671	0.08814	0.02018	0.20152	1.671	0.02776
	1.672	0.08919	0.02039	0.20176	1.672	0.02808
	1.673	0.09072	0.02059	0.20392	1.673	0.0284
	1.674	0.09186	0.02122	0.20816	1.674	0.02874
	1.675	0.09243	0.02214	0.20944	1.675	0.02908
	1.676	0.09393	0.02223	0.2116	1.676	0.02942
	1.677	0.09555	0.0225	0.21424	1.677	0.02976
	1.678	0.09699	0.02274	0.21828	1.678	0.0301
	1.679	0.09798	0.02297	0.21948	1.679	0.03046
	1.68	0.09924	0.02322	0.2258	1.68	0.0308
	1.681	0.10026	0.02346	0.22788	1.681	0.03114
	1.682	0.10131	0.02368	0.2298	1.682	0.03146
	1.683	0.10287	0.02391	0.23056	1.683	0.03182
	1.684	0.10413	0.02411	0.23272	1.684	0.03216
	1.685	0.10545	0.02432	0.23488	1.685	0.0325
	1.686	0.10668	0.02454	0.23936	1.686	0.03286
	1.687	0.10782	0.02476	0.24188	1.687	0.0332
	1.688	0.10947	0.02503	0.24468	1.688	0.03356
	1.689	0.11061	0.02527	0.2478	1.689	0.03394
	1.69	0.11184	0.02551	0.25068	1.69	0.03428
	1.691	0.11322	0.02575	0.25464	1.691	0.03462
	1.692	0.11427	0.02611	0.25656	1.692	0.03496
	1.693	0.11613	0.02646	0.26012	1.693	0.03528
	1.694	0.11751	0.02682	0.26112	1.694	0.03566
	1.695	0.11859	0.0271	0.26708	1.695	0.03602
	1.696	0.11952	0.02737	0.27192	1.696	0.03636
	1.697	0.1212	0.02764	0.27452	1.697	0.03672
	1.698	0.12246	0.0279	0.2754	1.698	0.0371
	1.699	0.12336	0.02816	0.28064	1.699	0.03748
	1.7	0.12516	0.02844	0.28604	1.7	0.03784
	1.701	0.12693	0.02872	0.28712	1.701	0.0382
	1.702	0.1287	0.029	0.29016	1.702	0.03856
	1.703	0.13014	0.02928	0.2924	1.703	0.03892
	1.704	0.13206	0.02954	0.29492	1.704	0.03928
	1.705	0.13317	0.02979	0.30056	1.705	0.03964
	1.706	0.13446	0.03007	0.30516	1.706	0.04
	1.707	0.13614	0.03032	0.3062	1.707	0.04038
	1.708	0.13692	0.03058	0.31204	1.708	0.04076
	1.709	0.13869	0.03089	0.314	1.709	0.04108
	1.71	0.14106	0.03122	0.316	1.71	0.04146
	1.711	0.14262	0.03151	0.31864	1.711	0.04182
	1.712	0.14484	0.03192	0.32464	1.712	0.04222
	1.713	0.14658	0.03246	0.33256	1.713	0.04258
	1.714	0.14772	0.03274	0.33624	1.714	0.043
	1.715	0.15024	0.03305	0.33656	1.715	0.04334
	1.716	0.15198	0.03338	0.33928	1.716	0.04368
	1.717	0.15414	0.0337	0.34132	1.717	0.04406
	1.718	0.15573	0.03398	0.3458	1.718	0.04446
	1.719	0.15702	0.03428	0.3512	1.719	0.04482
	1.72	0.15855	0.03456	0.35844	1.72	0.0452
	1.721	0.15957	0.03489	0.36356	1.721	0.04552
	1.722	0.16143	0.03518	0.368	1.722	0.04598
	1.723	0.16272	0.03547	0.37604	1.723	0.04642
	1.724	0.16452	0.03585	0.37824	1.724	0.0467
	1.725	0.16668	0.03666	0.38712	1.725	0.04712
	1.726	0.16779	0.037	0.3896	1.726	0.04754
	1.727	0.17091	0.03738	0.39328	1.727	0.04792
	1.728	0.17307	0.03776	0.4	1.728	0.0483
	1.729	0.17544	0.0381	0.39808	1.729	0.04872
	1.73	0.17625	0.03841	0.4024	1.73	0.04916
	1.731	0.18048	0.03873	0.408	1.731	0.04954
	1.732	0.18243	0.03905	0.412	1.732	0.04996
	1.733	0.18348	0.03937	0.414	1.733	0.05034
	1.734	0.18591	0.03966	0.4136	1.734	0.05074
	1.735	0.18753	0.03998	0.4256	1.735	0.05116
	1.736	0.18999	0.04032	0.4312	1.736	0.05158
	1.737	0.19239	0.04076	0.44	1.737	0.052
	1.738	0.19461	0.04128	0.452	1.738	0.05232
	1.739	0.19752	0.04168	0.454	1.739	0.05276
	1.74	0.20082	0.04208	0.4796	1.74	0.05312
	1.741	0.204	0.04264	0.5016	1.741	0.0535
	1.742	0.20556	0.04312	0.5012	1.742	0.05394
	1.743	0.20676	0.04348	0.4984	1.743	0.0543
	1.744	0.20961	0.04396	0.4876	1.744	0.05468
	1.745	0.21144	0.0444	0.492	1.745	0.05514
	1.746	0.21381	0.04488	0.5064	1.746	0.05552
	1.747	0.21585	0.04528	0.5048	1.747	0.05592
	1.748	0.21903	0.04568	0.5092	1.748	0.05636
	1.749	0.22221	0.0462	0.5216	1.749	0.05676
	1.75	0.2238	0.0466	0.5264	1.75	0.05722
	1.751	0.22608	0.04708	0.5272	1.751	0.0576
	1.752	0.22947	0.04756	0.5344	1.752	0.05806
	1.753	0.23382	0.04796	0.5452	1.753	0.05846
	1.754	0.23526	0.04836	0.5492	1.754	0.05888
	1.755	0.23643	0.04888	0.556	1.755	0.05924
	1.756	0.23745	0.0494	0.5668	1.756	0.05972
	1.757	0.23958	0.0498	0.576	1.757	0.06016
	1.758	0.24183	0.05024	0.5828	1.758	0.06056
	1.759	0.24546	0.05072	0.5932	1.759	0.06096
	1.76	0.24879	0.05132	0.5944	1.76	0.06138
	1.761	0.25095	0.05176	0.5892	1.761	0.06178
	1.762	0.25197	0.05216	0.6064	1.762	0.06216
	1.763	0.25464	0.05252	0.616	1.763	0.06254
	1.764	0.25716	0.0532	0.622	1.764	0.06304
	1.765	0.25908	0.05372	0.6296	1.765	0.06352
	1.766	0.26202	0.05408	0.6368	1.766	0.06396
	1.767	0.26562	0.05452	0.6508	1.767	0.06436
	1.768	0.26892	0.05652	0.6524	1.768	0.06494
	1.769	0.27468	0.05836	0.6576	1.769	0.06538
					1.77	0.0658
					1.771	0.06626
					1.772	0.06668
					1.773	0.06704
					1.774	0.06728
					1.775	0.06756
					1.776	0.06794
					1.777	0.06838
					1.778	0.06906
					1.779	0.06992
					1.78	0.07046
					1.781	0.07116
					1.782	0.07158
					1.783	0.072
					1.784	0.07238
					1.785	0.07278
					1.786	0.07322
					1.787	0.07384
					1.788	0.07442
					1.789	0.07484
					1.79	0.07536
					1.791	0.07578
					1.792	0.07622
					1.793	0.07668
					1.794	0.07712
					1.795	0.07758
					1.796	0.07804
					1.797	0.07852
					1.798	0.07886
					1.799	0.07916
					1.8	0.07968

## Sheet: Fig. 1e
Figure 1e	Cu2O		Cu foam		H-Cu2O		Cu(OH)2
The corresponding Tafel plots of all catalysts	Log [j (mA cm-2)]	Overpotential (V)	Log [j (mA cm-2)]	Overpotential (V)	Log [j (mA cm-2)]	Overpotential (V)	Log [j (mA cm-2)]	Overpotential (V)
	0.69355	0.279	0.69723	0.317	0.6962	0.226	0.68681	0.376
	0.69984	0.28	0.70346	0.318	0.70077	0.227	0.69618	0.377
	0.70655	0.281	0.7113	0.319	0.7053	0.228	0.70544	0.378
	0.71214	0.282	0.71734	0.32	0.70715	0.229	0.71475	0.379
	0.71817	0.283	0.72329	0.321	0.71471	0.23	0.72387	0.38
	0.72509	0.284	0.73014	0.322	0.71882	0.231	0.73296	0.381
	0.73167	0.285	0.73687	0.323	0.7229	0.232	0.74202	0.382
	0.73815	0.286	0.74382	0.324	0.72892	0.233	0.75089	0.383
	0.74476	0.287	0.75066	0.325	0.73511	0.234	0.75989	0.384
	0.75197	0.288	0.7574	0.326	0.74047	0.235	0.76864	0.385
	0.75838	0.289	0.76492	0.327	0.74456	0.236	0.77728	0.386
	0.76559	0.29	0.77115	0.328	0.75192	0.237	0.78583	0.387
	0.77291	0.291	0.77815	0.329	0.75891	0.238	0.79421	0.388
	0.7801	0.292	0.78561	0.33	0.76555	0.239	0.80257	0.389
	0.78845	0.293	0.79211	0.331	0.77097	0.24	0.81084	0.39
	0.79602	0.294	0.79879	0.332	0.77939	0.241	0.81908	0.391
	0.80387	0.295	0.80672	0.333	0.78657	0.242	0.82718	0.392
	0.81278	0.296	0.81265	0.334	0.79446	0.243	0.83518	0.393
	0.82053	0.297	0.82033	0.335	0.7997	0.244	0.84305	0.394
	0.82872	0.298	0.82814	0.336	0.80937	0.245	0.85107	0.395
	0.83696	0.299	0.8348	0.337	0.81762	0.246	0.85878	0.396
	0.84541	0.3	0.84211	0.338	0.82511	0.247	0.86658	0.397
	0.85461	0.301	0.84905	0.339	0.83438	0.248	0.87419	0.398
	0.8638	0.302	0.85637	0.34	0.84381	0.249	0.88167	0.399
	0.87245	0.303	0.8638	0.341	0.85265	0.25	0.88913	0.4
	0.88144	0.304	0.87064	0.342	0.8613	0.251	0.89653	0.401
	0.89059	0.305	0.87714	0.343	0.87099	0.252	0.9038	0.402
	0.89971	0.306	0.88423	0.344	0.88095	0.253	0.911	0.403
	0.90897	0.307	0.89076	0.345	0.89133	0.254	0.91803	0.404
	0.91756	0.308	0.89785	0.346	0.8995	0.255	0.92521	0.405
	0.92706	0.309	0.90504	0.347	0.91208	0.256	0.93247	0.406
	0.93651	0.31	0.91233	0.348	0.9226	0.257	0.93957	0.407
	0.94621	0.311	0.91929	0.349	0.93269	0.258	0.94621	0.408
	0.95511	0.312	0.92655	0.35	0.94239	0.259	0.95313	0.409
	0.96468	0.313	0.93389	0.351	0.95426	0.26	0.96023	0.41
	0.97419	0.314	0.94111	0.352	0.96496	0.261	0.96685	0.411
	0.9839	0.315	0.949	0.353	0.97577	0.262	0.97345	0.412
	0.99326	0.316	0.95578	0.354	0.98656	0.263	0.97996	0.413
	1.00281	0.317	0.96265	0.355	0.9977	0.264	0.98655	0.414
	1.01267	0.318	0.97035	0.356	1.00901	0.265	0.99286	0.415
	1.02206	0.319	0.97772	0.357	1.02002	0.266	0.99922	0.416
	1.03209	0.32	0.98462	0.358	1.03211	0.267	1.00561	0.417
	1.04191	0.321	0.99193	0.359	1.04474	0.268	1.01199	0.418
	1.0508	0.322	0.99878	0.36	1.05633	0.269	--	--
	--	--	1.00621	0.361	1.06696	0.27	--	--
	--	--	1.01284	0.362	1.07915	0.271	--	--
	--	--	--	--	1.09099	0.272	--	--
	--	--	--	--	--	--	--	--
	--	--	--	--	--	--	--	--
	--	--	--	--	--	--	--	--
	--	--	--	--	--	--	--	--
	--	--	--	--	--	--	--	--
	--	--	--	--	--	--	--	--
	--	--	--	--	--	--	--	--
	--	--	--	--	--	--	--	--
	--	--	--	--	--	--	--	--
	--	--	--	--	--	--	--	--
	--	--	--	--	--	--	--	--
	--	--	--	--	--	--	--	--
	--	--	--	--	--	--	--	--
	--	--	--	--	--	--	--	--
	--	--	--	--	--	--	--	--
	--	--	--	--	--	--	--	--
	--	--	--	--	--	--	--	--
	--	--	--	--	--	--	--	--
	--	--	--	--	--	--	--	--
	--	--	--	--	--	--	--	--
	--	--	--	--	--	--	--	--
	--	--	--	--	--	--	--	--
	--	--	--	--	--	--	--	--
	--	--	--	--	--	--	--	--
	--	--	--	--	--	--	--	--
	--	--	--	--	--	--	--	--
	--	--	--	--	--	--	--	--
	--	--	--	--	--	--	--	--
	--	--	--	--	--	--	--	--
	--	--	--	--	--	--	--	--
	--	--	--	--	--	--	--	--
	--	--	--	--	--	--	--	--
	--	--	--	--	--	--	--	--
	--	--	--	--	--	--	--	--
	--	--	--	--	--	--	--	--
	--	--	--	--	--	--	--	--
	--	--	--	--	--	--	--	--
	--	--	--	--	--	--	--	--
	--	--	--	--	--	--	--	--
	--	--	--	--	--	--	--	--
	--	--	--	--	--	--	--	--
	--	--	--	--	--	--	--	--
	--	--	--	--	--	--	--	--
	--	--	--	--	--	--	--	--
	--	--	--	--	--	--	--	--
	--	--	--	--	--	--	--	--
	--	--	--	--	--	--	--	--
	--	--	--	--	--	--	--	--
	--	--	--	--	--	--	--	--
	--	--	--	--	--	--	--	--
	--	--	--	--	--	--	--	--
	--	--	--	--	--	--	--	--
	--	--	--	--	--	--	--	--
	--	--	--	--	--	--	--	--
	--	--	--	--	--	--	--	--
	--	--	--	--	--	--	--	--
	--	--	--	--	--	--	--	--
	--	--	--	--	--	--	--	--
	--	--	--	--	--	--	--	--
	--	--	--	--	--	--	--	--
	--	--	--	--	--	--	--	--
	--	--	--	--	--	--	--	--
	--	--	--	--	--	--	--	--
	--	--	--	--	--	--	--	--
	--	--	--	--	--	--	--	--
	--	--	--	--	--	--	--	--
	--	--	--	--	--	--	--	--
	--	--	--	--	--	--	--	--
	--	--	--	--	--	--	--	--
	--	--	--	--	--	--	--	--
	--	--	--	--	--	--	--	--
	--	--	--	--	--	--	--	--
	--	--	--	--	--	--	--	--
	--	--	--	--	--	--	--	--
	--	--	--	--	--	--	--	--
	--	--	--	--	--	--	--	--
	--	--	--	--	--	--	--	--
	--	--	--	--	--	--	--	--
	--	--	--	--	--	--	--	--
	--	--	--	--	--	--	--	--
	--	--	--	--	--	--	--	--
	--	--	--	--	--	--	--	--
	--	--	--	--	--	--	--	--
	--	--	--	--	--	--	--	--
	--	--	--	--	--	--	--	--
	--	--	--	--	--	--	--	--
	--	--	--	--	--	--	--	--
	--	--	--	--	--	--	--	--
	--	--	--	--	--	--	--	--
	--	--	--	--	--	--	--	--
	--	--	--	--	--	--	--	--
	--	--	--	--	--	--	--	--
	--	--	--	--	--	--	--	--
	--	--	--	--	--	--	--	--
	--	--	--	--	--	--	--	--
	--	--	--	--	--	--	--	--
	--	--	--	--	--	--	--	--
	--	--	--	--	--	--	--	--
	--	--	--	--	--	--	--	--
	--	--	--	--	--	--	--	--
	--	--	--	--	--	--	--	--
	--	--	--	--	--	--	--	--
	--	--	--	--	--	--	--	--
	--	--	--	--	--	--	--	--
	--	--	--	--	--	--	--	--
	--	--	--	--	--	--	--	--
	--	--	--	--	--	--	--	--
	--	--	--	--	--	--	--	--
	--	--	--	--	--	--	--	--
	--	--	--	--	--	--	--	--
	--	--	--	--	--	--	--	--
	--	--	--	--	--	--	--	--
	--	--	--	--	--	--	--	--
	--	--	--	--	--	--	--	--
	--	--	--	--	--	--	--	--
	--	--	--	--	--	--	--	--
	--	--	--	--	--	--	--	--
	--	--	--	--	--	--	--	--
	--	--	--	--	--	--	--	--
	--	--	--	--	--	--	--	--
	--	--	--	--	--	--	--	--
	--	--	--	--	--	--	--	--
	--	--	--	--	--	--	--	--
	--	--	--	--	--	--	--	--
	--	--	--	--	--	--	--	--
	--	--	--	--	--	--	--	--
	--	--	--	--	--	--	--	--
	--	--	--	--	--	--	--	--
	--	--	--	--	--	--	--	--
	--	--	--	--	--	--	--	--
	--	--	--	--	--	--	--	--
	--	--	--	--	--	--	--	--
	--	--	--	--	--	--	--	--
	--	--	--	--	--	--	--	--
	--	--	--	--	--	--	--	--
	--	--	--	--	--	--	--	--
	--	--	--	--	--	--	--	--
	--	--	--	--	--	--	--	--
	--	--	--	--	--	--	--	--
	--	--	--	--	--	--	--	--
	--	--	--	--	--	--	--	--
	--	--	--	--	--	--	--	--
	--	--	--	--	--	--	--	--
	--	--	--	--	--	--	--	--
	--	--	--	--	--	--	--	--
	--	--	--	--	--	--	--	--
	--	--	--	--	--	--	--	--
	--	--	--	--	--	--	--	--
	--	--	--	--	--	--	--	--
	--	--	--	--	--	--	--	--
	--	--	--	--	--	--	--	--
	--	--	--	--	--	--	--	--
	--	--	--	--	--	--	--	--
	--	--	--	--	--	--	--	--
	--	--	--	--	--	--	--	--
	--	--	--	--	--	--	--	--
	--	--	--	--	--	--	--	--
	--	--	--	--	--	--	--	--
	--	--	--	--	--	--	--	--
	--	--	--	--	--	--	--	--
	--	--	--	--	--	--	--	--
	--	--	--	--	--	--	--	--
	--	--	--	--	--	--	--	--
	--	--	--	--	--	--	--	--
	--	--	--	--	--	--	--	--
	--	--	--	--	--	--	--	--
	--	--	--	--	--	--	--	--
	--	--	--	--	--	--	--	--
	--	--	--	--	--	--	--	--
	--	--	--	--	--	--	--	--
	--	--	--	--	--	--	--	--
	--	--	--	--	--	--	--	--
	--	--	--	--	--	--	--	--
	--	--	--	--	--	--	--	--
	--	--	--	--	--	--	--	--
	--	--	--	--	--	--	--	--
	--	--	--	--	--	--	--	--
	--	--	--	--	--	--	--	--
	--	--	--	--	--	--	--	--
	--	--	--	--	--	--	--	--
	--	--	--	--	--	--	--	--
	--	--	--	--	--	--	--	--
	--	--	--	--	--	--	--	--
	--	--	--	--	--	--	--	--
	--	--	--	--	--	--	--	--
	--	--	--	--	--	--	--	--
	--	--	--	--	--	--	--	--
	--	--	--	--	--	--	--	--
	--	--	--	--	--	--	--	--
	--	--	--	--	--	--	--	--
	--	--	--	--	--	--	--	--
	--	--	--	--	--	--	--	--
	--	--	--	--	--	--	--	--
	--	--	--	--	--	--	--	--
	--	--	--	--	--	--	--	--
	--	--	--	--	--	--	--	--
	--	--	--	--	--	--	--	--
	--	--	--	--	--	--	--	--
	--	--	--	--	--	--	--	--
	--	--	--	--	--	--	--	--
	--	--	--	--	--	--	--	--
	--	--	--	--	--	--	--	--
	--	--	--	--	--	--	--	--
	--	--	--	--	--	--	--	--
	--	--	--	--	--	--	--	--
	--	--	--	--	--	--	--	--
	--	--	--	--	--	--	--	--
	--	--	--	--	--	--	--	--
	--	--	--	--	--	--	--	--
	--	--	--	--	--	--	--	--
	--	--	--	--	--	--	--	--
	--	--	--	--	--	--	--	--
	--	--	--	--	--	--	--	--
	--	--	--	--	--	--	--	--
	--	--	--	--	--	--	--	--
	--	--	--	--	--	--	--	--
	--	--	--	--	--	--	--	--
	--	--	--	--	--	--	--	--
	--	--	--	--	--	--	--	--
	--	--	--	--	--	--	--	--
	--	--	--	--	--	--	--	--
	--	--	--	--	--	--	--	--
	--	--	--	--	--	--	--	--
	--	--	--	--	--	--	--	--
	--	--	--	--	--	--	--	--
	--	--	--	--	--	--	--	--
	--	--	--	--	--	--	--	--
	--	--	--	--	--	--	--	--
	--	--	--	--	--	--	--	--
	--	--	--	--	--	--	--	--
	--	--	--	--	--	--	--	--
	--	--	--	--	--	--	--	--
	--	--	--	--	--	--	--	--
	--	--	--	--	--	--	--	--
	--	--	--	--	--	--	--	--
	--	--	--	--	--	--	--	--
	--	--	--	--	--	--	--	--
	--	--	--	--	--	--	--	--
	--	--	--	--	--	--	--	--
	--	--	--	--	--	--	--	--
	--	--	--	--	--	--	--	--
	--	--	--	--	--	--	--	--
	--	--	--	--	--	--	--	--
	--	--	--	--	--	--	--	--
	--	--	--	--	--	--	--	--
	--	--	--	--	--	--	--	--
	--	--	--	--	--	--	--	--
	--	--	--	--	--	--	--	--
	--	--	--	--	--	--	--	--
	--	--	--	--	--	--	--	--
	--	--	--	--	--	--	--	--
	--	--	--	--	--	--	--	--
	--	--	--	--	--	--	--	--
	--	--	--	--	--	--	--	--
	--	--	--	--	--	--	--	--
	--	--	--	--	--	--	--	--
	--	--	--	--	--	--	--	--
	--	--	--	--	--	--	--	--
	--	--	--	--	--	--	--	--
	--	--	--	--	--	--	--	--
	--	--	--	--	--	--	--	--
	--	--	--	--	--	--	--	--
	--	--	--	--	--	--	--	--
	--	--	--	--	--	--	--	--
	--	--	--	--	--	--	--	--
	--	--	--	--	--	--	--	--
	--	--	--	--	--	--	--	--
	--	--	--	--	--	--	--	--
	--	--	--	--	--	--	--	--
	--	--	--	--	--	--	--	--
	--	--	--	--	--	--	--	--
	--	--	--	--	--	--	--	--
	--	--	--	--	--	--	--	--
	--	--	--	--	--	--	--	--
	--	--	--	--	--	--	--	--
	--	--	--	--	--	--	--	--
	--	--	--	--	--	--	--	--
	--	--	--	--	--	--	--	--
	--	--	--	--	--	--	--	--
	--	--	--	--	--	--	--	--
	--	--	--	--	--	--	--	--
	--	--	--	--	--	--	--	--
	--	--	--	--	--	--	--	--
	--	--	--	--	--	--	--	--
	--	--	--	--	--	--	--	--
	--	--	--	--	--	--	--	--
	--	--	--	--	--	--	--	--
	--	--	--	--	--	--	--	--
	--	--	--	--	--	--	--	--
	--	--	--	--	--	--	--	--
	--	--	--	--	--	--	--	--
	--	--	--	--	--	--	--	--
	--	--	--	--	--	--	--	--
	--	--	--	--	--	--	--	--
	--	--	--	--	--	--	--	--
	--	--	--	--	--	--	--	--
	--	--	--	--	--	--	--	--
	--	--	--	--	--	--	--	--
	--	--	--	--	--	--	--	--
	--	--	--	--	--	--	--	--
	--	--	--	--	--	--	--	--
	--	--	--	--	--	--	--	--
	--	--	--	--	--	--	--	--
	--	--	--	--	--	--	--	--
	--	--	--	--	--	--	--	--
	--	--	--	--	--	--	--	--
	--	--	--	--	--	--	--	--
	--	--	--	--	--	--	--	--
	--	--	--	--	--	--	--	--
	--	--	--	--	--	--	--	--
	--	--	--	--	--	--	--	--
	--	--	--	--	--	--	--	--
	--	--	--	--	--	--	--	--
	--	--	--	--	--	--	--	--
	--	--	--	--	--	--	--	--
	--	--	--	--	--	--	--	--
	--	--	--	--	--	--	--	--
	--	--	--	--	--	--	--	--
	--	--	--	--	--	--	--	--
	--	--	--	--	--	--	--	--
	--	--	--	--	--	--	--	--
	--	--	--	--	--	--	--	--
	--	--	--	--	--	--	--	--
	--	--	--	--	--	--	--	--
	--	--	--	--	--	--	--	--
	--	--	--	--	--	--	--	--
	--	--	--	--	--	--	--	--
	--	--	--	--	--	--	--	--
	--	--	--	--	--	--	--	--
	--	--	--	--	--	--	--	--
	--	--	--	--	--	--	--	--
	--	--	--	--	--	--	--	--
	--	--	--	--	--	--	--	--
	--	--	--	--	--	--	--	--
	--	--	--	--	--	--	--	--
	--	--	--	--	--	--	--	--
	--	--	--	--	--	--	--	--
	--	--	--	--	--	--	--	--
	--	--	--	--	--	--	--	--
	--	--	--	--	--	--	--	--
	--	--	--	--	--	--	--	--
	--	--	--	--	--	--	--	--
	--	--	--	--	--	--	--	--
	--	--	--	--	--	--	--	--
	--	--	--	--	--	--	--	--
	--	--	--	--	--	--	--	--
	--	--			--	--	--	--
	--	--			--	--	--	--
	--	--			--	--	--	--
	--	--			--	--	--	--
	--	--			--	--	--	--
	--	--			--	--	--	--
	--	--			--	--	--	--
	--	--			--	--	--	--
	--	--			--	--	--	--
	--	--			--	--	--	--
	--	--			--	--	--	--
	--	--			--	--	--	--
	--	--			--	--	--	--
	--	--			--	--	--	--
	--	--			--	--	--	--
	--	--			--	--	--	--
	--	--			--	--	--	--
	--	--			--	--	--	--
	--	--			--	--	--	--
	--	--			--	--	--	--
	--	--			--	--	--	--
	--	--			--	--	--	--
	--	--			--	--	--	--
	--	--			--	--	--	--
	--	--			--	--	--	--
	--	--			--	--	--	--
	--	--			--	--	--	--
	--	--			--	--	--	--
	--	--			--	--	--	--
	--	--			--	--	--	--
	--	--			--	--	--	--
	--	--			--	--	--	--
	--	--			--	--	--	--
	--	--			--	--	--	--
	--	--			--	--	--	--
	--	--			--	--	--	--
	--	--			--	--	--	--
	--	--			--	--	--	--
	--	--			--	--	--	--
	--	--			--	--	--	--
	--	--			--	--	--	--
	--	--			--	--	--	--
	--	--			--	--	--	--
	--	--			--	--	--	--
	--	--			--	--	--	--
	--	--			--	--	--	--
	--	--			--	--	--	--
	--	--			--	--	--	--
	--	--			--	--	--	--
	--	--			--	--	--	--
	--	--			--	--	--	--
	--	--			--	--	--	--
	--	--			--	--	--	--
	--	--			--	--	--	--
	--	--			--	--	--	--
	--	--			--	--	--	--
	--	--			--	--	--	--
	--	--			--	--	--	--
	--	--			--	--	--	--
	--	--			--	--	--	--
	--	--			--	--	--	--
	--	--			--	--	--	--
	--	--			--	--	--	--
	--	--			--	--	--	--
	--	--			--	--	--	--
	--	--			--	--	--	--
	--	--			--	--	--	--
	--	--			--	--	--	--
	--	--			--	--	--	--
	--	--			--	--	--	--
	--	--			--	--	--	--
	--	--			--	--	--	--
	--	--			--	--	--	--
	--	--			--	--	--	--
	--	--			--	--	--	--
	--	--			--	--	--	--
	--	--			--	--	--	--
	--	--			--	--	--	--
	--	--			--	--	--	--
	--	--			--	--	--	--
	--	--			--	--	--	--
	--	--			--	--	--	--
	--	--			--	--	--	--
	--	--			--	--	--	--
	--	--					--	--
	--	--					--	--
	--	--					--	--
	--	--					--	--
	--	--					--	--
	--	--					--	--
	--	--					--	--
	--	--					--	--
	--	--					--	--
	--	--					--	--
	--	--					--	--
	--	--					--	--
	--	--					--	--
	--	--					--	--
	--	--					--	--
	--	--					--	--
	--	--					--	--
	--	--					--	--
	--	--					--	--
	--	--					--	--
	--	--					--	--
	--	--					--	--
	--	--					--	--
	--	--					--	--
	--	--					--	--
	--	--					--	--
	--	--					--	--
	--	--					--	--
	--	--					--	--
	--	--					--	--
	--	--					--	--
	--	--					--	--
	--	--					--	--
	--	--					--	--
	--	--					--	--
	--	--					--	--
	--	--					--	--
	--	--					--	--
	--	--					--	--
	--	--					--	--
	--	--					--	--
	--	--					--	--
	--	--					--	--
	--	--					--	--
	--	--					--	--
	--	--					--	--
	--	--					--	--
	--	--					--	--
	--	--					--	--
	--	--					--	--
	--	--					--	--
	--	--					--	--
	--	--					--	--
	--	--					--	--
	--	--					--	--
	--	--					--	--
	--	--					--	--
	--	--					--	--
	--	--					--	--
	--	--					--	--
	--	--					--	--
	--	--					--	--
	--	--					--	--
	--	--					--	--
	--	--					--	--
	--	--					--	--
	--	--					--	--
	--	--					--	--
	--	--					--	--
	--	--					--	--
	--	--					--	--
	--	--					--	--
	--	--					--	--
	--	--					--	--
	--	--					--	--
	--	--					--	--
	--	--					--	--
	--	--					--	--
	--	--					--	--
	--	--					--	--
	--	--					--	--
	--	--					--	--
	--	--					--	--
	--	--					--	--
	--	--					--	--
	--	--					--	--
	--	--					--	--
	--	--					--	--
	--	--					--	--
	--	--					--	--
	--	--					--	--
	--	--					--	--
	--	--					--	--
	--	--					--	--
	--	--					--	--
	--	--					--	--
	--	--					--	--
	--	--					--	--
	--	--					--	--
	--	--					--	--
	--	--					--	--
	--	--					--	--
	--	--					--	--
	--	--					--	--
	--	--					--	--
	--	--					--	--
	--	--					--	--
	--	--					--	--
	--	--					--	--
	--	--					--	--
	--	--					--	--
	--	--					--	--
	--	--					--	--
	--	--					--	--
	--	--					--	--
	--	--					--	--
	--	--					--	--
	--	--					--	--
	--	--					--	--
	--	--					--	--
	--	--					--	--
	--	--					--	--
	--	--					--	--
	--	--					--	--
	--	--					--	--
	--	--					--	--
	--	--					--	--
	--	--					--	--
	--	--					--	--
	--	--					--	--
	--	--					--	--
	--	--					--	--
	--	--					--	--
	--	--					--	--
	--	--					--	--
	--	--					--	--
	--	--					--	--
	--	--					--	--
	--	--					--	--
	--	--					--	--
	--	--					--	--
	--	--					--	--
	--	--					--	--
	--	--					--	--
	--	--					--	--
	--	--					--	--
	--	--					--	--
	--	--					--	--
	--	--					--	--
	--	--					--	--
	--	--					--	--
	--	--					--	--
	--	--					--	--
	--	--					--	--
	--	--					--	--
	--	--					--	--
	--	--					--	--
	--	--					--	--
	--	--					--	--
	--	--					--	--
	--	--					--	--
	--	--					--	--
	--	--					--	--
	--	--					--	--
	--	--					--	--
	--	--					--	--
	--	--					--	--
	--	--					--	--
	--	--					--	--
	--	--					--	--
	--	--					--	--
	--	--					--	--
	--	--					--	--
	--	--					--	--
	--	--					--	--
	--	--					--	--
	--	--					--	--
	--	--					--	--
	--	--					--	--
	--	--					--	--
	--	--					--	--
	--	--					--	--
	--	--					--	--
	--	--					--	--
	--	--					--	--
	--	--					--	--
	--	--					--	--
	--	--					--	--
	--	--					--	--
	--	--					--	--
	--	--					--	--
	--	--					--	--
	--	--					--	--
	--	--					--	--
	--	--					--	--
	--	--					--	--
	--	--					--	--
	--	--					--	--
	--	--					--	--
	--	--					--	--
	--	--					--	--
	--	--					--	--
	--	--					--	--
	--	--					--	--
	--	--					--	--
	--	--					--	--
	--	--					--	--
	--	--					--	--
	--	--					--	--
	--	--					--	--
	--	--					--	--
	--	--					--	--
	--	--					--	--
	--	--					--	--
	--	--					--	--
	--	--					--	--
	--	--					--	--
	--	--					--	--
	--	--					--	--
	--	--					--	--
	--	--					--	--
	--	--					--	--
	--	--					--	--
	--	--					--	--
	--	--					--	--
	--	--					--	--
	--	--					--	--
	--	--					--	--
	--	--					--	--
	--	--					--	--
	--	--					--	--
	--	--					--	--
	--	--					--	--
	--	--					--	--
	--	--					--	--
	--	--					--	--
	--	--					--	--
	--	--					--	--
	--	--					--	--
	--	--					--	--
	--	--					--	--
	--	--					--	--
	--	--					--	--
	--	--					--	--
	--	--					--	--
	--	--					--	--
	--	--					--	--
	--	--					--	--
	--	--					--	--
	--	--					--	--
	--	--					--	--
	--	--					--	--
	--	--					--	--
	--	--					--	--
	--	--					--	--
	--	--					--	--
	--	--					--	--
	--	--					--	--
	--	--					--	--
	--	--					--	--
	--	--					--	--
	--	--					--	--
	--	--					--	--
	--	--					--	--
	--	--					--	--
	--	--					--	--
	--	--					--	--
	--	--					--	--
	--	--					--	--
	--	--					--	--
	--	--					--	--
	--	--					--	--
	--	--					--	--
	--	--					--	--
	--	--					--	--
	--	--					--	--
	--	--					--	--
	--	--					--	--
	--	--					--	--
	--	--					--	--
	--	--					--	--
	--	--					--	--
	--	--					--	--
	--	--					--	--
	--	--					--	--
	--	--					--	--
	--	--					--	--
	--	--					--	--
	--	--					--	--
	--	--					--	--
	--	--					--	--
	--	--					--	--
	--	--					--	--
	--	--					--	--
	--	--					--	--
	--	--					--	--
	--	--					--	--
	--	--					--	--
	--	--					--	--
	--	--					--	--
	--	--					--	--
	--	--					--	--
	--	--					--	--
	--	--					--	--
	--	--					--	--
	--	--					--	--
	--	--					--	--
	--	--					--	--
	--	--					--	--
	--	--					--	--
	--	--					--	--
	--	--					--	--
	--	--					--	--
	--	--					--	--
	--	--					--	--
	--	--					--	--
	--	--					--	--
	--	--					--	--
	--	--					--	--
	--	--					--	--
	--	--					--	--
	--	--					--	--
	--	--					--	--
	--	--					--	--
	--	--					--	--
	--	--					--	--
	--	--					--	--
	--	--					--	--
	--	--					--	--
	--	--					--	--
	--	--					--	--
	--	--					--	--
	--	--					--	--
	--	--					--	--
	--	--					--	--
	--	--					--	--
	--	--					--	--
	--	--					--	--
	--	--					--	--
	--	--					--	--
	--	--					--	--
	--	--					--	--
	--	--					--	--
	--	--					--	--
	--	--					--	--
	--	--					--	--
	--	--					--	--
	--	--					--	--
	--	--					--	--
	--	--					--	--
	--	--					--	--
	--	--					--	--
	--	--					--	--
	--	--					--	--
	--	--					--	--
	--	--					--	--
	--	--					--	--
	--	--					--	--
	--	--					--	--
	--	--					--	--
	--	--					--	--
	--	--					--	--
	--	--					--	--
	--	--					--	--
	--	--					--	--
	--	--					--	--
	--	--					--	--
	--	--					--	--
	--	--					--	--
	--	--					--	--
	--	--					--	--
	--	--					--	--
	--	--					--	--
	--	--					--	--
	--	--					--	--
	--	--					--	--
	--	--					--	--
	--	--					--	--
	--	--					--	--
	--	--					--	--
	--	--					--	--
	--	--					--	--
	--	--					--	--
	--	--					--	--
	--	--					--	--
	--	--					--	--
	--	--					--	--
	--	--					--	--
	--	--					--	--
	--	--					--	--
	--	--					--	--
	--	--					--	--
	--	--					--	--
	--	--					--	--
	--	--					--	--
	--	--					--	--
	--	--					--	--
	--	--					--	--
	--	--					--	--
	--	--					--	--
	--	--					--	--
	--	--					--	--
	--	--					--	--
	--	--					--	--
	--	--					--	--
	--	--					--	--
	--	--					--	--
	--	--					--	--
	--	--					--	--
	--	--					--	--
	--	--					--	--
	--	--					--	--
	--	--					--	--
	--	--					--	--
	--	--					--	--
	--	--					--	--
	--	--					--	--
	--	--					--	--
	--	--					--	--
	--	--					--	--
	--	--					--	--
	--	--					--	--
	--	--					--	--
	--	--					--	--
	--	--					--	--
	--	--					--	--
	--	--					--	--
	--	--					--	--
	--	--					--	--
	--	--					--	--
	--	--					--	--
	--	--					--	--
	--	--					--	--
	--	--					--	--
	--	--					--	--
	--	--					--	--
	--	--					--	--
	--	--					--	--
	--	--					--	--
	--	--					--	--
	--	--					--	--
	--	--					--	--
	--	--					--	--
	--	--					--	--
	--	--					--	--
	--	--					--	--
	--	--					--	--
	--	--					--	--
	--	--					--	--
	--	--					--	--
	--	--					--	--
	--	--					--	--
	--	--					--	--
	--	--					--	--
	--	--					--	--
	--	--					--	--
	--	--					--	--
	--	--					--	--
	--	--					--	--
	--	--					--	--
	--	--					--	--
	--	--					--	--
	--	--					--	--
	--	--					--	--
	--	--					--	--
	--	--					--	--
	--	--					--	--
	--	--					--	--
	--	--					--	--
	--	--					--	--
	--	--					--	--
	--	--					--	--
	--	--					--	--
	--	--					--	--
	--	--					--	--
	--	--					--	--
	--	--					--	--
	--	--					--	--
	--	--					--	--
	--	--					--	--
	--	--					--	--
	--	--					--	--
	--	--					--	--
	--	--					--	--
	--	--					--	--
	--	--					--	--
	--	--					--	--
	--	--					--	--
	--	--					--	--
	--	--					--	--
	--	--					--	--
	--	--					--	--
	--	--					--	--
	--	--					--	--
	--	--					--	--
	--	--					--	--
	--	--					--	--
	--	--					--	--
	--	--					--	--
	--	--					--	--
	--	--					--	--
	--	--					--	--
	--	--					--	--
	--	--					--	--
	--	--					--	--
	--	--					--	--
	--	--					--	--
	--	--					--	--
	--	--					--	--
	--	--					--	--
	--	--					--	--
	--	--					--	--
	--	--					--	--
	--	--					--	--
	--	--					--	--
	--	--					--	--
	--	--					--	--
	--	--					--	--
	--	--					--	--
	--	--					--	--
	--	--					--	--
	--	--					--	--
	--	--					--	--
	--	--
	--	--
	--	--
	--	--
	--	--
	--	--
	--	--
	--	--
	--	--
	--	--
	--	--
	--	--
	--	--
	--	--
	--	--
	--	--
	--	--
	--	--
	--	--
	--	--
	--	--
	--	--
	--	--
	--	--
	--	--
	--	--
	--	--
	--	--
	--	--
	--	--
	--	--
	--	--
	--	--
	--	--
	--	--
	--	--
	--	--
	--	--
	--	--
	--	--
	--	--
	--	--
	--	--
	--	--
	--	--
	--	--
	--	--
	--	--
	--	--
	--	--
	--	--
	--	--
	--	--
	--	--
	--	--
	--	--
	--	--
	--	--
	--	--
	--	--
	--	--
	--	--
	--	--
	--	--
	--	--
	--	--
	--	--
	--	--
	--	--
	--	--
	--	--
	--	--
	--	--
	--	--
	--	--
	--	--
	--	--
	--	--
	--	--
	--	--
	--	--
	--	--
	--	--
	--	--
	--	--
	--	--
	--	--
	--	--
	--	--
	--	--
	--	--
	--	--
	--	--
	--	--
	--	--
	--	--
	--	--
	--	--
	--	--
	--	--
	--	--
	--	--
	--	--
	--	--
	--	--
	--	--
	--	--
	--	--
	--	--
	--	--
	--	--
	--	--
	--	--
	--	--
	--	--
	--	--
	--	--
	--	--
	--	--
	--	--
	--	--
	--	--
	--	--
	--	--
	--	--
	--	--
	--	--
	--	--
	--	--
	--	--
	--	--
	--	--
	--	--
	--	--
	--	--
	--	--
	--	--
	--	--
	--	--
	--	--
	--	--
	--	--
	--	--
	--	--
	--	--
	--	--
	--	--
	--	--
	--	--
	--	--
	--	--
	--	--
	--	--
	--	--
	--	--
	--	--
	--	--
	--	--
	--	--
	--	--
	--	--
	--	--
	--	--
	--	--
	--	--
	--	--
	--	--
	--	--
	--	--
	--	--
	--	--
	--	--
	--	--
	--	--
	--	--
	--	--
	--	--
	--	--
	--	--
	--	--
	--	--
	--	--
	--	--
	--	--
	--	--
	--	--
	--	--
	--	--
	--	--
	--	--
	--	--
	--	--
	--	--
	--	--
	--	--
	--	--
	--	--
	--	--
	--	--
	--	--
	--	--
	--	--
	--	--
	--	--
	--	--
	--	--
	--	--
	--	--
	--	--
	--	--
	--	--
	--	--
	--	--
	--	--
	--	--
	--	--
	--	--
	--	--
	--	--
	--	--
	--	--
	--	--
	--	--
	--	--
	--	--
	--	--
	--	--
	--	--
	--	--
	--	--
	--	--
	--	--
	--	--
	--	--
	--	--
	--	--
	--	--
	--	--
	--	--
	--	--
	--	--
	--	--
	--	--
	--	--
	--	--
	--	--
	--	--
	--	--
	--	--
	--	--
	--	--
	--	--
	--	--
	--	--
	--	--
	--	--
	--	--
	--	--
	--	--
	--	--
	--	--
	--	--
	--	--
	--	--
	--	--
	--	--
	--	--
	--	--
	--	--
	--	--
	--	--
	--	--
	--	--
	--	--
	--	--
	--	--
	--	--
	--	--
	--	--
	--	--
	--	--
	--	--
	--	--
	--	--
	--	--
	--	--
	--	--
	--	--
	--	--
	--	--
	--	--
	--	--
	--	--
	--	--
	--	--
	--	--
	--	--
	--	--
	--	--
	--	--
	--	--
	--	--
	--	--
	--	--
	--	--
	--	--
	--	--
	--	--
	--	--
	--	--
	--	--
	--	--
	--	--
	--	--
	--	--
	--	--
	--	--
	--	--
	--	--
	--	--
	--	--
	--	--
	--	--
	--	--
	--	--
	--	--
	--	--
	--	--
	--	--
	--	--
	--	--
	--	--
	--	--
	--	--
	--	--
	--	--
	--	--
	--	--
	--	--
	--	--
	--	--
	--	--
	--	--
	--	--
	--	--
	--	--
	--	--
	--	--
	--	--
	--	--
	--	--
	--	--
	--	--
	--	--
	--	--
	--	--
	--	--
	--	--
	--	--
	--	--
	--	--
	--	--
	--	--
	--	--
	--	--
	--	--
	--	--
	--	--
	--	--
	--	--
	--	--
	--	--
	--	--
	--	--
	--	--
	--	--
	--	--
	--	--
	--	--
	--	--
	--	--
	--	--
	--	--
	--	--
	--	--
	--	--
	--	--
	--	--
	--	--
	--	--
	--	--
	--	--
	--	--
	--	--
	--	--
	--	--
	--	--
	--	--
	--	--
	--	--
	--	--
	--	--
	--	--
	--	--
	--	--
	--	--
	--	--
	--	--
	--	--
	--	--
	--	--
	--	--
	--	--
	--	--
	--	--
	--	--
	--	--
	--	--
	--	--
	--	--
	--	--
	--	--
	--	--
	--	--
	--	--
	--	--
	--	--
	--	--
	--	--
	--	--
	--	--
	--	--
	--	--
	--	--
	--	--
	--	--
	--	--
	--	--
	--	--
	--	--
	--	--
	--	--
	--	--
	--	--
	--	--
	--	--
	--	--
	--	--
	--	--
	--	--
	--	--
	--	--
	--	--
	--	--
	--	--
	--	--
	--	--
	--	--
	--	--
	--	--
	--	--
	--	--
	--	--
	--	--
	--	--
	--	--
	--	--
	--	--
	--	--
	--	--
	--	--
	--	--
	--	--
	--	--
	--	--
	--	--
	--	--
	--	--
	--	--
	--	--
	--	--
	--	--
	--	--
	--	--
	--	--
	--	--
	--	--
	--	--
	--	--
	--	--
	--	--
	--	--
	--	--
	--	--
	--	--
	--	--
	--	--
	--	--
	--	--
	--	--
	--	--
	--	--
	--	--
	--	--
	--	--
	--	--
	--	--
	--	--
	--	--
	--	--
	--	--
	--	--
	--	--
	--	--
	--	--
	--	--
	--	--
	--	--
	--	--
	--	--
	--	--
	--	--
	--	--
	--	--
	--	--
	--	--
	--	--
	--	--
	--	--
	--	--
	--	--
	--	--
	--	--
	--	--
	--	--
	--	--
	--	--
	--	--
	--	--
	--	--
	--	--
	--	--
	--	--
	--	--
	--	--
	--	--
	--	--
	--	--
	--	--
	--	--
	--	--
	--	--
	--	--
	--	--
	--	--
	--	--
	--	--
	--	--
	--	--
	--	--
	--	--
	--	--
	--	--
	--	--
	--	--
	--	--
	--	--
	--	--
	--	--
	--	--
	--	--
	--	--
	--	--
	--	--
	--	--
	--	--
	--	--
	--	--
	--	--
	--	--
	--	--
	--	--
	--	--
	--	--
	--	--
	--	--
	--	--
	--	--
	--	--
	--	--
	--	--
	--	--
	--	--
	--	--
	--	--
	--	--
	--	--
	--	--
	--	--
	--	--
	--	--
	--	--
	--	--
	--	--
	--	--
	--	--
	--	--
	--	--
	--	--
	--	--
	--	--
	--	--
	--	--
	--	--
	--	--
	--	--
	--	--
	--	--
	--	--
	--	--
	--	--
	--	--
	--	--
	--	--
	--	--
	--	--
	--	--
	--	--
	--	--
	--	--
	--	--
	--	--
	--	--
	--	--
	--	--
	--	--
	--	--
	--	--
	--	--
	--	--
	--	--
	--	--
	--	--
	--	--
	--	--
	--	--
	--	--
	--	--
	--	--
	--	--
	--	--
	--	--
	--	--
	--	--
	--	--
	--	--
	--	--
	--	--
	--	--
	--	--
	--	--
	--	--
	--	--
	--	--
	--	--
	--	--
	--	--
	--	--
	--	--
	--	--
	--	--
	--	--
	--	--
	--	--
	--	--
	--	--
	--	--
	--	--
	--	--
	--	--
	--	--
	--	--
	--	--
	--	--
	--	--
	--	--
	--	--
	--	--
	--	--
	--	--
	--	--
	--	--
	--	--
	--	--
	--	--
	--	--
	--	--
	--	--
	--	--
	--	--
	--	--
	--	--
	--	--
	--	--
	--	--
	--	--
	--	--
	--	--
	--	--
	--	--
	--	--
	--	--
	--	--
	--	--
	--	--
	--	--
	--	--
	--	--
	--	--
	--	--
	--	--
	--	--
	--	--
	--	--
	--	--
	--	--
	--	--
	--	--
	--	--
	--	--
	--	--
	--	--
	--	--
	--	--
	--	--
	--	--
	--	--
	--	--
	--	--
	--	--
	--	--
	--	--
	--	--
	--	--
	--	--
	--	--
	--	--
	--	--
	--	--
	--	--
	--	--
	--	--
	--	--
	--	--
	--	--
	--	--
	--	--
	--	--
	--	--
	--	--
	--	--
	--	--
	--	--
	--	--
	--	--
	--	--
	--	--
	--	--
	--	--
	--	--
	--	--
	--	--
	--	--
	--	--
	--	--
	--	--
	--	--
	--	--
	--	--
	--	--
	--	--
	--	--
	--	--
	--	--
	--	--
	--	--
	--	--
	--	--
	--	--
	--	--
	--	--
	--	--
	--	--
	--	--
	--	--
	--	--
	--	--
	--	--
	--	--
	--	--
	--	--
	--	--
	--	--
	--	--
	--	--
	--	--
	--	--
	--	--
	--	--
	--	--
	--	--
	--	--
	--	--
	--	--
	--	--
	--	--
	--	--
	--	--
	--	--
	--	--
	--	--
	--	--
	--	--
	--	--
	--	--
	--	--
	--	--
	--	--
	--	--
	--	--
	--	--
	--	--
	--	--
	--	--
	--	--
	--	--
	--	--
	--	--
	--	--
	--	--
	--	--
	--	--
	--	--
	--	--
	--	--
	--	--
	--	--
	--	--
	--	--
	--	--
	--	--
	--	--
	--	--
	--	--
	--	--
	--	--
	--	--
	--	--
	--	--
	--	--
	--	--
	--	--
	--	--
	--	--
	--	--
	--	--
	--	--
	--	--
	--	--
	--	--
	--	--
	--	--
	--	--
	--	--
	--	--
	--	--
	--	--
	--	--
	--	--
	--	--
	--	--
	--	--
	--	--
	--	--
	--	--
	--	--
	--	--
	--	--
	--	--
	--	--
	--	--
	--	--
	--	--
	--	--
	--	--
	--	--
	--	--
	--	--
	--	--
	--	--
	--	--
	--	--
	--	--
	--	--
	--	--
	--	--
	--	--
	--	--
	--	--
	--	--
	--	--
	--	--
	--	--
	--	--
	--	--
	--	--
	--	--
	--	--
	--	--
	--	--
	--	--
	--	--
	--	--
	--	--
	--	--
	--	--
	--	--
	--	--
	--	--
	--	--
	--	--
	--	--
	--	--
	--	--
	--	--
	--	--
	--	--
	--	--
	--	--
	--	--
	--	--
	--	--
	--	--
	--	--
	--	--
	--	--
	--	--
	--	--
	--	--
	--	--
	--	--
	--	--
	--	--
	--	--
	--	--
	--	--
	--	--
	--	--
	--	--
	--	--
	--	--
	--	--
	--	--
	--	--
	--	--
	--	--
	--	--
	--	--
	--	--
	--	--
	--	--
	--	--
	--	--
	--	--
	--	--
	--	--
	--	--
	--	--
	--	--
	--	--
	--	--
	--	--
	--	--
	--	--
	--	--
	--	--
	--	--
	--	--
	--	--
	--	--
	--	--
	--	--
	--	--
	--	--
	--	--
	--	--
	--	--
	--	--
[truncated: 1,460 more rows]

## Sheet: Fig. 1f
Figure 1f	H-Cu2O					H-Cu2O Initial	H-Cu2O 3000 cycles
The long-term electrochemical stability of H-Cu2O was measured at current density 10 mA cm−2 (without iR-correction)	Potential (V vs. RHE)	Current density (mA cm-2)			Potential (V vs. RHE)	Current density (mA cm-2)	Current density (mA cm-2)
	0.000568889	1.471		Insert	0.97	-0.06856	-0.00955
	0.00114	1.4792			0.971	-0.03726	-0.00584
	0.00171	1.4864			0.972	-0.02152	-0.0041
	0.00228	1.4926			0.973	-0.01505	-0.00312
	0.00284	1.4978			0.974	-0.0116	-0.00251
	0.00341	1.5022			0.975	-0.0093	-0.00204
	0.00398	1.5058			0.976	-0.00758	-0.00169
	0.00455	1.5086			0.977	-0.00623	-0.00144
	0.00512	1.5109			0.978	-0.00506	-0.00121
	0.00569	1.5127			0.979	-0.00416	-0.00103
	0.00626	1.5144			0.98	-0.0035	-0.0008928
	0.00683	1.5153			0.981	-0.00297	-0.0007904
	0.00739	1.5161			0.982	-0.00256	-0.000672
	0.00796	1.5168			0.983	-0.00222	-0.0005826
	0.00853	1.5174			0.984	-0.00197	-0.0005028
	0.0091	1.5179			0.985	-0.00168	-0.0004524
	0.00967	1.5182			0.986	-0.00144	-0.0003716
	0.01024	1.5185			0.987	-0.00124	-0.000313
	0.01081	1.5188			0.988	-0.00111	-0.0002614
	0.01138	1.519			0.989	-0.0009292	-0.0002346
	0.01195	1.5191			0.99	-0.0008032	-0.00017208
	0.01252	1.5194			0.991	-0.0006912	-0.00013356
	0.01308	1.5194			0.992	-0.0006224	-0.00010978
	0.01365	1.5195			0.993	-0.0004928	-7.126e-05
	0.01422	1.5196			0.994	-0.0004116	-3.3e-05
	0.01479	1.5197			0.995	-0.00037536	-5.444e-06
	0.01536	1.5197			0.996	-0.00026312	5.002e-06
	0.01593	1.5198			0.997	-0.00019264	4.604e-05
	0.0165	1.5198			0.998	-0.00012744	7.246e-05
	0.01707	1.5199			0.999	-0.00010804	9.448e-05
	0.01764	1.5199			1	-1.4412e-05	9.222e-05
	0.01821	1.5199			1.001	3.7692e-05	0.00013086
	0.01877	1.52			1.002	8.676e-05	0.00014822
	0.01934	1.52			1.003	9.356e-05	0.00016496
	0.01991	1.5202			1.004	0.00017788	0.00016332
	0.02048	1.52			1.005	0.0002174	0.00019656
	0.02105	1.52			1.006	0.00025544	0.000214
	0.02162	1.5201			1.007	0.00025012	0.000218
	0.02219	1.5201			1.008	0.00032188	0.0002302
	0.02276	1.5201			1.009	0.0003566	0.0002526
	0.02332	1.5201			1.01	0.0003556	0.0002628
	0.02389	1.5201			1.011	0.0004096	0.0002564
	0.02446	1.5201			1.012	0.000446	0.000286
	0.02503	1.5201			1.013	0.0004728	0.0002972
	0.0256	1.5201			1.014	0.0004636	0.0003086
	0.02617	1.5204			1.015	0.0005204	0.0002982
	0.02674	1.5201			1.016	0.00054	0.0003266
	0.02731	1.5201			1.017	0.000568	0.000336
	0.02789	1.5201			1.018	0.000552	0.000344
	0.02844	1.5201			1.019	0.0006116	0.0003336
	0.029	1.5201			1.02	0.0006316	0.000361
	0.02958	1.5201			1.021	0.000654	0.0003688
	0.03014	1.5201			1.022	0.0006328	0.0003692
	0.03072	1.5201			1.023	0.00069	0.0003694
	0.03128	1.5202			1.024	0.0007068	0.000388
	0.03186	1.5201			1.025	0.0006996	0.000396
	0.03242	1.5206			1.026	0.000724	0.0003834
	0.033	1.5202			1.027	0.0007552	0.0004064
	0.03356	1.5202			1.028	0.0007688	0.0004144
	0.03414	1.5201			1.029	0.0007424	0.0004182
	0.03469	1.5201			1.03	0.0007904	0.0004054
	0.03528	1.5201			1.031	0.0008076	0.0004298
	0.03583	1.5202			1.032	0.0008204	0.0004362
	0.03642	1.5201			1.033	0.0007896	0.0004398
	0.03697	1.5201			1.034	0.0008388	0.0004248
	0.03756	1.5201			1.035	0.0008548	0.0004502
	0.03811	1.5201			1.036	0.0008644	0.0004562
	0.03869	1.5205			1.037	0.0008336	0.000456
	0.03925	1.5201			1.038	0.0008864	0.0004478
	0.03983	1.5201			1.039	0.0008924	0.000468
	0.04039	1.5201			1.04	0.0008888	0.000471
	0.04097	1.5201			1.041	0.0008928	0.0004574
	0.04153	1.5201			1.042	0.000922	0.000477
	0.04211	1.5201			1.043	0.0009316	0.0004838
	0.04267	1.5201			1.044	0.000902	0.000488
	0.04322	1.52			1.045	0.0009432	0.0004712
	0.04381	1.52			1.046	0.0009512	0.0004936
	0.04436	1.52			1.047	0.0009624	0.000498
	0.04494	1.5205			1.048	0.0009304	0.0005004
	0.0455	1.52			1.049	0.0009756	0.000484
	0.04608	1.52			1.05	0.0009808	0.0005084
	0.04664	1.52			1.051	0.0009888	0.0005122
	0.04722	1.52			1.052	0.0009584	0.0005146
	0.04778	1.52			1.053	0.001	0.0004978
	0.04836	1.5199			1.054	0.00101	0.0005194
	0.04892	1.5199			1.055	0.001	0.0005224
	0.0495	1.5199			1.056	0.0009924	0.0005094
	0.05006	1.5199			1.057	0.00103	0.0005284
	0.05064	1.5199			1.058	0.00103	0.0005328
	0.05119	1.5203			1.059	0.001	0.0005382
	0.05178	1.5199			1.06	0.00104	0.0005226
	0.05233	1.5199			1.061	0.00105	0.0005398
	0.05292	1.5199			1.062	0.00106	0.0005456
	0.05347	1.5199			1.063	0.00103	0.00055
	0.05406	1.5198			1.064	0.00107	0.0005336
	0.05461	1.5198			1.065	0.00108	0.0005548
	0.05519	1.5198			1.066	0.00108	0.0005586
	0.05575	1.5198			1.067	0.00105	0.0005626
	0.05633	1.5198			1.068	0.00109	0.0005438
	0.05689	1.5198			1.069	0.0011	0.0005656
	0.05744	1.5201			1.07	0.0011	0.0005684
	0.05803	1.5198			1.071	0.00107	0.0005564
	0.05858	1.5197			1.072	0.00112	0.0005718
	0.05917	1.5197			1.073	0.00112	0.0005778
	0.05972	1.5197			1.074	0.00108	0.0005818
	0.06031	1.5197			1.075	0.00112	0.0005664
	0.06086	1.5197			1.076	0.00113	0.000586
	0.06144	1.5197			1.077	0.00114	0.0005884
	0.062	1.5197			1.078	0.00111	0.0005922
	0.06258	1.5197			1.079	0.00115	0.0005758
	0.06314	1.5197			1.08	0.00115	0.0005958
	0.06372	1.5199			1.081	0.00116	0.0006008
	0.06428	1.5196			1.082	0.00112	0.000603
	0.06486	1.5196			1.083	0.00117	0.000586
	0.06542	1.5196			1.084	0.00118	0.0006102
	0.066	1.5196			1.085	0.00118	0.0006126
	0.06656	1.5196			1.086	0.00114	0.0006024
	0.06714	1.5196			1.087	0.00119	0.0006094
	0.06769	1.5196			1.088	0.0012	0.0006186
	0.06828	1.5196			1.089	0.00117	0.0006236
	0.06883	1.5196			1.09	0.0012	0.000609
	0.06942	1.5196			1.091	0.00121	0.0006274
	0.06997	1.5197			1.092	0.00122	0.0006326
	0.07056	1.5196			1.093	0.00118	0.0006332
	0.07111	1.5196			1.094	0.00122	0.000617
	0.07167	1.5196			1.095	0.00123	0.0006366
	0.07225	1.5196			1.096	0.00124	0.0006394
	0.07281	1.5195			1.097	0.0012	0.0006464
	0.07339	1.5195			1.098	0.00125	0.0006288
	0.07394	1.5195			1.099	0.00125	0.0006482
	0.07453	1.5195			1.1	0.00126	0.0006536
	0.07508	1.5195			1.101	0.00123	0.0006482
	0.07567	1.5195			1.102	0.00127	0.0006488
	0.07622	1.5195			1.103	0.00127	0.0006618
	0.07681	1.5195			1.104	0.00125	0.0006658
	0.07736	1.5197			1.105	0.00127	0.0006518
	0.07794	1.5195			1.106	0.00129	0.0006672
	0.0785	1.5195			1.107	0.0013	0.000674
	0.07908	1.5195			1.108	0.00127	0.000677
	0.07964	1.5195			1.109	0.0013	0.00066
	0.08022	1.5195			1.11	0.00131	0.00068
	0.08078	1.5195			1.111	0.00132	0.0006862
	0.08136	1.5194			1.112	0.00128	0.0006858
	0.08192	1.5194			1.113	0.00133	0.000671
	0.0825	1.5194			1.114	0.00133	0.0006934
	0.08306	1.5194			1.115	0.00134	0.000697
	0.08364	1.5197			1.116	0.00131	0.000695
	0.08419	1.5194			1.117	0.00135	0.0006906
	0.08478	1.5194			1.118	0.00136	0.0007056
	0.08533	1.5194			1.119	0.00135	0.0007076
	0.08589	1.5194			1.12	0.00136	0.0006964
	0.08647	1.5194			1.121	0.00138	0.0007136
	0.08703	1.5194			1.122	0.00138	0.000716
	0.08761	1.5193			1.123	0.00136	0.0007222
	0.08817	1.5193			1.124	0.0014	0.0007066
	0.08875	1.5193			1.125	0.0014	0.0007254
	0.08931	1.5193			1.126	0.00141	0.0007308
	0.08989	1.5197			1.127	0.00138	0.000735
	0.09044	1.5193			1.128	0.00141	0.000718
	0.09103	1.5193			1.129	0.00143	0.0007396
	0.09158	1.5193			1.13	0.00143	0.0007448
	0.09217	1.5193			1.131	0.0014	0.0007442
	0.09272	1.5193			1.132	0.00145	0.0007344
	0.09331	1.5193			1.133	0.00145	0.0007524
	0.09386	1.5193			1.134	0.00145	0.0007562
	0.09444	1.5193			1.135	0.00143	0.0007416
	0.095	1.5193			1.136	0.00147	0.0007594
	0.09558	1.5192			1.137	0.00148	0.0007664
	0.09614	1.5196			1.138	0.00145	0.0007678
	0.09672	1.5192			1.139	0.00148	0.000757
	0.09728	1.5192			1.14	0.0015	0.000774
	0.09786	1.5192			1.141	0.0015	0.0007788
	0.09842	1.5192			1.142	0.00147	0.000785
	0.099	1.5192			1.143	0.00151	0.000769
	0.09956	1.5192			1.144	0.00152	0.0007886
	0.10011	1.5192			1.145	0.00153	0.0007938
	0.10069	1.5192			1.146	0.0015	0.0007962
	0.10125	1.5192			1.147	0.00154	0.0007802
	0.10183	1.5192			1.148	0.00155	0.0008032
	0.10239	1.5196			1.149	0.00155	0.000807
	0.10297	1.5192			1.15	0.00153	0.0007952
	0.10353	1.5192			1.151	0.00157	0.0008104
	0.10411	1.5191			1.152	0.00157	0.0008194
	0.10467	1.5191			1.153	0.00155	0.0008234
	0.10525	1.5191			1.154	0.00158	0.000809
	0.10581	1.5191			1.155	0.00159	0.0008284
	0.10639	1.5191			1.156	0.0016	0.0008352
	0.10694	1.5191			1.157	0.00158	0.0008358
	0.10753	1.5191			1.158	0.00161	0.0008224
	0.10808	1.5191			1.159	0.00162	0.0008438
	0.10867	1.5195			1.16	0.00163	0.0008472
	0.10922	1.5191			1.161	0.00161	0.0008514
	0.10981	1.5191			1.162	0.00164	0.0008372
	0.11036	1.5191			1.163	0.00165	0.00086
	0.11094	1.5191			1.164	0.00166	0.0008662
	0.1115	1.5191			1.165	0.00163	0.000857
	0.11208	1.5191			1.166	0.00168	0.0008682
	0.11264	1.5191			1.167	0.00169	0.0008778
	0.11322	1.519			1.168	0.00167	0.0008808
	0.11378	1.519			1.169	0.0017	0.0008692
	0.11433	1.519			1.17	0.00171	0.000884
	0.11492	1.5193			1.171	0.00172	0.0008934
	0.11547	1.519			1.172	0.00169	0.0008982
	0.11606	1.519			1.173	0.00173	0.0008828
	0.11661	1.519			1.174	0.00174	0.000905
	0.11719	1.519			1.175	0.00176	0.0009126
	0.11775	1.519			1.176	0.00172	0.0009136
	0.11833	1.5189			1.177	0.00177	0.0009014
	0.11889	1.5189			1.178	0.00178	0.0009232
	0.11947	1.5189			1.179	0.00179	0.0009276
	0.12003	1.5189			1.18	0.00176	0.0009208
	0.12061	1.5189			1.181	0.0018	0.0009286
	0.12117	1.5191			1.182	0.00181	0.00094
	0.12175	1.5189			1.183	0.00179	0.0009436
	0.12231	1.5189			1.184	0.00182	0.0009318
	0.12289	1.5188			1.185	0.00184	0.0009472
	0.12344	1.5188			1.186	0.00184	0.0009562
	0.12403	1.5188			1.187	0.00182	0.00237
	0.12458	1.5188			1.188	0.00186	0.0016
	0.12517	1.5188			1.189	0.00187	0.00152
	0.12572	1.5188			1.19	0.00188	0.0015
	0.12631	1.5188			1.191	0.00186	0.00148
	0.12686	1.5188			1.192	0.0019	0.00147
	0.12744	1.5189			1.193	0.00191	0.0015
	0.128	1.5188			1.194	0.00192	0.0015
	0.12856	1.5188			1.195	0.00189	0.00149
	0.12914	1.5188			1.196	0.00194	0.00149
	0.12969	1.5188			1.197	0.00194	0.0015
	0.13028	1.5188			1.198	0.00194	0.00151
	0.13083	1.5188			1.199	0.00194	0.00149
	0.13142	1.5188			1.2	0.00197	0.0015
	0.13197	1.5188			1.201	0.00198	0.00151
	0.13256	1.5188			1.202	0.00196	0.00151
	0.13311	1.5188			1.203	0.002	0.0015
	0.13369	1.5188			1.204	0.00201	0.00152
	0.13425	1.5188			1.205	0.00201	0.00152
	0.13483	1.5189			1.206	0.00199	0.00153
	0.13539	1.5187			1.207	0.00204	0.00151
	0.13597	1.5187			1.208	0.00205	0.00153
	0.13653	1.5187			1.209	0.00206	0.00154
	0.13711	1.5187			1.21	0.00203	0.00154
	0.13767	1.5187			1.211	0.00208	0.00153
	0.13825	1.5187			1.212	0.00209	0.00156
	0.13881	1.5187			1.213	0.00208	0.00156
	0.13939	1.5187			1.214	0.00208	0.00155
	0.13994	1.5187			1.215	0.00211	0.00156
	0.14053	1.5187			1.216	0.00212	0.00157
	0.14108	1.5189			1.217	0.0021	0.00158
	0.14167	1.5187			1.218	0.00213	0.00157
	0.14222	1.5187			1.219	0.00215	0.00159
	0.14278	1.5187			1.22	0.00217	0.0016
	0.14336	1.5187			1.221	0.00214	0.00161
	0.14392	1.5187			1.222	0.00218	0.00161
	0.1445	1.5187			1.223	0.00219	0.00167
	0.14506	1.5186			1.224	0.0022	0.00176
	0.14564	1.5186			1.225	0.00218	0.00189
	0.14619	1.5186			1.226	0.00222	0.00202
	0.14678	1.5186			1.227	0.00223	0.00216
	0.14733	1.519			1.228	0.00223	0.00226
	0.14792	1.5186			1.229	0.00222	0.00226
	0.14847	1.5186			1.23	0.00226	0.00229
	0.14906	1.5186			1.231	0.00227	0.0023
	0.14961	1.5186			1.232	0.00225	0.00231
	0.15019	1.5186			1.233	0.00229	0.00231
	0.15075	1.5186			1.234	0.00229	0.00233
	0.15133	1.5186			1.235	0.00231	0.00234
	0.15189	1.5186			1.236	0.00228	0.00235
	0.15247	1.5186			1.237	0.00232	0.00235
	0.15303	1.5186			1.238	0.00233	0.00238
	0.15361	1.5189			1.239	0.00235	0.00239
	0.15417	1.5185			1.24	0.00232	0.00239
	0.15475	1.5185			1.241	0.00236	0.00238
	0.15531	1.5185			1.242	0.00237	0.00241
	0.15589	1.5185			1.243	0.00238	0.00242
	0.15644	1.5186			1.244	0.00236	0.00242
	0.157	1.5185			1.245	0.0024	0.00243
	0.15758	1.5185			1.246	0.00241	0.00245
	0.15814	1.5185			1.247	0.00239	0.00245
	0.15872	1.5185			1.248	0.00242	0.00245
	0.15928	1.5185			1.249	0.00244	0.00247
	0.15986	1.5188			1.25	0.00244	0.00247
	0.16042	1.5184			1.251	0.00242	0.00248
	0.161	1.5184			1.252	0.00246	0.00247
	0.16156	1.5184			1.253	0.00247	0.00249
	0.16214	1.5184			1.254	0.00248	0.0025
	0.16269	1.5184			1.255	0.00246	0.00251
	0.16328	1.5184			1.256	0.00249	0.0025
	0.16383	1.5184			1.257	0.00251	0.00252
	0.16442	1.5184			1.258	0.00252	0.00253
	0.16497	1.5184			1.259	0.00249	0.00253
	0.16556	1.5184			1.26	0.00254	0.00254
	0.16611	1.5188			1.261	0.00254	0.00255
	0.16669	1.5184			1.262	0.00253	0.00256
	0.16725	1.5184			1.263	0.00255	0.00255
	0.16783	1.5184			1.264	0.00257	0.00257
	0.16839	1.5184			1.265	0.00259	0.00258
	0.16897	1.5184			1.266	0.00256	0.00258
	0.16953	1.5184			1.267	0.00259	0.00257
	0.17011	1.5184			1.268	0.00261	0.0026
	0.17067	1.5184			1.269	0.00262	0.0026
	0.17122	1.5184			1.27	0.00259	0.00261
	0.17181	1.5183			1.271	0.00263	0.0026
	0.17236	1.5187			1.272	0.00264	0.00262
	0.17294	1.5183			1.273	0.00266	0.00263
	0.1735	1.5183			1.274	0.00263	0.00263
	0.17408	1.5183			1.275	0.00268	0.00263
	0.17464	1.5183			1.276	0.00269	0.00264
	0.17522	1.5183			1.277	0.00268	0.00265
	0.17578	1.5183			1.278	0.00268	0.00265
	0.17636	1.5183			1.279	0.00271	0.00266
	0.17692	1.5183			1.28	0.00272	0.00268
	0.1775	1.5182			1.281	0.00271	0.00269
	0.17806	1.5182			1.282	0.00272	0.00267
	0.17864	1.5185			1.283	0.00275	0.0027
	0.17919	1.5182			1.284	0.00277	0.0027
	0.17978	1.5182			1.285	0.00273	0.00271
	0.18033	1.5182			1.286	0.00277	0.0027
	0.18092	1.5182			1.287	0.00279	0.00272
	0.18147	1.5182			1.288	0.0028	0.00273
	0.18206	1.5182			1.289	0.00277	0.00273
	0.18261	1.5182			1.29	0.00281	0.00273
	0.18319	1.5182			1.291	0.00282	0.00275
	0.18375	1.5182			1.292	0.00282	0.00276
	0.18433	1.5182			1.293	0.00282	0.00275
	0.18489	1.5184			1.294	0.00285	0.00277
	0.18544	1.5182			1.295	0.00286	0.00279
	0.18603	1.5182			1.296	0.00284	0.0028
	0.18658	1.5182			1.297	0.00287	0.00279
	0.18717	1.5182			1.298	0.00288	0.00281
	0.18772	1.5182			1.299	0.00289	0.00282
	0.18831	1.5181			1.3	0.00287	0.00283
	0.18886	1.5182			1.301	0.0029	0.00281
	0.18944	1.5181			1.302	0.00292	0.00284
	0.19	1.5181			1.303	0.00293	0.00285
	0.19058	1.5181			1.304	0.0029	0.00285
	0.19114	1.5182			1.305	0.00295	0.00285
	0.19172	1.5181			1.306	0.00295	0.00287
	0.19228	1.5181			1.307	0.00295	0.00288
	0.19286	1.5181			1.308	0.00294	0.00288
	0.19342	1.5181			1.309	0.00298	0.00289
	0.194	1.5181			1.31	0.00299	0.00291
	0.19456	1.5181			1.311	0.00297	0.00291
	0.19514	1.5181			1.312	0.00299	0.00291
	0.19569	1.518			1.313	0.00301	0.00293
	0.19628	1.518			1.314	0.00302	0.00293
	0.19683	1.518			1.315	0.003	0.00294
	0.19742	1.518			1.316	0.00303	0.00294
	0.19797	1.518			1.317	0.00304	0.00296
	0.19856	1.5182			1.318	0.00306	0.00297
	0.19911	1.518			1.319	0.00303	0.00297
	0.19967	1.518			1.32	0.00306	0.00296
	0.20025	1.518			1.321	0.00308	0.00299
	0.20081	1.518			1.322	0.00308	0.003
	0.20139	1.518			1.323	0.00306	0.00299
	0.20194	1.518			1.324	0.0031	0.00301
	0.20253	1.518			1.325	0.00311	0.00302
	0.20308	1.518			1.326	0.00308	0.00303
	0.20367	1.518			1.327	0.00311	0.00303
	0.20422	1.518			1.328	0.00314	0.00305
	0.20481	1.5182			1.329	0.00315	0.00306
	0.20536	1.518			1.33	0.00312	0.00306
	0.20594	1.518			1.331	0.00315	0.00306
	0.2065	1.518			1.332	0.00317	0.00308
	0.20708	1.518			1.333	0.00317	0.00309
	0.20764	1.518			1.334	0.00315	0.0031
	0.20822	1.518			1.335	0.00319	0.00309
	0.20878	1.5179			1.336	0.00319	0.00312
	0.20936	1.5179			1.337	0.00321	0.00313
	0.20992	1.518			1.338	0.00318	0.00312
	0.2105	1.5179			1.339	0.00322	0.00314
	0.21106	1.5183			1.34	0.00323	0.00315
	0.21164	1.5179			1.341	0.00321	0.00316
	0.21219	1.5179			1.342	0.00324	0.00316
	0.21275	1.5179			1.343	0.00325	0.00317
	0.21333	1.5179			1.344	0.00327	0.00319
	0.21389	1.5179			1.345	0.00325	0.0032
	0.21447	1.5179			1.346	0.00327	0.00319
	0.21503	1.5179			1.347	0.00329	0.00322
	0.21561	1.5179			1.348	0.00331	0.00323
	0.21617	1.5179			1.349	0.00327	0.00323
	0.21675	1.5179			1.35	0.00331	0.00323
	0.21731	1.5183			1.351	0.00333	0.00326
	0.21789	1.5179			1.352	0.00333	0.00327
	0.21844	1.5179			1.353	0.00331	0.00327
	0.21903	1.5178			1.354	0.00335	0.00328
	0.21958	1.5178			1.355	0.00336	0.00329
	0.22017	1.5178			1.356	0.00335	0.0033
	0.22072	1.5178			1.357	0.00336	0.0033
	0.22131	1.5178			1.358	0.00339	0.00332
	0.22186	1.5178			1.359	0.00339	0.00334
	0.22244	1.5178			1.36	0.00339	0.00335
	0.223	1.5178			1.361	0.00341	0.00334
	0.22358	1.5181			1.362	0.00343	0.00337
	0.22414	1.5177			1.363	0.00344	0.00338
	0.22472	1.5177			1.364	0.00342	0.00339
	0.22528	1.5178			1.365	0.00346	0.00339
	0.22586	1.5177			1.366	0.00347	0.00341
	0.22642	1.5177			1.367	0.00349	0.00342
	0.22697	1.5177			1.368	0.00346	0.00342
	0.22756	1.5177			1.369	0.00351	0.00344
	0.22811	1.5177			1.37	0.00352	0.00346
	0.22869	1.5177			1.371	0.00352	0.00347
	0.22925	1.5177			1.372	0.00352	0.00347
	0.22983	1.5181			1.373	0.00356	0.00349
	0.23039	1.5177			1.374	0.00357	0.00351
	0.23097	1.5177			1.375	0.00356	0.00351
	0.23153	1.5177			1.376	0.00358	0.00351
	0.23211	1.5177			1.377	0.00361	0.00355
	0.23267	1.5177			1.378	0.00362	0.00355
	0.23325	1.5177			1.379	0.00362	0.00357
	0.23381	1.5177			1.38	0.00365	0.00356
	0.23439	1.5177			1.381	0.00366	0.00359
	0.23494	1.5177			1.382	0.00369	0.0036
	0.23553	1.5177			1.383	0.00367	0.00361
	0.23608	1.5181			1.384	0.00372	0.00361
	0.23667	1.5177			1.385	0.00374	0.00364
	0.23722	1.5177			1.386	0.00375	0.00365
	0.23781	1.5177			1.387	0.00375	0.00365
	0.23836	1.5177			1.388	0.00379	0.00368
	0.23894	1.5177			1.389	0.00381	0.00369
	0.2395	1.5177			1.39	0.0038	0.00371
	0.24008	1.5176			1.391	0.00384	0.0037
	0.24064	1.5177			1.392	0.00386	0.00373
	0.24119	1.5176			1.393	0.00389	0.00374
	0.24178	1.5176			1.394	0.00387	0.00375
	0.24233	1.518			1.395	0.00391	0.00374
	0.24292	1.5177			1.396	0.00393	0.00377
	0.24347	1.5176			1.397	0.00395	0.00379
	0.24406	1.5176			1.398	0.00393	0.0038
	0.24461	1.5176			1.399	0.00398	0.0038
	0.24519	1.5176			1.4	0.00399	0.00383
	0.24575	1.5176			1.401	0.00402	0.00384
	0.24633	1.5176			1.402	0.004	0.00384
	0.24689	1.5176			1.403	0.00404	0.00387
	0.24747	1.5176			1.404	0.00406	0.00388
	0.24803	1.5176			1.405	0.00404	0.00389
	0.24861	1.5178			1.406	0.00408	0.00389
	0.24917	1.5176			1.407	0.00409	0.0039
	0.24975	1.5176			1.408	0.00411	0.00392
	0.25031	1.5176			1.409	0.00409	0.00393
	0.25089	1.5176			1.41	0.00411	0.00392
	0.25144	1.5176			1.411	0.00414	0.00395
	0.25203	1.5176			1.412	0.00415	0.00397
	0.25258	1.5176			1.413	0.00412	0.00397
	0.25317	1.5176			1.414	0.00416	0.00397
	0.25372	1.5176			1.415	0.00418	0.004
	0.25431	1.5176			1.416	0.0042	0.004
	0.25486	1.5177			1.417	0.00417	0.00401
	0.25542	1.5176			1.418	0.00421	0.00401
	0.256	1.5176			1.419	0.00422	0.00404
	0.25656	1.5176			1.42	0.00421	0.00404
	0.25714	1.5175			1.421	0.00422	0.00407
	0.25769	1.5175			1.422	0.00425	0.00408
	0.25828	1.5175			1.423	0.00426	0.00408
	0.25883	1.5175			1.424	0.00425	0.00409
	0.25942	1.5175			1.425	0.00427	0.0041
	0.25997	1.5175			1.426	0.00428	0.00412
	0.26056	1.5175			1.427	0.0043	0.00413
	0.26111	1.5175			1.428	0.00429	0.00414
	0.26169	1.5175			1.429	0.00432	0.00414
	0.26225	1.5176			1.43	0.00434	0.00416
	0.26283	1.5174			1.431	0.00435	0.00418
	0.26339	1.5175			1.432	0.00432	0.00418
	0.26397	1.5174			1.433	0.00436	0.0042
	0.26453	1.5174			1.434	0.00438	0.00422
	0.26511	1.5174			1.435	0.00436	0.00422
	0.26567	1.5174			1.436	0.00438	0.00424
	0.26625	1.5174			1.437	0.00441	0.00424
	0.26681	1.5174			1.438	0.00442	0.00428
	0.26739	1.5174			1.439	0.0044	0.00425
	0.26794	1.5174			1.44	0.00443	0.00426
	0.26853	1.5176			1.441	0.00446	0.00432
	0.26908	1.5174			1.442	0.00446	0.00433
	0.26964	1.5174			1.443	0.00445	0.00434
	0.27022	1.5174			1.444	0.0045	0.00433
	0.27078	1.5174			1.445	0.00451	0.00437
	0.27136	1.5174			1.446	0.00453	0.00439
	0.27192	1.5174			1.447	0.0045	0.00439
	0.2725	1.5174			1.448	0.00455	0.0044
	0.27306	1.5174			1.449	0.00457	0.00444
	0.27364	1.5174			1.45	0.00458	0.00446
	0.27419	1.5174			1.451	0.00458	0.00447
	0.27478	1.5177			1.452	0.00462	0.00448
	0.27533	1.5174			1.453	0.00463	0.00452
	0.27592	1.5174			1.454	0.00463	0.00453
	0.27647	1.5174			1.455	0.00466	0.00454
	0.27706	1.5174			1.456	0.00469	0.00456
	0.27761	1.5173			1.457	0.00471	0.00459
	0.27806	1.5173			1.458	0.00469	0.00462
	0.27889	1.5173			1.459	0.00474	0.00464
	0.27944	1.5173			1.46	0.00476	0.00464
	0.28	1.5173			1.461	0.00478	0.00468
	0.28056	1.5173			1.462	0.00476	0.00471
	0.28111	1.5177			1.463	0.00482	0.00474
	0.28167	1.5173			1.464	0.00484	0.00476
	0.28222	1.5173			1.465	0.00485	0.0048
	0.28278	1.5173			1.466	0.00486	0.00483
	0.28333	1.5173			1.467	0.0049	0.00485
	0.28389	1.5173			1.468	0.00493	0.00491
	0.28444	1.5173			1.469	0.00492	0.00494
	0.285	1.5173			1.47	0.00496	0.00494
	0.28556	1.5173			1.471	0.005	0.00501
	0.28611	1.5173			1.472	0.00502	0.00503
	0.28667	1.5172			1.473	0.00502	0.00512
	0.28722	1.5176			1.474	0.00507	0.00508
	0.28778	1.5172			1.475	0.00511	0.00515
	0.28833	1.5172			1.476	0.00514	0.00521
	0.28889	1.5172			1.477	0.00512	0.00525
	0.28944	1.5172			1.478	0.0052	0.0053
	0.29	1.5172			1.479	0.00522	0.00537
	0.29083	1.5172			1.48	0.00526	0.0054
	0.29139	1.5172			1.481	0.00526	0.00547
	0.29194	1.5172			1.482	0.00534	0.00552
	0.2925	1.5172			1.483	0.00536	0.00562
	0.29306	1.5172			1.484	0.00538	0.00562
	0.29361	1.5176			1.485	0.00542	0.00561
	0.29417	1.5172			1.486	0.00548	0.00566
	0.29472	1.5172			1.487	0.00552	0.00566
	0.29528	1.5172			1.488	0.00554	0.0057
	0.29583	1.5172			1.489	0.00561	0.0057
	0.29639	1.5172			1.49	0.00566	0.00573
	0.29694	1.5172			1.491	0.00572	0.00578
	0.2975	1.5172			1.492	0.00575	0.0058
	0.29806	1.5172			1.493	0.00583	0.00584
	0.29861	1.5172			1.494	0.0059	0.00589
	0.29917	1.5172			1.495	0.00597	0.00594
	0.29972	1.5175			1.496	0.006	0.00596
	0.30028	1.5172			1.497	0.00611	0.00603
	0.30083	1.5172			1.498	0.00618	0.00609
	0.30139	1.5172			1.499	0.00624	0.00615
	0.30194	1.5171			1.5	0.00634	0.00619
	0.30278	1.5171			1.501	0.00644	0.00627
	0.30333	1.5171			1.502	0.00652	0.00634
	0.30389	1.5171			1.503	0.00659	0.00642
	0.30444	1.5171			1.504	0.00672	0.00648
	0.305	1.5171			1.505	0.00684	0.00658
	0.30556	1.5171			1.506	0.00695	0.00667
	0.30611	1.5175			1.507	0.00705	0.00676
	0.30667	1.5171			1.508	0.0072	0.00683
	0.30722	1.5171			1.509	0.00733	0.00694
	0.30778	1.5171			1.51	0.00748	0.00702
	0.30833	1.5171			1.511	0.00758	0.00721
	0.30889	1.5171			1.512	0.00777	0.00723
	0.30944	1.5171			1.513	0.00793	0.00729
	0.31	1.5171			1.514	0.00808	0.00747
	0.31056	1.5171			1.515	0.00828	0.00757
	0.31111	1.5171			1.516	0.00848	0.00769
	0.31167	1.5171			1.517	0.00867	0.00803
	0.31222	1.5174			1.518	0.00886	0.00801
	0.31278	1.5171			1.519	0.00908	0.00829
	0.31333	1.5171			1.52	0.00931	0.00837
	0.31389	1.5171			1.521	0.00956	0.00855
	0.31472	1.5171			1.522	0.00976	0.00874
	0.31528	1.5171			1.523	0.01008	0.00892
	0.31583	1.5171			1.524	0.01035	0.00912
	0.31639	1.5171			1.525	0.01062	0.00935
	0.31694	1.5171			1.526	0.01088	0.00949
	0.3175	1.517			1.527	0.01121	0.00977
	0.31806	1.517			1.528	0.01152	0.00993
	0.31861	1.5172			1.529	0.01184	0.01019
	0.31917	1.517			1.53	0.01217	0.01045
	0.31972	1.517			1.531	0.01252	0.01066
	0.32028	1.517			1.532	0.01288	0.01094
	0.32083	1.517			1.533	0.01324	0.01124
	0.32139	1.517			1.534	0.01366	0.01151
	0.32194	1.517			1.535	0.0141	0.01179
	0.3225	1.517			1.536	0.01452	0.01206
	0.32306	1.517			1.537	0.01492	0.01239
	0.32361	1.517			1.538	0.01538	0.01271
	0.32417	1.517			1.539	0.01585	0.01307
	0.32472	1.5171			1.54	0.01632	0.01339
	0.32528	1.517			1.541	0.01677	0.01372
	0.32583	1.517			1.542	0.0173	0.0141
	0.32667	1.517			1.543	0.01783	0.01451
	0.32722	1.517			1.544	0.01834	0.01485
	0.32778	1.517			1.545	0.01889	0.0153
	0.32833	1.517			1.546	0.01947	0.01568
	0.32889	1.517			1.547	0.02003	0.01608
	0.32944	1.517			1.548	0.02059	0.01654
	0.33	1.517			1.549	0.0212	0.01686
	0.33056	1.517			1.55	0.02183	0.01744
	0.33111	1.5169			1.551	0.02245	0.01791
	0.33167	1.5169			1.552	0.02307	0.01832
	0.33222	1.5171			1.553	0.02376	0.01886
	0.33278	1.5169			1.554	0.02442	0.0194
	0.33333	1.5169			1.555	0.02512	0.0199
	0.33389	1.5169			1.556	0.02578	0.02044
	0.33444	1.5169			1.557	0.02654	0.02094
	0.335	1.5169			1.558	0.02727	0.0215
	0.33556	1.5169			1.559	0.02802	0.02206
	0.33611	1.5169			1.56	0.02873	0.02258
	0.33667	1.5169			1.561	0.02967	0.02316
	0.33722	1.5169			1.562	0.03048	0.02374
	0.33806	1.5169			1.563	0.0312	0.02432
	0.33861	1.5171			1.564	0.03202	0.02492
	0.33917	1.5169			1.565	0.03283	0.02552
	0.33972	1.5169			1.566	0.03367	0.02616
	0.34028	1.5169			1.567	0.03452	0.0268
	0.34083	1.5169			1.568	0.0354	0.02746
	0.34139	1.5169			1.569	0.03628	0.02812
	0.34194	1.5169			1.57	0.03715	0.02878
	0.3425	1.5169			1.571	0.038	0.02942
	0.34306	1.5169			1.572	0.03892	0.03006
	0.34361	1.5169			1.573	0.03982	0.03084
	0.34417	1.5169			1.574	0.04076	0.0315
	0.34472	1.5172			1.575	0.04168	0.0322
	0.34528	1.5169			1.576	0.04268	0.033
	0.34583	1.5169			1.577	0.04372	0.03372
	0.34639	1.5169			1.578	0.04472	0.03448
	0.34694	1.5169			1.579	0.04584	0.03528
	0.3475	1.5169			1.58	0.0468	0.03602
	0.34806	1.5169			1.581	0.04796	0.03684
	0.34861	1.5168			1.582	0.04908	0.03764
	0.34917	1.5169			1.583	0.05016	0.03834
	0.35	1.5168			1.584	0.0512	0.0392
	0.35056	1.5168			1.585	0.05228	0.04
	0.35111	1.5172			1.586	0.0536	0.04066
	0.35167	1.5168			1.587	0.0546	0.04178
	0.35222	1.5168			1.588	0.0558	0.04306
	0.35278	1.5168			1.589	0.05708	0.04372
	0.35333	1.5168			1.59	0.05868	0.04452
	0.35389	1.5168			1.591	0.05976	0.04526
	0.35444	1.5168			1.592	0.061	0.04606
	0.355	1.5168			1.593	0.06212	0.04732
	0.35556	1.5168			1.594	0.0634	0.04812
	0.35611	1.5168			1.595	0.06472	0.0491
	0.35667	1.5167			1.596	0.06596	0.04996
	0.35722	1.5171			1.597	0.0672	0.05078
	0.35778	1.5167			1.598	0.0684	0.05166
	0.35833	1.5167			1.599	0.07004	0.05278
	0.35889	1.5167			1.6	0.07188	0.05362
	0.35944	1.5167			1.601	0.07288	0.05452
	0.36	1.5167			1.602	0.07412	0.05536
	0.36056	1.5167			1.603	0.07528	0.0568
	0.36111	1.5167			1.604	0.07712	0.05822
	0.36194	1.5167			1.605	0.07836	0.0596
	0.3625	1.5167			1.606	0.07984	0.06052
	0.36306	1.5167			1.607	0.08108	0.06138
	0.36361	1.5171			1.608	0.08264	0.06238
	0.36417	1.5167			1.609	0.08396	0.06314
	0.36472	1.5167			1.61	0.08528	0.0641
	0.36528	1.5167			1.611	0.08664	0.0652
	0.36583	1.5167			1.612	0.08808	0.06664
	0.36639	1.5167			1.613	0.0922	0.0675
	0.36694	1.5167			1.614	0.09304	0.0694
	0.3675	1.5167			1.615	0.0944	0.071
	0.36806	1.5167			1.616	0.09584	0.07184
	0.36861	1.5167			1.617	0.09748	0.07262
	0.36917	1.5167			1.618	0.0992	0.07384
	0.36972	1.5171			1.619	0.10068	0.07474
	0.37028	1.5167			1.62	0.10272	0.076
	0.37083	1.5166			1.621	0.10436	0.07728
	0.37139	1.5166			1.622	0.10572	0.07842
	0.37194	1.5166			1.623	0.10756	0.07964
	0.3725	1.5166			1.624	0.109	0.0812
	0.37306	1.5166			1.625	0.11112	0.08194
	0.37389	1.5166			1.626	0.11296	0.0838
	0.37444	1.5166			1.627	0.11472	0.08494
	0.375	1.5166			1.628	0.11644	0.0861
	0.37556	1.5166			1.629	0.11784	0.08668
	0.37611	1.5169			1.63	0.11908	0.088
	0.37667	1.5166			1.631	0.1208	0.09016
	0.37722	1.5166			1.632	0.12276	0.09256
	0.37778	1.5166			1.633	0.12476	0.09332
	0.37833	1.5166			1.634	0.12696	0.09418
	0.37889	1.5166			1.635	0.12824	0.09558
	0.37944	1.5166			1.636	0.13008	0.09698
	0.38	1.5166			1.637	0.13112	0.09894
	0.38056	1.5166			1.638	0.1338	0.1003
	0.38111	1.5166			1.639	0.13556	0.10128
	0.38167	1.5166			1.64	0.13692	0.10236
	0.38222	1.5168			1.641	0.13796	0.10312
	0.38278	1.5166			1.642	0.1398	0.1043
	0.38333	1.5165			1.643	0.14516	0.10578
	0.38389	1.5165			1.644	0.14752	0.10718
	0.38444	1.5165			1.645	0.14928	0.1088
	0.385	1.5165			1.646	0.15068	0.1099
	0.38583	1.5165			1.647	0.1524	0.1104
	0.38639	1.5165			1.648	0.15444	0.113
	0.38694	1.5165			1.649	0.15604	0.11464
	0.3875	1.5165			1.65	0.1578	0.11798
	0.38806	1.5165			1.651	0.15896	0.1198
	0.38861	1.5167			1.652	0.15988	0.12218
	0.38917	1.5165			1.653	0.16156	0.12284
	0.38972	1.5165			1.654	0.16284	0.12438
	0.39028	1.5165			1.655	0.16528	0.12458
	0.39083	1.5165			1.656	0.169	0.12466
	0.39139	1.5165			1.657	0.17104	0.12642
	0.39194	1.5164			1.658	0.17272	0.12734
	0.3925	1.5164			1.659	0.17504	0.12902
	0.39306	1.5164			1.66	0.178	0.13348
	0.39361	1.5164			1.661	0.18016	0.13536
	0.39417	1.5164			1.662	0.18208	0.13926
	0.39472	1.5165			1.663	0.18396	0.13998
	0.39528	1.5164			1.664	0.18624	0.1416
	0.39583	1.5165			1.665	0.18856	0.14358
	0.39639	1.5164			1.666	0.19172	0.14428
	0.39694	1.5164			1.667	0.19496	0.14642
	0.39778	1.5164			1.668	0.19556	0.1476
	0.39833	1.5164			1.669	0.19732	0.1488
	0.39889	1.5164			1.67	0.19928	0.1501
	0.39944	1.5164			1.671	0.20152	0.15308
	0.4	1.5164			1.672	0.20176	0.15638
	0.40056	1.5164			1.673	0.20392	0.15862
	0.40111	1.5164			1.674	0.20816	0.1608
	0.40167	1.5164			1.675	0.20944	0.16594
	0.40222	1.5165			1.676	0.2116	0.16756
	0.40278	1.5164			1.677	0.21424	0.16804
	0.40333	1.5163			1.678	0.21828	0.1683
	0.40389	1.5163			1.679	0.21948	0.17076
	0.40444	1.5163			1.68	0.2258	0.1732
	0.405	1.5163			1.681	0.22788	0.17638
	0.40556	1.5163			1.682	0.2298	0.17978
	0.40611	1.5163			1.683	0.23056	0.18086
	0.40667	1.5163			1.684	0.23272	0.18306
	0.40722	1.5163			1.685	0.23488	0.18592
	0.40778	1.5163			1.686	0.23936	0.19136
	0.40833	1.5165			1.687	0.24188	0.19728
	0.40917	1.5163			1.688	0.24468	0.19642
	0.40972	1.5163			1.689	0.2478	0.1999
	0.41028	1.5163			1.69	0.25068	0.2008
	0.41083	1.5163			1.691	0.25464	0.2036
	0.41139	1.5163			1.692	0.25656	0.2068
	0.41194	1.5163			1.693	0.26012	0.2118
	0.4125	1.5163			1.694	0.26112	0.2176
	0.41306	1.5163			1.695	0.26708	0.221
	0.41361	1.5163			1.696	0.27192	0.223
	0.41417	1.5163			1.697	0.27452	0.2252
	0.41472	1.5166			1.698	0.2754	0.2294
	0.41528	1.5163			1.699	0.28064	0.2296
	0.41583	1.5163			1.7	0.28604	0.2356
	0.41639	1.5163			1.701	0.28712	0.2344
	0.41694	1.5163			1.702	0.29016	0.2382
	0.4175	1.5163			1.703	0.2924	0.2492
	0.41806	1.5163			1.704	0.29492	0.2456
	0.41861	1.5163			1.705	0.30056	0.2436
	0.41917	1.5163			1.706	0.30516	0.2526
	0.41972	1.5163			1.707	0.3062	0.2646
	0.42028	1.5163			1.708	0.31204	0.263
	0.42111	1.5167			1.709	0.314	0.268
	0.42167	1.5163			1.71	0.316	0.2676
	0.42222	1.5163			1.711	0.31864	0.2722
	0.42278	1.5162			1.712	0.32464	0.2824
	0.42333	1.5162			1.713	0.33256	0.2854
	0.42389	1.5162			1.714	0.33624	0.2912
	0.42444	1.5162			1.715	0.33656	0.3006
	0.425	1.5162			1.716	0.33928	0.3042
	0.42556	1.5162			1.717	0.34132	0.3092
	0.42611	1.5162			1.718	0.3458	0.3122
	0.42667	1.5162			1.719	0.3512	0.3176
	0.42722	1.5166			1.72	0.35844	0.3238
	0.42778	1.5162			1.721	0.36356	0.3248
	0.42833	1.5162			1.722	0.368	0.3348
	0.42889	1.5162			1.723	0.37604	0.3356
	0.42944	1.5162			1.724	0.37824	0.333
	0.43	1.5162			1.725	0.38712	0.3466
	0.43056	1.5162			1.726	0.3896	0.3576
	0.43111	1.5162			1.727	0.39328	0.3556
	0.43167	1.5162			1.728	0.4	0.3658
	0.43222	1.5162			1.729	0.39808	0.37
	0.43306	1.5162			1.73	0.4024	0.3856
	0.43361	1.5166			1.731	0.408	0.3832
	0.43417	1.5162			1.732	0.412	0.3794
	0.43472	1.5162			1.733	0.414	0.384
	0.43528	1.5162			1.734	0.4136	0.3932
	0.43583	1.5162			1.735	0.4256	0.4008
	0.43639	1.5162			1.736	0.4312	0.4046
	0.43694	1.5162			1.737	0.44	0.4154
	0.4375	1.5162			1.738	0.452	0.417
	0.43806	1.5162			1.739	0.454	0.4316
	0.43861	1.5162			1.74	0.4796	0.44
	0.43917	1.5162			1.741	0.5016	0.447
	0.43972	1.5166			1.742	0.5012	0.4546
	0.44028	1.5162			1.743	0.4984	0.4644
	0.44083	1.5162			1.744	0.4876	0.482
	0.44139	1.5162			1.745	0.492	0.4876
	0.44194	1.5162			1.746	0.5064	0.4848
	0.4425	1.5162			1.747	0.5048	0.5176
	0.44306	1.5162			1.748	0.5092	0.5184
	0.44361	1.5162			1.749	0.5216	0.563
	0.44417	1.5162			1.75	0.5264	0.556
	0.445	1.5162			1.751	0.5272	0.5928
	0.44556	1.5162			1.752	0.5344	0.5824
	0.44611	1.5165			1.753	0.5452	0.579
	0.44667	1.5161			1.754	0.5492	0.66
	0.44722	1.5161			1.755	0.556	0.6552
	0.44778	1.5161			1.756	0.5668	0.6502
	0.44833	1.5161			1.757	0.576	0.6634
	0.44889	1.5161			1.758	0.5828	0.6762
	0.44944	1.5161			1.759	0.5932	0.6744
	0.45	1.5161			1.76	0.5944	0.6954
	0.45056	1.5161			1.761	0.5892	0.6954
	0.45111	1.5161			1.762	0.6064	0.695
	0.45167	1.5161			1.763	0.616	0.6946
	0.45222	1.5163			1.764	0.622	0.6946
	0.45278	1.516			1.765	0.6296	0.6944
	0.45333	1.5161			1.766	0.6368	0.6944
	0.45389	1.516			1.767	0.6508	0.6938
	0.45444	1.516			1.768	0.6524	0.6938
	0.455	1.5161			1.769	0.6576	0.694
	0.45556	1.5161				0.67	0.6934
	0.45611	1.5161				0.6756	0.6934
	0.45694	1.5161				0.6836	0.693
	0.4575	1.5161				0.7008	0.6926
	0.45806	1.5161				0.716	0.6926
	0.45861	1.5162				0.722	0.6924
	0.45917	1.516				0.7284	--
	0.45972	1.516				0.7376	--
	0.46028	1.516				0.748	--
	0.46083	1.516				0.7484	--
	0.46139	1.516				0.756	--
	0.46194	1.516				0.7644	--
	0.4625	1.516				0.7768	--
	0.46306	1.516				0.7768	--
	0.46361	1.516				0.7848	--
	0.46417	1.516				0.8036	--
	0.46472	1.5161				0.8128	--
	0.46528	1.516				0.8548	--
	0.46583	1.516				0.8456	--
	0.46639	1.516				0.8608	--
	0.46694	1.516				0.8608	--
	0.4675	1.516				0.8748	--
	0.46806	1.516				0.8924	--
	0.46889	1.516				0.8916	--
	0.46944	1.516				0.882	--
	0.47	1.516				0.9068	--
	0.47056	1.5159				0.9268	--
	0.47111	1.5159				0.924	--
	0.47167	1.5159				0.9452	--
	0.47222	1.5161				0.966	--
	0.47278	1.5159				0.9824	--
	0.47333	1.5159				0.9816	--
	0.47389	1.5159				0.9916	--
	0.47444	1.5159				1.0272	--
	0.475	1.5159				1.0276	--
	0.47556	1.5159				1.046	--
	0.47611	1.5159				1.0636	--
	0.47667	1.5159				1.0728	--
	0.47722	1.5159				1.0708	--
	0.47778	1.5159				1.0788	--
	0.47833	1.5162				1.09	--
	0.47889	1.5159				1.1244	--
	0.47944	1.5159				1.1348	--
	0.48	1.5159				1.1348	--
	0.48083	1.5159				1.1472	--
	0.48139	1.5159				1.1576	--
	0.48194	1.5159				1.1516	--
	0.4825	1.5159				1.1668	--
	0.48306	1.5159				1.1848	--
	0.48361	1.5159				1.1996	--
	0.48417	1.5159				1.2444	--
	0.48472	1.5162				1.2344	--
	0.48528	1.5159				1.2612	--
	0.48583	1.5159				1.2772	--
	0.48639	1.5159				1.3172	--
	0.48694	1.5159				1.4108	--
	0.4875	1.5159				1.4112	--
	0.48806	1.5159				1.4404	--
	0.48861	1.5159				1.4468	--
	0.48917	1.5159				1.4788	--
	0.48972	1.5158				1.5204	--
	0.49028	1.5158				1.514	--
	0.49083	1.5162				1.5312	--
	0.49139	1.5158				1.5484	--
	0.49222	1.5158				1.5396	--
	0.49278	1.5158				1.548	--
	0.49333	1.5158				1.5476	--
	0.49389	1.5158				1.5448	--
	0.49444	1.5158				1.5432	--
	0.495	1.5158				1.5412	--
	0.49556	1.5158				1.538	--
	0.49611	1.5158				1.5364	--
	0.49667	1.5158				1.534	--
	0.49722	1.5162				1.5316	--
	0.49778	1.5158				1.53	--
	0.49833	1.5158				1.528	--
	0.49889	1.5158				1.5252	--
	0.49944	1.5158				--	--
	0.5	1.5158				--	--
	0.50056	1.5158				--	--
	0.50111	1.5157				--	--
	0.50167	1.5157				--	--
	0.50222	1.5157				--	--
	0.50278	1.5157				--	--
	0.50333	1.5161				--	--
	0.50417	1.5157				--	--
	0.50472	1.5157				--	--
	0.50528	1.5157				--	--
	0.50583	1.5157				--	--
	0.50639	1.5157				--	--
	0.50694	1.5157				--	--
	0.5075	1.5157				--	--
	0.50806	1.5157				--	--
	0.50861	1.5157				--	--
	0.50917	1.5157				--	--
	0.50972	1.5161				--	--
	0.51028	1.5157				--	--
	0.51083	1.5157				--	--
	0.51139	1.5157				--	--
	0.51194	1.5157				--	--
	0.5125	1.5157				--	--
	0.51306	1.5157				--	--
	0.51361	1.5157				--	--
	0.51417	1.5157				--	--
	0.51472	1.5156				--	--
	0.51528	1.5156				--	--
	0.51611	1.516				--	--
	0.51667	1.5157				--	--
	0.51722	1.5156				--	--
	0.51778	1.5157				--	--
	0.51833	1.5156				--	--
	0.51889	1.5157				--	--
	0.51944	1.5156				--	--
	0.52	1.5157				--	--
	0.52056	1.5157				--	--
	0.52111	1.5156				--	--
	0.52167	1.5156				--	--
	0.52222	1.5159				--	--
	0.52278	1.5156				--	--
	0.52333	1.5156				--	--
	0.52389	1.5156				--	--
	0.52444	1.5156				--	--
	0.525	1.5156				--	--
	0.52556	1.5156				--	--
	0.52611	1.5156				--	--
	0.52667	1.5156				--	--
	0.52722	1.5156				--	--
	0.52806	1.5156				--	--
	0.52861	1.5158				--	--
	0.52917	1.5156				--	--
	0.52972	1.5156				--	--
	0.53028	1.5156				--	--
	0.53083	1.5156				--	--
	0.53139	1.5156				--	--
	0.53194	1.5156				--	--
	0.5325	1.5156				--	--
	0.53306	1.5156				--	--
	0.53361	1.5156				--	--
	0.53417	1.5156				--	--
	0.53472	1.5156				--	--
	0.53528	1.5156				--	--
	0.53583	1.5156				--	--
	0.53639	1.5156				--	--
	0.53694	1.5156				--	--
	0.5375	1.5156				--	--
	0.53806	1.5156				--	--
	0.53861	1.5156				--	--
	0.53917	1.5156				--	--
	0.54	1.5156				--	--
	0.54056	1.5156				--	--
	0.54111	1.5156				--	--
	0.54167	1.5156				--	--
	0.54222	1.5157				--	--
	0.54278	1.5155				--	--
	0.54333	1.5155				--	--
	0.54389	1.5156				--	--
	0.54444	1.5155				--	--
	0.545	1.5155				--	--
	0.54556	1.5155				--	--
	0.54611	1.5155				--	--
	0.54667	1.5155				--	--
	0.54722	1.5155				--	--
	0.54778	1.5155				--	--
	0.54833	1.5158				--	--
	0.54889	1.5155				--	--
	0.54944	1.5155				--	--
	0.55	1.5155				--	--
	0.55056	1.5155				--	--
	0.55111	1.5155				--	--
	0.55194	1.5155				--	--
	0.5525	1.5155				--	--
	0.55306	1.5155				--	--
	0.55361	1.5155				--	--
	0.55417	1.5155				--	--
	0.55472	1.5158				--	--
	0.55528	1.5155				--	--
	0.55583	1.5155				--	--
	0.55639	1.5155				--	--
	0.55694	1.5155				--	--
	0.5575	1.5154				--	--
	0.55806	1.5154				--	--
	0.55861	1.5154				--	--
	0.55917	1.5154				--	--
	0.55972	1.5154				--	--
	0.56028	1.5154				--	--
	0.56083	1.5158				--	--
	0.56139	1.5154				--	--
	0.56194	1.5154				--	--
	0.5625	1.5154				--	--
	0.56333	1.5154				--	--
	0.56389	1.5154				--	--
	0.56444	1.5154				--	--
	0.565	1.5154				--	--
	0.56556	1.5154				--	--
	0.56611	1.5154				--	--
	0.56667	1.5154				--	--
	0.56722	1.5158				--	--
	0.56778	1.5154				--	--
	0.56833	1.5153				--	--
	0.56889	1.5153				--	--
	0.56944	1.5153
	0.57	1.5154
	0.57056	1.5153
	0.57111	1.5153
	0.57167	1.5154
	0.57222	1.5154
	0.57278	1.5153
	0.57333	1.5157
	0.57389	1.5153
	0.57444	1.5153
	0.57528	1.5154
	0.57583	1.5153
	0.57639	1.5153
	0.57694	1.5154
	0.5775	1.5153
	0.57806	1.5154
	0.57861	1.5153
	0.57917	1.5153
	0.57972	1.5157
	0.58028	1.5153
	0.58083	1.5153
	0.58139	1.5153
	0.58194	1.5153
	0.5825	1.5153
	0.58306	1.5153
	0.58361	1.5153
	0.58417	1.5153
	0.58472	1.5153
	0.58528	1.5153
	0.58583	1.5157
	0.58639	1.5153
	0.58722	1.5153
	0.58778	1.5153
	0.58833	1.5153
	0.58889	1.5153
	0.58944	1.5153
	0.59	1.5153
	0.59056	1.5153
	0.59111	1.5153
	0.59167	1.5153
	0.59222	1.5156
	0.59278	1.5153
	0.59333	1.5153
	0.59389	1.5153
	0.59444	1.5153
	0.595	1.5153
	0.59556	1.5153
	0.59611	1.5153
	0.59667	1.5153
	0.59722	1.5153
	0.59778	1.5153
	0.59833	1.5154
	0.59917	1.5153
	0.59972	1.5152
	0.60028	1.5152
	0.60083	1.5153
	0.60139	1.5153
	0.60194	1.5153
	0.6025	1.5153
	0.60306	1.5152
	0.60361	1.5152
	0.60417	1.5152
	0.60472	1.5153
	0.60528	1.5152
	0.60583	1.5153
	0.60639	1.5152
	0.60694	1.5152
	0.6075	1.5152
	0.60806	1.5152
	0.60861	1.5152
	0.60917	1.5152
	0.60972	1.5152
	0.61028	1.5152
	0.61111	1.5152
	0.61167	1.5151
	0.61222	1.5153
	0.61278	1.5152
	0.61333	1.5151
	0.61389	1.5152
	0.61444	1.5152
	0.615	1.5152
	0.61556	1.5152
	0.61611	1.5152
	0.61667	1.5152
	0.61722	1.5152
	0.61778	1.5152
	0.61833	1.5154
	0.61889	1.5151
	0.61944	1.5152
	0.62	1.5152
	0.62056	1.5151
	0.62111	1.5151
	0.62167	1.5151
	0.6225	1.5151
	0.62306	1.5151
	0.62361	1.5151
	0.62417	1.5151
	0.62472	1.5154
	0.62528	1.515
	0.62583	1.515
	0.62639	1.515
	0.62694	1.515
	0.6275	1.515
	0.62806	1.515
	0.62861	1.515
	0.62917	1.515
	0.62972	1.515
	0.63028	1.515
	0.63083	1.5155
	0.63139	1.5151
	0.63194	1.5151
	0.6325	1.515
	0.63306	1.5151
	0.63361	1.515
	0.63444	1.515
	0.635	1.515
	0.63556	1.515
	0.63611	1.5151
	0.63667	1.5151
	0.63722	1.5155
	0.63778	1.5151
	0.63833	1.515
	0.63889	1.515
	0.63944	1.515
	0.64	1.515
	0.64056	1.515
	0.64111	1.515
	0.64167	1.515
	0.64222	1.515
	0.64278	1.515
	0.64333	1.5154
	0.64389	1.515
	0.64444	1.515
	0.645	1.515
	0.64556	1.515
	0.64639	1.515
	0.64694	1.515
	0.6475	1.515
	0.64806	1.515
	0.64861	1.515
	0.64917	1.515
	0.64972	1.5154
	0.65028	1.515
	0.65083	1.515
	0.65139	1.515
	0.65194	1.515
	0.6525	1.515
	0.65306	1.515
	0.65361	1.515
	0.65417	1.515
	0.65472	1.5149
	0.65528	1.515
	0.65583	1.5153
	0.65639	1.515
	0.65694	1.5149
	0.6575	1.515
	0.65833	1.515
	0.65889	1.5149
	0.65944	1.5149
	0.66	1.5149
	0.66056	1.5149
	0.66111	1.5149
	0.66167	1.5149
	0.66222	1.5152
	0.66278	1.5149
	0.66333	1.5149
	0.66389	1.5149
	0.66444	1.5149
	0.665	1.5149
	0.66556	1.5149
	0.66611	1.5149
	0.66667	1.5149
	0.66722	1.5149
	0.66778	1.5149
	0.66833	1.5151
	0.66889	1.5149
	0.66944	1.5149
	0.67028	1.5149
	0.67083	1.5149
	0.67139	1.5149
	0.67194	1.5149
	0.6725	1.5149
	0.67306	1.5149
	0.67361	1.5149
	0.67417	1.5149
	0.67472	1.5149
	0.67528	1.5149
	0.67583	1.5149
	0.67639	1.5149
	0.67694	1.5149
	0.6775	1.5149
	0.67806	1.5149
	0.67861	1.5149
	0.67917	1.5148
	0.67972	1.5148
	0.68028	1.5148
	0.68083	1.5148
	0.68167	1.5148
	0.68222	1.515
	0.68278	1.5148
	0.68333	1.5148
	0.68389	1.5148
	0.68444	1.5148
	0.685	1.5148
	0.68556	1.5148
	0.68611	1.5148
	0.68667	1.5148
	0.68722	1.5148
	0.68778	1.5148
	0.68833	1.5151
	0.68889	1.5148
	0.68944	1.5148
	0.69	1.5148
	0.69056	1.5148
	0.69111	1.5148
	0.69167	1.5148
	0.69222	1.5148
	0.69278	1.5147
	0.69361	1.5148
	0.69417	1.5147
	0.69472	1.5151
	0.69528	1.5147
	0.69583	1.5147
	0.69639	1.5147
	0.69694	1.5147
	0.6975	1.5148
	0.69806	1.5147
	0.69861	1.5148
	0.69917	1.5148
	0.69972	1.5148
	0.70028	1.5148
	0.70083	1.5152
	0.70139	1.5147
	0.70194	1.5147
	0.7025	1.5147
	0.70306	1.5147
	0.70361	1.5147
	0.70417	1.5147
	0.70472	1.5147
	0.70556	1.5147
	0.70611	1.5147
	0.70667	1.5147
	0.70722	1.5151
	0.70778	1.5147
	0.70833	1.5147
	0.70889	1.5147
	0.70944	1.5147
	0.71	1.5146
	0.71056	1.5146
	0.71111	1.5146
	0.71167	1.5146
	0.71222	1.5146
	0.71278	1.5146
	0.71333	1.515
	0.71389	1.5146
	0.71444	1.5146
	0.715	1.5146
	0.71556	1.5146
	0.71611	1.5147
	0.71667	1.5147
	0.7175	1.5147
	0.71806	1.5147
	0.71861	1.5147
	0.71917	1.5147
	0.71972	1.5151
	0.72028	1.5147
	0.72083	1.5147
	0.72139	1.5147
	0.72194	1.5147
	0.7225	1.5147
	0.72306	1.5146
	0.72361	1.5146
	0.72417	1.5146
	0.72472	1.5146
	0.72528	1.5146
	0.72583	1.515
	0.72639	1.5146
	0.72694	1.5146
	0.7275	1.5146
	0.72806	1.5146
	0.72861	1.5146
	0.72944	1.5146
	0.73	1.5146
	0.73056	1.5146
	0.73111	1.5146
	0.73167	1.5146
	0.73222	1.5149
	0.73278	1.5146
	0.73333	1.5146
	0.73389	1.5146
	0.73444	1.5146
	0.735	1.5146
	0.73556	1.5146
	0.73611	1.5146
	0.73667	1.5146
	0.73722	1.5146
	0.73778	1.5146
	0.73833	1.5147
	0.73889	1.5146
	0.73944	1.5146
	0.74	1.5146
	0.74083	1.5146
	0.74139	1.5146
	0.74194	1.5146
	0.7425	1.5146
	0.74306	1.5146
	0.74361	1.5146
	0.74417	1.5146
	0.74472	1.5146
	0.74528	1.5146
	0.74583	1.5147
	0.74639	1.5145
	0.74694	1.5145
	0.7475	1.5145
	0.74806	1.5145
	0.74861	1.5145
	0.74917	1.5145
	0.74972	1.5145
	0.75028	1.5145
	0.75083	1.5145
	0.75139	1.5145
	0.75194	1.5147
	0.75278	1.5145
	0.75333	1.5145
	0.75389	1.5145
	0.75444	1.5145
	0.755	1.5145
	0.75556	1.5144
	0.75611	1.5144
	0.75667	1.5144
	0.75722	1.5144
	0.75778	1.5144
	0.75833	1.5147
	0.75889	1.5144
	0.75944	1.5143
	0.76	1.5144
	0.76056	1.5144
	0.76111	1.5144
	0.76167	1.5144
	0.76222	1.5144
	0.76278	1.5144
	0.76333	1.5144
	0.76389	1.5144
	0.76472	1.5147
	0.76528	1.5144
	0.76583	1.5144
	0.76639	1.5144
	0.76694	1.5144
	0.7675	1.5144
	0.76806	1.5144
	0.76861	1.5144
	0.76917	1.5144
	0.76972	1.5144
	0.77028	1.5144
	0.77083	1.5148
	0.77139	1.5144
	0.77194	1.5144
	0.7725	1.5144
	0.77306	1.5144
	0.77361	1.5144
	0.77417	1.5144
	0.77472	1.5144
	0.77528	1.5144
	0.77583	1.5143
	0.77667	1.5144
	0.77722	1.5148
	0.77778	1.5144
	0.77833	1.5144
	0.77889	1.5144
	0.77944	1.5144
	0.78	1.5144
	0.78056	1.5144
	0.78111	1.5144
	0.78167	1.5143
	0.78222	1.5144
	0.78278	1.5144
	0.78333	1.5148
	0.78389	1.5144
	0.78444	1.5144
	0.785	1.5144
	0.78556	1.5143
	0.78611	1.5143
	0.78667	1.5143
	0.78722	1.5143
	0.78778	1.5143
	0.78861	1.5143
	0.78917	1.5143
	0.78972	1.5147
	0.79028	1.5143
	0.79083	1.5143
	0.79139	1.5143
	0.79194	1.5143
	0.7925	1.5143
	0.79306	1.5143
	0.79361	1.5143
	0.79417	1.5143
	0.79472	1.5143
	0.79528	1.5143
	0.79583	1.5146
	0.79639	1.5143
	0.79694	1.5143
	0.7975	1.5143
	0.79806	1.5143
	0.79861	1.5143
	0.79917	1.5143
	0.8	1.5143
	0.80056	1.5142
	0.80111	1.5142
	0.80167	1.5143
	0.80222	1.5145
	0.80278	1.5142
	0.80333	1.5142
	0.80389	1.5142
	0.80444	1.5142
	0.805	1.5142
	0.80556	1.5142
	0.80611	1.5142
	0.80667	1.5142
	0.80722	1.5142
	0.80778	1.5142
	0.80833	1.5144
	0.80889	1.5142
	0.80944	1.5142
	0.81	1.5142
	0.81056	1.5142
	0.81111	1.5142
	0.81194	1.5142
	0.8125	1.5142
	0.81306	1.5142
	0.81361	1.5142
	0.81417	1.5142
	0.81472	1.5143
	0.81528	1.5142
	0.81583	1.5143
	0.81639	1.5142
	0.81694	1.5142
	0.8175	1.5142
	0.81806	1.5142
	0.81861	1.5142
	0.81917	1.5142
	0.81972	1.5142
	0.82028	1.5142
	0.82083	1.5142
	0.82139	1.5142
	0.82194	1.5144
	0.8225	1.5142
	0.82306	1.5142
	0.82389	1.5142
	0.82444	1.5142
	0.825	1.5142
	0.82556	1.5142
	0.82611	1.5142
	0.82667	1.5142
	0.82722	1.5142
	0.82778	1.5142
	0.82833	1.5145
	0.82889	1.5142
	0.82944	1.5142
	0.83	1.5142
	0.83056	1.5142
	0.83111	1.5142
	0.83167	1.5142
	0.83222	1.5141
	0.83278	1.5141
	0.83333	1.5142
	0.83389	1.5142
	0.83444	1.5145
	0.835	1.5142
	0.83583	1.5142
	0.83639	1.5142
	0.83694	1.5141
	0.8375	1.5141
	0.83806	1.5141
	0.83861	1.5141
	0.83917	1.5141
	0.83972	1.5141
	0.84028	1.5141
	0.84083	1.5145
	0.84139	1.5141
	0.84194	1.514
	0.8425	1.514
	0.84306	1.514
	0.84361	1.514
	0.84417	1.514
	0.84472	1.514
	0.84528	1.514
	0.84583	1.514
	0.84639	1.514
	0.84694	1.5144
	0.84778	1.514
	0.84833	1.514
	0.84889	1.514
	0.84944	1.514
	0.85	1.514
	0.85056	1.514
	0.85111	1.514
	0.85167	1.5141
	0.85222	1.5141
	0.85278	1.514
	0.85333	1.5144
	0.85389	1.514
	0.85444	1.514
	0.855	1.514
	0.85556	1.514
	0.85611	1.514
	0.85667	1.514
	0.85722	1.514
	0.85778	1.514
	0.85833	1.514
	0.85917	1.514
	0.85972	1.5144
	0.86028	1.514
	0.86083	1.514
	0.86139	1.514
	0.86194	1.514
	0.8625	1.514
	0.86306	1.514
	0.86361	1.514
	0.86417	1.514
	0.86472	1.514
	0.86528	1.514
	0.86583	1.5143
	0.86639	1.514
	0.86694	1.514
	0.8675	1.514
	0.86806	1.514
	0.86861	1.514
	0.86917	1.514
	0.86972	1.514
	0.87028	1.514
	0.87111	1.514
	0.87167	1.514
	0.87222	1.5142
	0.87278	1.514
	0.87333	1.514
	0.87389	1.514
	0.87444	1.514
	0.875	1.514
	0.87556	1.514
	0.87611	1.5139
	0.87667	1.5139
	0.87722	1.5139
	0.87778	1.5139
	0.87833	1.514
	0.87889	1.5139
	0.87944	1.5139
	0.88	1.5139
	0.88056	1.5139
	0.88111	1.5139
	0.88167	1.5139
	0.88222	1.5139
	0.88306	1.5139
	0.88361	1.5139
	0.88417	1.5139
	0.88472	1.5139
	0.88528	1.5139
	0.88583	1.514
	0.88639	1.5139
	0.88694	1.5139
	0.8875	1.5139
	0.88806	1.5139
	0.88861	1.5139
	0.88917	1.5139
	0.88972	1.5139
	0.89028	1.5139
	0.89083	1.5139
	0.89139	1.5139
	0.89194	1.5141
	0.8925	1.5138
	0.89306	1.5138
	0.89361	1.5139
	0.89417	1.5138
	0.895	1.5138
	0.89556	1.5138
	0.89611	1.5138
	0.89667	1.5138
	0.89722	1.5138
	0.89778	1.5138
	0.89833	1.5141
	0.89889	1.5138
	0.89944	1.5138
	0.9	1.5138
	0.90056	1.5138
	0.90111	1.5138
	0.90167	1.5138
	0.90222	1.5138
	0.90278	1.5138
	0.90333	1.5138
	0.90389	1.5138
	0.90444	1.5142
	0.905	1.5138
	0.90556	1.5138
	0.90639	1.5138
	0.90694	1.5138
	0.9075	1.5138
	0.90806	1.5138
	0.90861	1.5138
	0.90917	1.5138
	0.90972	1.5138
	0.91028	1.5138
	0.91083	1.5142
	0.91139	1.5138
	0.91194	1.5138
	0.9125	1.5138
	0.91306	1.5138
	0.91361	1.5138
	0.91417	1.5138
	0.91472	1.5138
	0.91528	1.5138
	0.91583	1.5138
	0.91639	1.5138
	0.91694	1.5142
	0.9175	1.5138
	0.91833	1.5138
	0.91889	1.5138
	0.91944	1.5138
	0.92	1.5138
	0.92056	1.5138
	0.92111	1.5138
	0.92167	1.5138
	0.92222	1.5138
	0.92278	1.5138
	0.92333	1.5142
	0.92389	1.5138
	0.92444	1.5138
	0.925	1.5138
	0.92556	1.5137
	0.92611	1.5138
	0.92667	1.5137
	0.92722	1.5137
	0.92778	1.5137
	0.92833	1.5138
	0.92889	1.5137
	0.92944	1.5141
	0.93028	1.5137
	0.93083	1.5137
	0.93139	1.5137
	0.93194	1.5137
	0.9325	1.5137
	0.93306	1.5137
	0.93361	1.5137
	0.93417	1.5137
	0.93472	1.5137
	0.93528	1.5137
	0.93583	1.514
	0.93639	1.5137
	0.93694	1.5137
	0.9375	1.5137
	0.93806	1.5137
	0.93861	1.5137
	0.93917	1.5137
	0.93972	1.5137
	0.94028	1.5137
	0.94083	1.5137
	0.94139	1.5137
	0.94222	1.5139
	0.94278	1.5137
	0.94333	1.5137
	0.94389	1.5137
	0.94444	1.5137
	0.945	1.5137
	0.94556	1.5137
	0.94611	1.5137
	0.94667	1.5137
	0.94722	1.5137
	0.94778	1.5137
	0.94833	1.5138
	0.94889	1.5137
	0.94944	1.5137
	0.95	1.5137
	0.95056	1.5137
	0.95111	1.5137
	0.95167	1.5137
	0.95222	1.5136
	0.95278	1.5136
	0.95333	1.5136
	0.95417	1.5136
	0.95472	1.5136
	0.95528	1.5136
	0.95583	1.5138
	0.95639	1.5136
	0.95694	1.5136
	0.9575	1.5136
	0.95806	1.5136
	0.95861	1.5136
	0.95917	1.5136
	0.95972	1.5136
	0.96028	1.5136
	0.96083	1.5136
	0.96139	1.5136
	0.96194	1.5138
	0.9625	1.5136
	0.96306	1.5136
	0.96361	1.5136
	0.96417	1.5136
	0.96472	1.5136
	0.96556	1.5136
	0.96611	1.5136
	0.96667	1.5136
	0.96722	1.5136
	0.96778	1.5136
	0.96833	1.5139
	0.96889	1.5136
	0.96944	1.5136
	0.97	1.5136
	0.97056	1.5136
	0.97111	1.5136
	0.97167	1.5136
	0.97222	1.5136
	0.97278	1.5136
	0.97333	1.5136
	0.97389	1.5136
	0.97444	1.5139
	0.975	1.5136
	0.97556	1.5136
	0.97611	1.5136
	0.97667	1.5136
	0.9775	1.5136
	0.97806	1.5136
	0.97861	1.5136
	0.97917	1.5135
	0.97972	1.5135
	0.98028	1.5135
	0.98083	1.5139
	0.98139	1.5135
	0.98194	1.5135
	0.9825	1.5136
	0.98306	1.5135
	0.98361	1.5135
	0.98417	1.5135
	0.98472	1.5135
	0.98528	1.5135
	0.98583	1.5135
	0.98639	1.5135
	0.98694	1.5139
	0.9875	1.5135
	0.98806	1.5135
	0.98861	1.5135
	0.98944	1.5135
	0.99	1.5135
	0.99056	1.5135
	0.99111	1.5135
	0.99167	1.5135
	0.99222	1.5135
	0.99278	1.5135
	0.99333	1.5139
	0.99389	1.5135
	0.99444	1.5135
	0.995	1.5135
	0.99556	1.5135
	0.99611	1.5135
	0.99667	1.5135
	0.99722	1.5135
	0.99778	1.5135
	0.99833	1.5135
	0.99889	1.5135
	0.99944	1.5138
	1	1.5135
	1.00056	1.5135
	1.00139	1.5135
	1.00194	1.5135
	1.0025	1.5135
	1.00306	1.5134
	1.00361	1.5134
	1.00417	1.5134
	1.00472	1.5134
	1.00528	1.5134
	1.00583	1.5137
	1.00639	1.5134
	1.00694	1.5134
	1.0075	1.5134
	1.00806	1.5134
	1.00861	1.5134
	1.00917	1.5134
	1.00972	1.5135
	1.01028	1.5134
	1.01083	1.5134
	1.01139	1.5134
	1.01194	1.5136
	1.0125	1.5134
	1.01333	1.5134
	1.01389	1.5134
	1.01444	1.5134
	1.015	1.5134
	1.01556	1.5134
	1.01611	1.5134
	1.01667	1.5134
	1.01722	1.5134
	1.01778	1.5134
	1.01833	1.5135
	1.01889	1.5134
	1.01944	1.5134
	1.02	1.5134
	1.02056	1.5134
	1.02111	1.5134
	1.02167	1.5134
	1.02222	1.5134
	1.02278	1.5134
	1.02333	1.5133
	1.02389	1.5133
	1.02472	1.5133
	1.02528	1.5133
	1.02583	1.5135
	1.02639	1.5133
	1.02694	1.5133
	1.0275	1.5133
	1.02806	1.5133
	1.02861	1.5133
	1.02917	1.5133
	1.02972	1.5133
	1.03028	1.5134
	1.03083	1.5133
	1.03139	1.5133
	1.03194	1.5136
	1.0325	1.5134
	1.03306	1.5134
	1.03361	1.5134
	1.03417	1.5134
	1.03472	1.5134
	1.03528	1.5134
	1.03583	1.5134
	1.03667	1.5134
	1.03722	1.5134
	1.03778	1.5134
	1.03833	1.5137
	1.03889	1.5134
	1.03944	1.5134
	1.04	1.5134
	1.04056	1.5134
	1.04111	1.5134
	1.04167	1.5134
	1.04222	1.5134
	1.04278	1.5134
	1.04333	1.5133
	1.04389	1.5133
	1.04444	1.5137
	1.045	1.5133
	1.04556	1.5133
	1.04611	1.5133
	1.04667	1.5133
	1.04722	1.5133
	1.04778	1.5133
	1.04861	1.5133
	1.04917	1.5133
	1.04972	1.5133
	1.05028	1.5133
	1.05083	1.5137
	1.05139	1.5133
	1.05194	1.5133
	1.0525	1.5133
	1.05306	1.5133
	1.05361	1.5133
	1.05417	1.5133
	1.05472	1.5133
	1.05528	1.5133
	1.05583	1.5133
	1.05639	1.5133
	1.05694	1.5137
	1.0575	1.5133
	1.05806	1.5133
	1.05861	1.5133
	1.05917	1.5133
	1.05972	1.5133
	1.06056	1.5133
	1.06111	1.5133
	1.06167	1.5133
	1.06222	1.5133
	1.06278	1.5133
	1.06333	1.5136
	1.06389	1.5133
	1.06444	1.5133
	1.065	1.5133
	1.06556	1.5133
	1.06611	1.5133
	1.06667	1.5133
	1.06722	1.5133
	1.06778	1.5133
	1.06833	1.5133
	1.06889	1.5132
	1.06944	1.5136
	1.07	1.5132
	1.07056	1.5132
	1.07111	1.5132
	1.07167	1.5132
	1.0725	1.5132
	1.07306	1.5132
	1.07361	1.5132
	1.07417	1.5132
	1.07472	1.5132
	1.07528	1.5132
	1.07583	1.5135
	1.07639	1.5132
	1.07694	1.5132
	1.0775	1.5132
	1.07806	1.5132
	1.07861	1.5132
	1.07917	1.5132
	1.07972	1.5132
	1.08028	1.5132
	1.08083	1.5132
	1.08139	1.5132
	1.08194	1.5134
	1.0825	1.5132
	1.08306	1.5132
	1.08389	1.5132
	1.08444	1.5132
	1.085	1.5132
	1.08556	1.5132
	1.08611	1.5132
	1.08667	1.5132
	1.08722	1.5132
	1.08778	1.5132
	1.08833	1.5133
	1.08889	1.5132
	1.08944	1.5133
	1.09	1.5132
	1.09056	1.5132
	1.09111	1.5132
	1.09167	1.5132
	1.09222	1.5132
	1.09278	1.5132
	1.09333	1.5132
	1.09389	1.5132
	1.09444	1.5132
	1.095	1.5132
	1.09583	1.5134
	1.09639	1.5132
	1.09694	1.5132
	1.0975	1.5132
	1.09806	1.5132
	1.09861	1.5132
	1.09917	1.5131
	1.09972	1.5131
	1.10028	1.5131
	1.10083	1.5131
	1.10139	1.5131
	1.10194	1.5134
	1.1025	1.5131
	1.10306	1.5131
	1.10361	1.5131
	1.10417	1.5131
	1.10472	1.5131
	1.10528	1.5131
	1.10583	1.5131
	1.10639	1.5131
	1.10694	1.5131
	1.10778	1.5131
	1.10833	1.5135
	1.10889	1.5131
	1.10944	1.5131
	1.11	1.5131
	1.11056	1.5131
	1.11111	1.5131
	1.11167	1.5131
	1.11222	1.5131
	1.11278	1.5131
	1.11333	1.5131
	1.11389	1.5131
	1.11444	1.5135
	1.115	1.5131
	1.11556	1.5131
	1.11611	1.5131
	1.11667	1.5131
	1.11722	1.5131
	1.11778	1.5131
	1.11833	1.5131
	1.11889	1.5131
	1.11972	1.5131
	1.12028	1.5131
	1.12083	1.5135
	1.12139	1.5131
	1.12194	1.5131
	1.1225	1.5131
	1.12306	1.5131
	1.12361	1.5131
	1.12417	1.5131
	1.12472	1.5131
	1.12528	1.5131
	1.12583	1.5131
	1.12639	1.5131
	1.12694	1.5135
	1.1275	1.5131
	1.12806	1.5131
	1.12861	1.5131
	1.12917	1.5131
	1.12972	1.5131
	1.13028	1.5131
	1.13083	1.5131
	1.13167	1.5131
	1.13222	1.5131
	1.13278	1.5131
	1.13333	1.5134
	1.13389	1.5131
	1.13444	1.5131
	1.135	1.5131
	1.13556	1.5131
	1.13611	1.5131
	1.13667	1.5131
[truncated: 79,893 more rows]

## Sheet: Fig. 2b
Figure 2b	Cu2O	OCP	1	1.2	1.4	1.6	1.8	2	off
Operando GAXS of pure Cu2O	q (Å-1)	Intensity (a.u.)	Intensity (a.u.)	Intensity (a.u.)	Intensity (a.u.)	Intensity (a.u.)	Intensity (a.u.)	Intensity (a.u.)	Intensity (a.u.)
	0.05069	0	0	0	0	0	0	0	0
	0.3202	0.46483	0.49621	1.44818	1.53459	0.39945	-0.60321	0.39832	1.13051
	0.32201	1.27949	0.29006	0.29946	0.66863	0.66238	0.72193	0.42136	0.82339
	0.32381	-0.05495	-0.63217	1.00989	0.43353	0.78431	0.18733	0.53702	0.7249
	0.32562	0.0177	-0.32685	0.02448	0.60027	0.52678	0.57691	0.49903	1.3747
	0.32742	0.44653	-0.6444	0.97785	1.11006	0.32859	0.51708	0.44486	0.16435
	0.32922	0.24082	-0.88377	1.77497	1.19095	0.27517	-0.9384	0.5541	-0.41981
	0.33103	-0.13916	-1.32863	1.43018	0.6436	0.70176	1.1222	1.30666	1.01969
	0.33283	-0.02327	-0.31596	0.59237	1.7991	-0.87367	1.10992	0.45486	2.23939
	0.33464	-0.68275	-0.48489	1.75627	0.61083	0.57726	-0.58819	-0.33284	0.12166
	0.33644	0.22544	0.0458	1.3069	1.01877	0.88896	-0.32176	0.10161	0.24543
	0.33824	0.31234	0.51154	1.01528	1.06013	1.17281	0.0514	1.1254	-0.35005
	0.34005	-0.19728	-0.72195	1.16404	1.10232	1.87177	-0.393	0.12345	-0.52288
	0.34185	0.04709	-0.89394	1.80182	1.16045	2.41432	0.4831	0.47689	-0.17405
	0.34366	0.49495	-1.38795	1.0089	0.30422	2.15795	0.26871	0.39898	0.63643
	0.34546	0.64589	-1.12454	1.17574	0.79386	1.77917	0.60201	0.4548	0.30728
	0.34726	0.47759	-0.51953	-0.01622	0.79349	0.79151	0.8314	0.44383	-0.31145
	0.34907	1.15391	0.22938	-0.15012	1.08547	0.32822	1.12111	0.22399	-0.08093
	0.35087	0.46214	-0.1182	1.16721	1.55463	0.46742	0.14079	0.63975	0.77876
	0.35268	0.52947	0.35254	0.55297	1.53672	1.02687	0.60058	1.01228	-0.17221
	0.35448	0.45681	-0.1591	1.67001	1.24322	0.71155	1.24272	0.29418	-0.76422
	0.35628	0.04034	-0.01783	0.24434	0.37785	1.1877	1.06667	0.94185	-0.02295
	0.35809	0.76702	-0.63933	0.36848	0.12267	1.25112	0.87102	0.93473	0.57976
	0.35989	1.09181	-0.47385	0.87996	-0.08715	1.52878	-0.83493	0.88811	-0.20097
	0.3617	1.60731	-1.36486	-0.12535	-0.1526	1.55347	-0.91431	0.92245	-0.54655
	0.3635	1.0437	-1.02855	1.09545	-0.26359	1.18001	-1.7594	-0.02467	-0.09639
	0.3653	0.84634	-0.72372	0.54342	0.12098	1.42142	0.18173	0.15137	0.17868
	0.36711	0.50909	-0.52038	0.17078	0.32551	0.98416	0.05379	0.11524	-0.24049
	0.36891	1.39086	0.61504	0.19635	0.82588	0.70824	-0.01768	0.60883	-0.4227
	0.37072	1.11596	0.64062	0.89	1.62158	1.79033	0.50243	0.86751	0.3325
	0.37252	0.31136	-0.31924	-0.22467	0.68122	1.41552	-0.52905	0.79112	0.14064
	0.37432	0.89314	0.97489	0.51135	1.87205	2.64654	-0.25047	1.3483	0.21613
	0.37613	0.9402	-0.05401	-0.19824	0.7649	1.3874	0.05328	0.8025	-0.30998
	0.37793	0.58616	-0.04665	0.46273	0.76087	1.46536	0.49081	0.65785	-1.03665
	0.37974	0.92638	-0.07016	0.83573	0.09082	1.1653	-0.14653	1.28719	-1.06393
	0.38154	0.99231	-0.86773	-0.57393	0.67476	1.48007	-0.23134	1.12623	-0.29863
	0.38334	1.50063	-0.23978	-0.13857	0.79229	1.02326	-0.3216	0.61622	-0.27651
	0.38515	1.45413	-0.7529	0.03107	1.15687	0.84092	-0.2553	1.0485	-0.08811
	0.38695	0.83222	0.63916	0.89056	0.57657	0.0852	-0.60215	0.78411	-0.40759
	0.38876	0.58263	0.34201	0.9578	0.39408	-0.14914	-1.21167	0.675	-0.46796
	0.39056	0.00178	-0.25538	0.74388	0.04148	0.14233	-1.12689	-0.08022	-0.16214
	0.39236	-0.02694	-0.30229	0.26152	-0.12085	-0.0777	-0.18111	0.00835	0.11631
	0.39417	-0.05722	0.43221	-0.5157	0.21844	0.10399	-0.19942	-0.06021	-0.1631
	0.39597	0.30452	-0.12385	-0.28205	0.33571	1.19151	0.11893	0.54805	0.03675
	0.39778	1.35059	1.09146	0.7365	-0.0842	1.11275	0.3079	2.01674	0.46351
	0.39958	0.29094	0.77358	0.64257	0.27291	1.65363	-0.11494	2.58094	0.97505
	0.40138	0.88615	-0.30051	0.75789	0.37381	1.45707	0.06471	0.96853	-0.27315
	0.40319	0.28331	-1.1812	-0.54643	0.45209	-0.05153	-0.23445	0.60459	1.27702
	0.40499	0.82719	-0.20408	0.24128	0.60417	1.53998	0.18465	0.48456	0.29942
	0.4068	1.70073	-1.71506	-0.5483	-0.18013	0.02403	0.01629	0.88358	-0.52268
	0.4086	-0.1456	-0.98594	-0.000704651	-0.01936	0.97579	-0.12483	1.10373	-0.33817
	0.4104	0.25377	-0.49731	0.61526	0.22226	0.50393	-0.4832	0.38158	-0.8558
	0.41221	0.59235	0.01412	0.32344	0.39979	0.69659	-0.51369	0.37063	-0.23546
	0.41401	-0.10696	0	-0.27234	0	0	0	0	0
	0.41581	0.22624	0.78032	0.11397	0.64777	0.41816	-0.55551	-0.3262	-0.33426
	0.41762	0.59309	-0.07569	0.25817	0.13393	0.28131	-0.25622	-0.50611	-0.36158
	0.41942	0.14143	-0.71094	0.43268	-0.6104	1.22913	-0.07182	-0.04936	-0.15831
	0.42123	-0.18743	0.02374	0.36934	-0.58221	0.6018	-0.21895	0.78198	-0.79929
	0.42303	-0.48528	0.59963	1.07854	0.80188	1.84462	-0.05016	2.7998	0.54806
	0.42483	0.25752	1.63523	1.26572	1.32296	2.17517	0.75548	1.79698	2.0832
	0.42664	2.67526	0.3518	1.24425	1.33701	1.65146	0.14903	1.73683	-0.70527
	0.42844	0.5578	-0.22019	0.65699	0.60213	0.68705	-0.69653	1.55565	0.36758
	0.43025	0.64909	-0.17301	0.84547	0.11581	1.35045	-1.31164	1.49362	-0.29539
	0.43205	1.08264	-0.85292	-0.13439	-0.16427	1.43849	-0.9259	0.65545	-0.18416
	0.43385	-0.46554	-1.37324	-0.69006	-1.29736	0.64786	-1.61083	-0.21068	-0.32301
	0.43566	0.5479	-1.07848	-0.98745	-0.5878	0.59642	-0.31026	1.40135	-0.18234
	0.43746	0.10057	0.44057	-0.55028	0.61279	0.24249	-0.73413	-0.01823	-0.99998
	0.43926	0.49668	-0.10563	-0.67859	0.53308	0.14472	0.12503	0.55135	-0.14354
	0.44107	0.59541	0.18304	1.27979	1.41411	2.10534	-1.19883	0.22007	-0.567
	0.44287	-0.11439	-0.26585	-0.2027	1.33168	0.98299	-0.95593	0.33757	-0.06828
	0.44468	-0.27262	-0.05818	-0.5206	0.65292	1.25082	0.1859	0.27417	-0.29425
	0.44648	0.38798	-0.60544	0.28388	0.54264	1.34822	0.68736	0.98565	-0.78254
	0.44828	0.87018	-0.52829	-0.22047	0.25124	1.53213	-0.23589	1.69049	-0.72365
	0.45009	0.23486	-0.9376	-0.58024	0.09119	1.12258	-0.60196	1.18186	-0.59738
	0.45189	0.05599	-0.49714	-1.0709	0.28392	1.53271	-1.15063	0.4036	-0.70909
	0.4537	-0.06089	0.44212	-0.49649	0.65154	2.39812	-0.27888	0.05096	-1.1484
	0.4555	-0.46499	1.07048	-0.96607	0.93173	2.0803	-0.05702	0.14419	-1.75185
	0.4573	-0.37767	-0.13445	-0.21049	0.00696	1.88376	0.81823	1.71525	-0.85981
	0.45911	0.20373	-1.1127	-0.3279	0.45878	0.84849	-0.96731	0.77435	-0.36115
	0.46091	0.10972	-0.45344	-0.88424	-0.11195	0.25541	-0.6861	0.73515	0.03219
	0.46271	0.8284	-0.24114	0.01441	0.73462	0.19463	-1.60539	1.4245	0.75235
	0.46452	0.05554	0.73171	0.76736	-0.322	1.4722	-0.32246	0.57985	-0.39562
	0.46632	-0.24871	0.3677	0.10857	-0.19868	1.59076	-1.50617	0.13894	-0.82393
	0.46813	1.07053	0.66893	-0.93117	-0.57133	1.59834	-0.58731	-0.62638	-1.00966
	0.46993	0.76313	1.21183	0.39697	0.245	1.4305	-1.03091	0.50117	-0.36562
	0.47173	0.4712	0.24293	0.58681	0.10638	0.49526	-0.33636	0.97176	-0.44963
	0.47354	0.08986	-0.30577	-0.0506	-0.14111	0.78248	-0.99088	0.68166	-0.74536
	0.47534	-0.25109	-0.5864	-0.49927	-0.57388	0.47615	-1.69435	0.18767	-0.85037
	0.47714	-0.80233	-0.53619	-0.37141	-0.86069	0.83326	-0.94684	-0.13404	-0.43127
	0.47895	-0.18597	1.08766	-0.56588	-0.27076	1.32636	-1.61817	0.54864	0.04428
	0.48075	-0.03374	0.47913	-0.21144	-0.36985	1.32182	-1.40442	0.70882	0.04077
	0.48256	0.3391	0.15261	-0.11399	0.08543	1.5331	-1.40613	0.63592	-0.32338
	0.48436	-0.6408	0.27355	1.21317	0.38537	0.91872	-1.43425	0.86206	0.03154
	0.48616	-0.23431	-0.67013	-0.34124	-0.67069	0.51389	-1.40845	-0.04948	-0.56508
	0.48797	1.63842	0.2805	-0.72514	0.05758	1.93469	-1.20492	1.5137	-0.9123
	0.48977	0.53301	0.08976	-0.60616	-0.3873	1.32353	-0.69534	0.41171	0.4019
	0.49157	-0.01617	0.64228	-0.90151	-1.17491	1.59335	-1.39777	0.12921	-0.28574
	0.49338	0.40504	0.96504	-0.72126	0.01168	1.65783	-2.293	-0.40265	-0.76876
	0.49518	0.08986	0.25586	-0.78222	-0.12752	0.93955	-1.73705	-0.81556	-0.521
	0.49698	-0.20503	0.26146	-0.459	-0.16699	1.59176	-1.01667	0.87903	-1.10074
	0.49879	-0.41423	0.14994	-0.23567	-0.25517	1.84475	-0.55474	0.17357	0.5442
	0.50059	-0.86544	-0.01102	-0.05761	-1.06202	1.1583	-1.32087	-0.14582	-0.65104
	0.5024	0.84195	-0.19557	0.00989	-0.50225	1.90656	-1.06958	0.273	-0.90427
	0.5042	0.87815	0.61402	-0.07567	-0.32783	1.92548	-0.96503	-0.56522	-0.69915
	0.506	-0.0348	0.58618	-0.04958	-0.96298	0.12985	-0.16257	-0.45436	-0.46608
	0.50781	0.27726	0.10839	-1.3865	-0.21545	-0.01058	-0.29775	0.28382	-0.97365
	0.50961	0.6703	0	-1.19794	0	0	0	0	0
	0.51141	-0.37786	-1.02688	-1.03393	0.28589	1.25133	-1.04309	-0.29818	-0.68877
	0.51322	-0.19729	0.8882	0.55726	0.2488	1.69634	-0.81889	0.82574	0.37903
	0.51502	-0.24486	0.44495	0.4053	-0.35685	1.05614	-1.50178	0.17667	0.46523
	0.51683	-0.09219	0.9182	-0.2066	0.42592	1.67458	-1.53361	1.20702	-0.07467
	0.51863	-1.22848	-0.59178	-0.37467	-0.31071	0.81827	-0.32377	1.99863	-0.16151
	0.52043	0.95266	-0.43455	-0.39943	-0.92889	0.98493	-2.34067	1.18375	-1.18039
	0.52224	-0.71024	-1.10094	-0.3175	-0.9366	0.16746	-0.79518	0.41459	-0.85769
	0.52404	-0.89881	-0.93802	-0.2223	-0.72413	0.34921	-0.89812	-0.07679	-1.14375
	0.52584	-0.55306	-0.63029	-0.1762	-0.06535	1.0316	-1.14401	-0.26789	-0.60265
	0.52765	-0.49422	-0.10981	-0.43465	-0.0122	1.02754	-0.79073	-0.66428	-0.33832
	0.52945	0.27798	0.81911	-0.13748	-0.36827	1.085	-1.26714	0.20599	-0.82066
	0.53125	1.37361	-0.43826	-0.99696	-1.45109	1.18044	-1.46108	0.33859	-0.83299
	0.53306	0.69286	0.79114	0.08403	0.96381	-0.0718	-0.93684	0.96792	-0.9706
	0.53486	-0.64166	0.99488	-0.07245	0.57593	-0.59292	-1.11513	-0.07854	-0.92492
	0.53666	-1.2418	0.49548	-0.75787	0.03609	1.22461	-1.68299	-0.38641	-0.23045
	0.53847	-0.50045	-0.18655	-0.35202	-0.29124	-0.13838	-1.16582	0.46811	-0.10045
	0.54027	-0.09346	0.29104	-1.28043	0.40599	0.74787	-1.32897	-0.4992	0.04192
	0.54208	-0.00345	0.02021	-1.74557	-0.75944	0.81105	-1.41081	-0.9259	-0.39678
	0.54388	1.47779	-0.04941	-0.02997	-0.40994	0.15317	-2.00694	-0.61878	-0.54193
	0.54568	0.92958	0.3274	0.09992	-0.84479	-0.1848	-1.43608	-0.57697	-0.28855
	0.54749	0.14921	0.66759	-0.11089	-0.54126	-0.65719	-1.1	-0.82969	-0.52789
	0.54929	0.41545	0.6414	-0.00952	-0.83691	-0.99581	-1.76839	-1.09852	-0.46499
	0.55109	1.61046	0.75882	0.66912	-0.08703	-0.56196	-1.64187	-0.74559	-0.68456
	0.5529	0.28537	0.23107	-0.13892	0.47386	-0.10142	-1.12582	-0.37809	-0.9309
	0.5547	0.75616	-0.02299	-0.59341	-0.10574	-0.01951	-1.60085	-0.11036	-0.74818
	0.5565	0.46721	0.47747	0.13415	0.74819	0.02472	-0.919	0.45293	-1.2319
	0.55831	-0.01986	1.32299	0.18785	-0.0842	0.83187	-0.2874	0.29139	-0.69221
	0.56011	-0.53256	0.83645	0.58865	-0.21912	0.65065	-0.39177	-0.35442	-0.97098
	0.56191	-0.97527	0.87857	0.51238	-0.53804	-0.50915	0.08297	-0.04531	-1.30622
	0.56372	0.42789	-0.26942	0.0048	-0.66866	0.11534	0.40017	0.15149	0.74953
	0.56552	1.44403	0.54017	1.38293	0.71724	0.64831	0.10117	0.45255	-0.05404
	0.56732	0.04132	0.66161	0.70879	0.35414	0.02138	-0.36838	0.62396	-0.36296
	0.56913	0.49108	1.1789	1.13185	0.24413	0.30924	-1.20315	0.84546	-0.00506
	0.57093	0.88079	0.44695	0.75772	-0.14964	0.686	-0.06428	0.73899	0.20179
	0.57274	-0.19443	0.77384	-0.03286	-0.35175	0.01453	-0.02485	-0.28152	0.46053
	0.57454	-0.74641	0.41003	-0.5139	0.07649	-0.52728	0.01232	0.02215	0.09156
	0.57634	-1.1546	0.743	-0.70735	0.17122	-0.55848	0.42376	0.03099	0.13368
	0.57815	-1.06837	0.37639	-0.60274	-0.80655	-0.23958	-0.78961	0.90133	-0.52088
	0.57995	-0.77647	-0.00846	0.01043	-1.02805	-0.12962	-0.45477	0.78437	-0.60405
	0.58175	0.17564	0.20643	1.14554	-0.07369	0.21985	-0.33645	0.40406	-1.10414
	0.58356	0.80708	0.49326	0.81926	-0.15697	-0.29995	1.1829	0.7972	-0.28511
	0.58536	-0.61002	-0.20989	0.21221	-0.77599	-0.95487	0.76447	1.42832	-0.11959
	0.58716	-0.37673	0.4899	1.17032	-0.21529	-0.93925	0.7223	-0.15523	-1.4832
	0.58897	0.17864	0.53309	-0.93268	-0.64182	-1.16345	-0.42535	0.4178	-0.80156
	0.59077	0.27605	0.75158	0.14595	-0.29922	-0.35982	0.90405	0.62369	-0.16898
	0.59257	0.43584	0.52542	-1.35834	-0.27251	-0.31403	0.70712	0.3398	0.4311
	0.59438	0.76876	2.1945	1.08696	0.04463	0.51003	0.23891	0.00894	1.04381
	0.59618	-0.3107	0.68802	-0.4305	-0.38504	0.59048	0.20681	-0.32464	0.31371
	0.59798	-0.171	-0.01694	-0.081	-0.59691	-0.49437	-0.56128	-0.29292	0.02695
	0.59979	0.34338	0.19131	0.64321	-0.1297	-0.82996	-0.34593	0.20715	0.16167
	0.60159	0.54752	0.51491	0.71937	0.09047	-0.47884	0.40979	0.32613	-0.34703
	0.60339	-0.4022	0.76998	0.42781	1.33261	-0.15435	1.03234	0.04183	-0.19342
	0.6052	-0.17797	0	0.25009	0	0	0	0	0
	0.607	0.13663	0.91547	0.06792	0.60578	0.3212	0.66358	0.65439	-0.57762
	0.6088	0.4799	0.32428	-0.11493	0.7281	1.0155	1.42483	0.7193	0.05488
	0.61061	-0.27039	-0.14415	0.09416	-0.02403	-0.19312	0.83959	0.34229	0.52555
	0.61241	-0.76421	-0.544	-0.02356	0.14232	-0.70917	0.73169	0.45101	-0.1426
	0.61421	-0.14539	-0.22708	1.04288	-0.07619	-0.89436	-0.11076	-0.18585	1.32702
	0.61602	0.54835	-0.52972	-0.07507	-0.28038	-1.26631	1.30888	-0.81515	0.11109
	0.61782	0.4488	0.58095	-0.00814	-0.42497	-0.40997	1.42314	-0.66572	-0.49701
	0.61962	-0.53644	0.44366	-0.00983	-0.29023	-0.81276	0.48427	-0.98854	-0.81534
	0.62143	-0.60326	0.23074	-0.57222	-0.01651	-0.09049	-0.42382	-0.84282	-0.77323
	0.62323	-0.14551	-0.95187	0.37382	-0.52121	0.25801	-0.34267	-1.38568	-1.37687
	0.62503	0.28546	-0.01159	0.29053	-0.17847	-0.44276	0.09951	-0.94188	-1.00055
	0.62684	-0.74946	0.08458	0.36526	-0.2274	-0.44188	0.42779	0.16632	0.15379
	0.62864	-0.99244	0.15474	-0.37828	-0.32137	-0.55219	0.34103	-0.51474	-0.37255
	0.63044	-0.13309	0.60118	-0.74605	-0.01244	-0.51318	-0.25598	-0.75359	-0.70183
	0.63225	-0.09831	0.96101	-0.94152	-0.90882	-0.64552	0.49637	-0.161	-0.52488
	0.63405	-0.22226	0.99147	0.38758	-0.34523	-0.88575	-0.0258	-0.27204	0.36348
	0.63585	0.21125	1.43908	-0.3721	0.62175	-0.88648	-0.26582	-0.77415	0.64858
	0.63766	1.90959	-0.04337	-0.39605	-0.19646	-0.49052	0.96723	-0.41049	-0.41027
	0.63946	0.80506	0.03174	0.6255	-0.68294	0.80404	0.46077	-0.58988	-1.30448
	0.64126	-0.41584	-0.27057	-1.08471	-0.8774	0.05045	0.04475	-0.26202	-0.64839
	0.64307	0.25535	0.02067	-0.41449	-0.83524	0.75415	-0.35912	-0.19708	-0.44459
	0.64487	0.349	0.65591	0.08941	-0.2651	0.17793	-0.40466	-0.54973	-1.42318
	0.64667	-0.02624	-0.43855	-0.27303	0.17859	0.03356	0.84896	-0.73931	-0.38429
	0.64848	-0.6469	0.02115	-0.55948	-0.14792	0.4661	-0.13648	-0.53145	-0.52582
	0.65028	-0.43942	-0.13606	-0.82711	-0.36007	-0.04018	0.19791	-0.04662	-0.54369
	0.65208	0.18628	0.33887	-0.42381	-0.10971	-0.1824	0.23328	-0.18947	0.26672
	0.65389	-0.18706	1.1499	-0.99764	-0.30956	-0.80866	-0.31581	-1.00265	0.00596
	0.65569	0.87261	0.75234	0.30717	-0.06482	-0.12615	-0.20743	-0.63546	-0.88213
	0.65749	0.5237	0.88284	1.0368	1.02628	-0.48603	0.24198	-0.44429	-1.00759
	0.65929	0.49722	1.15364	0.15507	0.33112	0.19076	0.34299	-0.45494	-0.59321
	0.6611	0.83736	1.5658	-1.16636	-1.11111	0.07882	-0.42391	0.12892	-0.65656
	0.6629	0.58457	1.14578	-0.22496	-0.7986	-0.64711	0.39336	-1.30189	0.41713
	0.6647	1.52372	1.25377	1.0429	1.01545	0.12699	-0.32302	-0.96382	-1.13534
	0.66651	0.90753	0.51211	-0.34565	0.90521	-0.19494	-0.51833	-0.82835	-0.28863
	0.66831	0.8011	1.01131	0.02504	1.00166	0.51537	-0.75497	-0.71931	-0.51803
	0.67011	0.69866	1.17486	-0.50684	1.24186	1.27603	-0.61888	-0.65378	0.01693
	0.67192	0.95245	0.92317	-0.09647	1.57792	1.16723	-0.35115	-0.47514	-0.51862
	0.67372	0.76936	0.45294	-0.43799	1.0769	0.29136	-0.7118	-0.30701	-1.31359
	0.67552	0.73648	0.022	-0.12582	0.7359	0.00563	-1.51336	-0.20056	-1.41558
	0.67733	0.28879	-0.19419	-0.17272	0.31103	-1.10222	-1.67012	-0.22321	-0.85105
	0.67913	0.84678	0.13894	0.24797	0.65215	0.06714	-1.56992	0.33991	-0.47197
	0.68093	1.17198	0.43837	0.61053	1.25088	-0.29934	-1.77734	0.6891	-0.3245
	0.68274	0.48782	0.47564	0.06241	1.6154	0.76539	-1.43952	0.8541	-0.60565
	0.68454	-0.31592	0.51694	0.40853	0.87163	0.13647	-0.43305	0.2548	-0.8093
	0.68634	-0.64173	0.85968	0.85941	0.52737	0.46963	-0.04207	0.15097	-0.97313
	0.68814	-1.12164	-0.63068	-0.40896	0.10839	0.45921	-0.11885	-0.70667	0.04377
	0.68995	0.3076	1.12841	0.02092	0.45352	1.10776	-1.23727	-0.95643	-0.55514
	0.69175	-0.73129	0.17455	-0.56783	-0.51188	1.08125	-0.32653	-0.87697	-0.02616
	0.69355	-0.59073	0.3967	0.17505	-1.28144	0.02095	-1.01563	-0.81863	0.01651
	0.69536	-0.03203	0.47634	0.0966	-0.42061	0.21324	-0.55095	0.32394	-0.59005
	0.69716	0.14592	-0.11998	-0.91841	-0.15271	0.4022	-0.23414	0.61014	-0.24748
	0.69896	0.58283	0.53831	-0.98414	0.34636	0.00647	0.24742	-0.40145	-0.17532
	0.70077	0.23389	0	-0.22433	0	0	0	0	0.47857
	0.70257	0.07913	0.22701	-1.01996	-0.35487	-0.23883	-0.28715	0.14021	-0.41639
	0.70437	0.99593	0.12122	-0.69806	0.11946	0.01891	-0.19646	0.35307	-0.49181
	0.70618	0.30039	-0.39087	-0.75112	-0.02097	-0.28166	-0.40489	-0.02482	0.16436
	0.70798	-0.16951	-0.03494	-0.64811	0.39952	0.51266	-0.42896	0.38629	0.23351
	0.70978	0.60799	0.40294	-1.31676	-0.17523	0.41864	-0.86432	-0.60851	0.28471
	0.71158	0.52852	0.03244	-0.43851	0.935	1.00177	-1.03331	-0.0037	0.62089
	0.71339	0.71816	0.61532	-0.31129	1.02336	0.55693	-1.10005	0.17773	0.14818
	0.71519	-0.66834	0.75284	0.0355	0.44281	1.01278	-1.57594	-0.94887	-0.46279
	0.71699	-0.7855	0.48908	1.61859	0.59348	1.30696	-0.53504	0.42939	-0.46346
	0.7188	-0.59053	-0.02326	0.43891	0.13696	0.32878	-0.55653	0.54788	-0.04999
	0.7206	0.63374	0.44052	0.34443	0.25465	1.58876	0.38121	0.28257	-0.00188
	0.7224	0.95941	0.29001	-0.15939	0.92818	1.41955	-0.99119	-0.08365	-1.10888
	0.7242	1.10359	0.52525	-0.00355	0.85809	1.71845	-0.91972	-0.26037	-0.7267
	0.72601	0.23051	0.02524	-0.47362	0.1254	1.89077	-0.91659	-0.56157	-0.22002
	0.72781	-0.24426	0.22633	-0.39762	0.01169	0.48304	-1.11979	-0.69897	0.31201
	0.72961	0.31618	0.1725	-0.10759	0.35506	1.10264	-1.70077	-0.92451	0.23703
	0.73142	-0.54166	0.85387	-0.09478	-0.53206	0.61169	-1.23763	-0.60643	-1.00739
	0.73322	-0.64369	0.68976	-0.42612	0.26836	1.08612	-0.46752	-0.88689	0.22895
	0.73502	0.0308	1.18054	-0.24289	0.19895	0.82167	-0.20241	-0.33475	-0.36805
	0.73683	0.86599	1.69822	0.8028	1.39196	0.60343	-0.39904	0.01587	-1.09043
	0.73863	1.0685	0.47275	0.64422	0.16795	-0.19274	0.56781	-0.10424	-0.72022
	0.74043	0.43413	1.02894	0.7896	-0.06179	0.18901	0.00169	0.2778	0.08977
	0.74223	0.65009	1.13674	0.72239	-0.74381	0.99647	0.93487	0.56028	0.25796
	0.74404	-0.37626	0.54715	0.86035	-0.0175	0.99586	-0.33648	0.51767	0.36991
	0.74584	0.44817	-0.21581	0.33254	0.19379	0.63776	0.13459	-0.03413	-0.35824
	0.74764	0.78607	0.49972	-0.02688	0.34894	0.80368	-0.08679	0.38724	0.11134
	0.74945	0.38082	0.42589	0.16523	0.14077	-0.1094	0.21036	-0.4432	-0.39341
	0.75125	0.23776	0.69554	0.45202	0.39717	-0.4331	-0.15908	0.17809	-0.32705
	0.75305	-0.49984	0.01839	-0.43922	0.18064	-0.09889	-0.31608	0.55539	-0.52206
	0.75485	-0.27509	0.06894	-0.63086	-0.47465	-0.04374	-0.49346	0.24368	0.04638
	0.75666	0.19526	0.000427389	-0.30979	-0.64977	0.20644	-0.52637	0.30748	0.21058
	0.75846	0.24909	-0.2045	0.00597	-0.33013	0.00197	-0.27378	0.85671	-0.0284
	0.76026	0.52542	-0.75085	0.26094	-0.32253	-0.06559	0.03117	0.18905	0.40942
	0.76206	0.72809	-0.85368	-0.33554	0.02414	0.00247	-0.92116	-0.07894	1.06662
	0.76387	0.55416	-0.01517	0.62553	0.97251	0.93029	-0.98933	-0.14168	1.22837
	0.76567	1.39341	0.36789	0.95831	0.59756	-0.09875	0.00702	0.51006	0.37652
	0.76747	0.95948	0.47372	0.40724	-0.9066	0.24508	-0.3811	0.2748	0.78046
	0.76928	0.57328	0.15841	0.56329	0.26391	0.32348	0.36317	0.05303	0.3749
	0.77108	0.39253	0.25311	0.27744	0.66153	0.94998	0.16919	-0.38795	-0.37362
	0.77288	0.40425	0.81853	0.63052	0.27632	1.15218	0.94446	0.83603	0.81314
	0.77468	0.27273	1.38503	0.64907	-0.49918	1.28589	-0.00569	0.50501	-0.7102
	0.77649	0.07946	0.83528	0.92984	0.04125	0.5934	-0.79885	1.65938	-0.7824
	0.77829	-0.05157	-0.29146	0.25277	0.01119	-0.49103	-1.43597	0.65261	-0.67855
	0.78009	0.09957	0.33702	0.25396	0.10634	-0.27868	-1.26214	0.73952	0.16033
	0.78189	-0.37515	-0.84484	0.35357	-0.05968	-0.45375	-1.10102	0.50264	-0.0859
	0.7837	-0.28431	0.07702	0.60758	-0.02258	-0.07552	-0.70912	0.1935	-0.99413
	0.7855	0.11143	-0.79323	0.03455	-0.09738	0.05671	-0.17489	-0.08084	-0.46704
	0.7873	0.79918	-0.06543	-0.28768	0.37511	0.24941	0.03911	0.49903	0.53092
	0.78911	0.80025	-0.16852	-0.85955	0.5226	0.15814	0.13111	0.45544	1.4203
	0.79091	0.37525	-0.20061	-0.08226	1.06067	0.19113	-0.04317	0.18108	1.35112
	0.79271	0.70212	0.47744	-0.58214	1.14343	0.1061	-0.09008	-0.09438	0.63859
	0.79451	1.01923	0.2084	-0.33534	0.7213	-0.62306	-0.34672	0.09376	-0.05606
	0.79632	0.6376	-0.55371	0.02312	0	0	0	0	0
	0.79812	0.09875	0.39386	-0.1908	0.67473	0.33216	-1.04135	0.31154	-0.07875
	0.79992	0.43138	0.17021	-0.63087	0.18495	-0.38909	-0.83483	1.11322	-0.12363
	0.80172	1.26923	-0.05104	0.51625	0.84361	0.39691	-1.19657	1.28975	0.11899
	0.80353	2.05243	0.05297	-0.46463	-0.13365	-0.12356	-0.83367	0.54418	-0.61347
	0.80533	1.47862	-0.12089	-0.48865	-0.16473	-0.51591	-0.72221	0.69174	0.78576
	0.80713	0.1769	-0.9821	-0.40592	0.43784	0.33736	-1.76638	0.11579	-0.48809
	0.80893	-0.34387	0.20739	-0.34374	0.54256	0.08499	-1.29815	0.71955	-0.60324
	0.81074	-0.26819	0.69769	-0.63386	-0.39271	0.54403	-0.81452	0.43734	-0.27344
	0.81254	0.15361	0.13303	-0.78875	0.05938	-0.35443	-0.41073	-0.34095	-0.31223
	0.81434	-0.01367	0.0235	0.13886	0.85028	-0.4451	0.53919	0.36449	0.03661
	0.81614	-0.88276	0.51479	-0.32782	-0.54657	-0.77618	0.05483	-0.35681	-0.15825
	0.81795	-0.15946	0.05586	-0.33532	-0.3071	-0.47036	-0.15751	0.34722	-0.67191
	0.81975	-0.23668	0.61455	0.61752	-0.26126	0.8773	-0.79256	0.51034	-0.14023
	0.82155	-0.11746	0.46587	0.07732	-0.53307	0.7197	-0.60972	-0.1153	-0.38649
	0.82335	-0.07542	0.33282	0.34974	-0.07057	0.76826	0.13264	0.44792	-0.24574
	0.82516	-0.42185	-0.51554	-0.23603	-0.13939	0.88502	-0.37943	0.16149	-0.07042
	0.82696	0.1686	0.00647	1.13791	0.12902	0.69585	0.49969	-0.35779	-1.30625
	0.82876	0.61471	0.06278	-0.14115	0.27736	0.82119	-1.42783	0.05047	-0.20558
	0.83056	0.12661	-0.14305	-0.89518	0.20978	0.34626	-0.85759	0.59642	0.14329
	0.83237	0.34315	0.1093	0.10127	-0.1908	-0.24077	-0.81061	-0.33475	-0.79675
	0.83417	0.69559	0.01073	0.6584	0.07781	0.04853	-0.14634	0.83471	-0.43044
	0.83597	0.15883	0.29807	0.92274	0.06635	-0.06747	0.17967	0.39726	-0.36337
	0.83777	0.47646	1.32773	0.34356	0.8646	-0.11684	-0.63708	0.91733	-0.53641
	0.83958	0.10353	0.37132	0.54982	1.22736	0.28814	0.48483	1.12143	-0.13684
	0.84138	0.37921	0.09186	0.26684	0.59654	0.62737	-0.0609	0.75599	-0.11591
	0.84318	-0.20166	-0.05446	-0.01564	-0.10319	-0.07613	0.00276	0.09037	0.27292
	0.84498	-0.50196	0.66055	0.20386	-0.40276	-0.22371	0.04417	-0.12642	0.64784
	0.84679	0.31208	0.13406	-0.54349	0.000370763	0.22336	-0.87293	-0.21533	0.21135
	0.84859	0.50062	-0.47356	-1.07562	-0.09621	-0.15092	-0.96929	-0.0745	-0.59702
	0.85039	0.55399	0.05002	-1.06598	-0.11257	-0.37016	-0.65917	-0.16841	-0.40942
	0.85219	0.7191	0.2006	-0.59312	0.45398	0.16747	-1.14398	0.34171	-0.15834
	0.854	0.85683	0.3396	0.48373	-0.54672	0.34658	-1.64442	0.57401	-0.29128
	0.8558	0.19186	-0.41891	0.24529	-0.03454	-0.36318	-0.87526	1.06214	0.65531
	0.8576	-0.58705	-1.2386	-0.74355	-0.12721	-0.83764	0.3328	0.83921	0.08487
	0.8594	-0.23074	-0.09251	0.0464	0.82137	-0.18497	-0.24939	1.10127	-0.94052
	0.86121	-0.06981	0.19148	0.54955	-0.01135	0.17608	-0.30269	0.73342	-0.58192
	0.86301	0.14331	-0.68171	-0.01434	0.56798	-0.4787	-0.01842	0.15811	-0.50788
	0.86481	0.35324	-1.19366	-0.06265	-0.11054	-0.35563	-0.29485	0.0122	-0.96855
	0.86661	0.33778	-0.73805	-0.12881	-0.48412	-0.4156	-0.64338	-0.56337	-0.31165
	0.86842	0.56377	0.29918	-0.84368	-1.45182	-0.56572	0.03491	-0.12954	-0.59942
	0.87022	1.61273	-0.59241	0.02236	-1.29498	-0.54977	0.11104	0.41094	-0.43434
	0.87202	0.49316	0.00659	-0.81844	-0.9308	-0.78574	-0.44904	-0.12845	-1.07377
	0.87382	0.62546	0.28174	-0.90928	-0.60782	-0.36588	-0.30002	0.27689	-0.60239
	0.87562	1.03328	0.37106	-0.91665	-0.60849	-0.21305	-0.37626	0.52096	-0.30381
	0.87743	0.37642	0.30683	-0.67712	-0.476	0.06113	-0.80196	0.71764	-0.32594
	0.87923	0.39544	0.79711	-0.343	-0.31167	0.73676	-0.27171	0.83505	-0.38132
	0.88103	0.3651	0.05847	0.18137	0.17642	0.69416	-0.10136	1.15553	-0.03414
	0.88283	0.48154	0.4563	0.22642	-0.65807	1.2553	-0.00476	0.51076	-0.13429
	0.88464	0.21894	0.04585	-0.02858	-1.47049	0.74182	0.03533	0.0641	-0.66459
	0.88644	0.82782	0.48705	-0.14409	-1.55772	0.0747	-0.60263	0.88517	-1.07227
	0.88824	1.79022	0.1823	-0.14058	0.31956	1.14025	-0.04402	0.30446	0.29484
	0.89004	-0.21612	-0.78132	-0.7766	-0.16104	-0.11395	-0.66065	-0.57095	-1.08618
	0.89184	-0.6026	0.73728	0.36595	0	0	0	0	0
	0.89365	0.60839	-0.35487	0.97982	0.19397	0.26724	-0.27777	0.78005	-0.76901
	0.89545	0.33224	-0.18242	-0.45063	-1.0144	-0.07735	-0.87518	1.23927	-0.75422
	0.89725	0.25161	-0.15427	-0.41842	-0.90073	-0.20519	-0.55776	1.22972	-0.51017
	0.89905	0.14588	0.18104	0.09081	-0.74254	0.53319	-0.53189	1.01634	-0.51394
	0.90086	-0.30955	-0.05054	-0.00545	-0.19432	0.47552	-0.64771	0.10373	-0.57316
	0.90266	-0.00219	-0.94047	0.48158	-0.26369	0.20423	-1.30809	0.19581	-1.08317
	0.90446	0.07793	0.01437	0.21585	-0.28203	-0.01927	-1.05713	0.11861	-0.92433
	0.90626	-0.19424	0.0064	-0.05696	-0.1843	-0.05557	-1.1454	0.41948	-0.80344
	0.90806	0.46499	-0.196	-0.49945	0.07442	0.54262	-0.54771	0.74854	-0.35725
	0.90987	-0.92933	0.3038	-0.58434	-0.0885	-0.27362	-0.51113	0.52027	-0.18046
	0.91167	-0.3296	0.08039	-1.11671	0.07958	-0.69003	-0.48905	0.49123	0.00195
	0.91347	-0.26796	-0.35902	0.50226	-0.36845	-0.50807	-0.26868	1.01104	0.68429
	0.91527	-0.55512	0.13299	0.47348	-0.68139	-0.3588	-0.23788	0.54429	-0.38115
	0.91707	0.40083	0.30699	-0.20882	-0.94756	0.10526	-0.49293	0.42075	0.19472
	0.91888	0.03854	0.15165	-0.73719	-1.34409	-0.81083	-0.96579	0.34243	-0.57614
	0.92068	-0.42616	0.39669	-0.48479	-0.73098	-0.83532	-0.50424	-0.05989	-0.35837
	0.92248	0.42743	1.06931	-0.45154	-0.10766	-0.81074	-0.27708	0.14455	0.12565
	0.92428	-0.19084	0.21999	-0.41106	-1.29243	-0.67003	0.84863	-0.36388	-0.41262
	0.92608	0.05966	0.14464	-0.94494	-0.95697	-0.28613	0.19338	-0.34412	-0.0876
	0.92789	-0.68606	-0.15474	-0.82922	-0.46594	-0.28592	-0.21316	-0.24946	-0.4353
	0.92969	-0.02113	-0.2501	-1.02345	-0.55762	-0.21641	-0.14446	0.1539	-0.51941
	0.93149	-0.75257	-0.79708	-0.70991	-0.38627	-0.06435	-0.42913	-0.12016	-0.71389
	0.93329	-0.53456	-0.57558	-0.76193	-0.50945	-0.00353	-0.24231	-0.04401	-0.47
	0.93509	-0.02437	-0.57063	-0.65528	-0.45941	-1.14411	-0.52821	-0.33728	-0.79168
	0.9369	-0.10216	-0.00292	-0.35034	-0.0983	-0.06615	0.60208	0.15997	-0.31801
	0.9387	-0.41762	0.10555	-0.59932	-0.55372	0.08998	0.50089	-0.04603	0.40663
	0.9405	-0.30321	-0.000760129	-0.57906	-0.94619	-0.60653	-0.4823	-0.30479	-0.47855
	0.9423	-0.60368	0.35922	-0.4197	-0.94301	-0.54219	-0.77417	0.36625	-0.49632
	0.9441	0.69881	0.50663	-0.33532	-0.87705	0.3163	-1.37291	1.27686	-0.31645
	0.94591	0.03391	0.30889	-0.53518	-1.01504	0.19538	-0.34206	0.92883	-1.06187
	0.94771	0.40903	-0.16824	0.08456	-0.65461	-0.05291	0.33042	1.01709	-1.73151
	0.94951	0.70644	-0.51479	-0.11312	-0.54279	0.41018	0.01855	-0.29573	-1.33227
	0.95131	0.36814	0.18523	-0.81205	-1.3563	-0.07341	-0.65414	0.20207	-1.29735
	0.95311	0.1654	0.4428	-1.70411	-1.55305	-0.7059	-0.57374	0.30934	-0.29671
	0.95492	0.25466	1.13482	-1.42024	-0.55508	-0.42141	1.08158	-0.84125	-0.01637
	0.95672	0.44989	-0.37183	-1.31006	-1.04232	-0.65466	-0.09137	-0.65805	-1.18764
	0.95852	0.01753	-0.12532	-0.89038	-0.69898	0.08673	0.32461	-0.16915	-0.39991
	0.96032	-0.23303	0.0736	-0.64397	-1.28386	0.09656	0.24362	0.07377	-0.3445
	0.96212	-0.07662	-0.38523	-0.81137	-1.37622	-0.50754	0.28147	-0.80961	-1.34787
	0.96393	-0.09541	-0.92749	-0.69393	-1.23387	-0.51361	-0.4313	-0.93712	-1.27211
	0.96573	0.02899	-0.62729	-0.6108	-1.03985	-0.2846	-0.84626	-0.5927	-0.22306
	0.96753	-0.03671	0.13231	-1.22463	-1.26873	-0.4492	-0.29823	0.37716	0.13066
	0.96933	-0.21275	0.11358	-0.99585	-0.4441	-0.01582	0.45235	-0.02704	0.17496
	0.97113	-0.35128	0.52592	-0.67891	-0.40572	0.573	0.56411	0.02932	-0.29882
	0.97293	0.00769	1.21559	-0.45617	0.16464	1.31144	-0.11808	0.69222	-0.01971
	0.97474	0.58084	0.92077	-0.31202	-0.32947	-0.20505	0.03166	0.57969	-0.02531
	0.97654	0.10322	0.33432	-0.61056	-0.60515	-1.01536	0.38836	0.19385	-0.15099
	0.97834	0.18275	-0.47069	0.09733	0.20085	-0.72728	0.08292	-0.26289	-0.5832
	0.98014	0.03526	0.28633	-0.07652	-0.76821	-0.54671	-0.40832	0.56356	-0.48166
	0.98194	0.2471	-0.05118	0.24371	-0.49704	-0.43926	-0.28288	-0.12895	-0.58175
	0.98374	0.4629	-0.52402	-0.66618	-1.17595	-0.14344	-1.00154	-0.35836	-0.88669
	0.98555	1.1147	0.09383	0.04922	-0.15997	0.22538	-0.42311	-0.18249	-0.29075
	0.98735	-0.02501	0	0.39688	0	0	0	0	0
	0.98915	0.68935	-0.58868	0.22946	0.12278	-0.3133	-0.39991	-0.23314	0.39606
	0.99095	-0.29165	-0.12113	-0.67545	-0.84918	-0.42492	0.38597	0.30479	0.06934
	0.99275	0.24238	0.51273	-1.06025	-0.7484	-0.23422	-0.20606	-0.06789	-0.10344
	0.99455	0.57876	0.66991	-0.95078	-0.74033	0.01294	-0.37409	-0.79428	-0.0993
	0.99636	0.35089	0.83383	-0.55624	-0.93064	0.02503	-0.15114	-0.62122	-0.19815
	0.99816	-0.07549	0.16676	0.42731	-1.04307	-0.33104	-0.41826	-0.96911	-0.70066
	0.99996	0.20729	0.04816	0.60863	-0.82392	-0.19304	0.76729	0.05795	0.04196
	1.00176	0.5156	-0.36223	0.24344	-0.55388	0.42389	-0.19052	-0.07918	0.00981
	1.00356	0.05514	-0.52851	-0.48295	-0.48669	-0.48626	-0.59377	0.0953	0.17381
	1.00536	0.44993	-0.05336	0.18041	-0.22478	0.66395	-0.21854	0.23422	0.03914
	1.00717	0.47966	-0.06508	-0.08016	-0.80717	0.32033	-0.67427	0.29353	-0.0861
	1.00897	0.72084	0.88259	0.52055	0.26518	0.02768	0.71569	-0.26108	0.22899
	1.01077	0.28708	0.56707	-0.07128	0.31976	0.02762	-0.44692	-0.50915	0.32665
	1.01257	-0.34363	-0.20037	-0.47939	0.11792	0.45042	0.05238	0.4726	-0.3749
	1.01437	-0.16948	0.65047	-0.05981	0.13431	0.16178	0.48101	1.17725	-0.81219
	1.01617	0.17261	0.7596	-0.55023	0.19358	0.48881	0.28774	0.65752	0.5061
	1.01798	-0.69175	-0.32186	-0.72957	-0.83836	0.11092	0.26063	-0.46923	-0.10908
	1.01978	-0.29259	-0.04268	-0.34233	-0.5227	0.63065	0.18702	-0.1607	0.01449
	1.02158	-0.00114	0.23471	-0.13711	-0.91004	-0.06673	0.40819	0.44483	-0.19503
	1.02338	0.24986	0.32416	-0.00423	-0.23997	0.37594	-0.27893	0.18148	-0.06548
	1.02518	-0.08542	0.15832	0.49091	0.14952	0.28249	-0.8983	-0.95152	-0.9857
	1.02698	-0.36841	0.26658	-0.1908	0.02127	0.04227	-0.53214	-0.64652	-1.26342
	1.02878	-0.28039	-0.09405	-0.24199	-0.24457	-0.00529	-0.06916	-0.2178	-0.85937
	1.03059	0.36508	0.15949	-0.42829	-0.37711	0.0316	-0.03238	0.0027	-0.27388
	1.03239	0.94504	-0.62734	-0.34711	0.02445	0.26798	-0.04446	-0.11284	-0.41201
	1.03419	0.21294	-0.05379	-0.74422	0.23045	-0.56009	-0.04578	-0.55223	0.76786
	1.03599	-0.21466	-0.20553	-0.62283	0.21136	-0.57579	0.67649	0.10451	0.31861
	1.03779	0.41842	0.72313	-0.70671	0.66742	-0.46269	-0.22616	0.67145	-0.65053
	1.03959	-0.14127	0.20232	-0.45593	-0.18523	-0.12319	-0.28085	-0.65662	-1.41274
	1.0414	-0.59802	0.21203	-0.82057	-0.12959	-1.03795	0.28496	-0.59443	-0.69297
	1.0432	-1.24517	-0.30791	-1.31668	-0.3566	-0.92376	0.94116	-0.08413	-0.27017
	1.045	-0.1542	0.30021	-1.05078	-0.1658	-0.15836	-0.01878	0.54775	0.03939
	1.0468	-0.39509	0.55456	-0.31416	0.1879	-0.02374	0.20864	0.46451	-0.48385
	1.0486	-0.85876	0.59222	0.12059	0.35114	0.00931	0.39262	0.2742	-0.25093
	1.0504	-0.62418	0.14389	-0.65741	0.51054	-0.03546	0.37698	0.3525	-0.95809
	1.0522	0.23938	0.64199	0.05403	0.54071	-0.359	-0.23553	0.27854	-0.52268
	1.054	0.39422	-0.07094	-0.61456	-0.16311	-0.66909	-0.4346	-0.26524	-0.07853
	1.05581	-0.02283	-0.51583	-0.37496	-0.22909	-0.46091	-0.05914	0.04239	-0.05941
	1.05761	0.23075	0.43035	-0.46196	-0.19758	-0.00205	0.48559	0.30044	-0.04732
	1.05941	-0.1451	0.98342	-0.70896	0.56163	0.38008	-0.00772	0.07496	0.05261
	1.06121	-0.68646	-0.41131	-0.52446	0.19475	0.05985	0.101	0.26276	0.41754
	1.06301	0.0913	-0.32686	0.38675	0.02494	0.29982	-0.00138	0.45815	0.69309
	1.06481	-0.17959	-0.51717	0.37962	0.10604	0.18702	0.57021	0.127	0.44043
	1.06661	-0.09035	-0.61987	0.10712	-0.23427	-0.40216	0.23947	0.06428	0.09148
	1.06842	-0.62333	-0.00279	-0.51734	-0.64059	-0.30821	-0.38349	0.26958	0.37908
	1.07022	0.08831	-0.55863	-0.26153	0.45504	0.11393	-1.15773	0.50618	0.09191
	1.07202	-0.21625	-0.20296	-0.65291	-0.08251	-0.01114	-0.82193	0.49005	-0.14861
	1.07382	-0.35105	0.386	-0.38498	0.06019	-0.0605	0.94068	0.46324	0.26846
	1.07562	0.4089	0.31585	-0.09356	0.01537	-0.10177	0.70361	0.52501	-0.15794
	1.07742	0.11602	0.11192	-0.05501	1.0387	0.5316	0.47874	0.22789	0.06652
	1.07922	0.01072	0.06129	-0.16782	0.90366	0.49212	0.76534	0.33322	0.34777
	1.08102	-0.76408	0.14876	0.50874	0.31669	0.16418	0.49926	0.39508	0.31666
	1.08282	-0.40404	0	0.08353	0	0	0	0	0
	1.08463	-0.87937	-0.21247	-0.73474	-0.56605	-0.51835	-0.10887	-0.03661	0.01802
	1.08643	-0.90135	-0.00912	-0.2117	-0.7295	-0.72883	-0.17635	-0.28708	0.08781
	1.08823	-1.00901	0.33818	-0.5249	-0.32121	-0.97147	-0.01429	-0.44582	1.0118
	1.09003	-0.83365	0.50159	-0.24205	0.12585	-0.21666	0.17171	-0.3152	0.42639
	1.09183	-0.70396	0.54659	0.22604	0.58585	0.06672	0.48221	0.02208	0.43923
	1.09363	0.31734	0.67347	0.2085	1.27369	0.25009	-0.03309	0.28753	0.27755
	1.09543	0.34558	0.6308	0.000537218	0.26051	0.40257	-0.39001	-0.14221	0.22068
	1.09723	0.09143	0.57139	-0.30456	0.45594	-0.55842	-0.48219	0.3842	-0.12332
	1.09903	0.47047	0.98018	0.55467	0.58741	-0.34444	-0.20726	-0.09115	0.34646
	1.10084	0.18323	0.38288	-0.61693	0.61077	-0.65181	0.00629	-0.15263	-0.40233
	1.10264	0.86255	0.42663	-0.79641	-0.07844	-0.16275	0.27244	0.24138	0.30021
	1.10444	-0.38647	0.49465	-0.04366	-0.78779	-0.05008	-0.28835	0.29474	-0.05693
	1.10624	-0.43656	0.4729	0.55962	0.23342	-0.05612	-0.48759	0.83941	-0.76761
	1.10804	-0.86489	0.24479	0.50778	0.79732	0.21902	0.16833	0.65946	-0.31228
	1.10984	-0.51583	0.28458	-0.04144	0.3553	0.35521	0.43413	0.12435	-0.00511
	1.11164	-0.62821	1.4846	1.02542	0.88405	-0.01927	-0.00238	0.60709	0.23152
	1.11344	-0.12292	0.62093	0.53889	0.07471	-0.62053	-0.62021	-0.20521	0.3197
	1.11524	-0.11217	0.84365	0.18135	-0.06899	0.13849	-0.21558	-0.21729	0.22602
	1.11705	-0.34299	-0.06797	-0.03442	-0.20822	-0.28095	-1.00969	-0.26186	-0.34813
	1.11885	-0.56003	-0.05195	-0.17942	0.00962	-0.10892	-0.69213	0.01196	-0.51499
	1.12065	-0.00255	0.28137	-0.16416	0.3571	0.09037	-0.16304	0.31303	-0.26564
	1.12245	-0.37204	-0.45168	-0.55486	-0.42705	-0.78821	-0.28874	-0.01742	-0.26207
	1.12425	-0.24296	-0.02097	-0.33304	-0.1874	-0.65842	-0.3408	0.33188	-0.13523
	1.12605	0.00163	0.14786	-0.35347	0.11847	-0.4334	0.25085	0.81921	0.36096
	1.12785	0.1829	0.42107	-0.33125	-0.4346	-0.26447	0.25148	0.48996	0.42855
	1.12965	0.54882	0.37167	-0.06559	0.2236	-0.11334	-0.29988	-0.80003	0.10906
	1.13145	-0.14187	0.60314	-0.31098	0.38779	0.65971	-0.03796	0.19088	0.41593
	1.13325	-0.47072	0.48975	-0.39549	0.42414	-0.04167	-1.15276	-0.5105	-0.44656
	1.13505	-0.72484	0.26443	0.05564	-0.08912	-1.48824	-0.09611	1.10049	0.57854
	1.13686	-0.23341	-0.04262	-0.33549	-0.52987	-0.19685	-0.66662	0.69671	0.48378
	1.13866	0.61158	0.14666	-0.4318	-0.86123	0.42565	-0.92449	-0.06942	-0.57457
	1.14046	1.19101	-0.07987	-0.19315	-0.95373	-0.21153	-0.31812	0.59083	-0.00152
	1.14226	-0.09572	-0.35563	-1.07477	-0.80295	-0.12511	-0.86303	-0.51547	-0.06312
	1.14406	-0.03298	0.364	-0.086	-0.04072	0.08615	-0.82114	-0.37204	-0.29428
	1.14586	-0.67936	0.47894	0.41435	0.55087	0.30369	-0.7931	-0.00608	-0.38919
	1.14766	-0.45299	0.25644	-0.01698	1.02429	0.42341	-0.95301	0.06984	-0.40468
	1.14946	0.01967	0.28171	-0.11558	0.07561	0.16282	-0.81327	0.16513	-0.36988
	1.15126	-0.36398	0.28187	0.20096	-0.73719	-0.2949	-0.57384	0.56754	-0.17544
	1.15306	-0.21167	0.26546	0.53204	-0.37273	-0.1287	-0.44634	0.3699	-0.23638
	1.15486	-0.39538	0.07708	0.32084	-0.35356	-1.14307	-0.81537	0.18734	-0.28637
	1.15666	-0.06515	0.39327	0.46694	-0.01084	-0.51952	-0.2179	0.42374	-0.45597
	1.15846	-0.66989	0.24601	-0.01818	-0.66057	-0.97144	-0.37514	0.01266	-0.78557
	1.16027	-0.0057	0.4986	0.10046	0.1882	0.12368	-0.38502	0.0011	0.16185
	1.16207	-0.18482	0.9539	0.19796	0.47944	0.14632	-0.92277	-0.13685	-0.28559
	1.16387	0.15811	0.39098	-0.06135	0.57996	-0.10797	-0.23413	0.64289	-0.05397
	1.16567	-0.32678	0.28113	1.07667	-0.08673	-0.11591	-0.56965	0.69246	0.03868
	1.16747	-0.6185	0.38354	0.33254	0.14872	-0.49066	-0.57045	0.13623	-0.16888
	1.16927	-0.56499	0.18814	0.08149	0.36114	-0.14121	-0.07579	0.83845	-0.22452
	1.17107	0.46237	1.37725	0.12468	-0.03606	-0.03524	-0.71603	-0.24828	0.41526
	1.17287	0.10324	1.47995	-0.08515	-0.09651	0.00145	-0.61957	0.0278	0.25561
	1.17467	0.28541	0.24785	-0.3383	0.49942	0.05655	-1.03193	-0.17006	-0.45139
	1.17647	-0.15267	0.23441	-0.3692	-0.37778	0.84578	-0.02633	0.5359	0.0849
	1.17827	-0.40763	0	-0.5508	0	0	0	0	-0.67875
	1.18007	-0.08016	0.03625	0.02281	0.32572	-0.00892	-0.40335	0.27582	-1.10435
	1.18187	0.17461	0.05597	0.52805	0.23415	0.27744	-0.17582	0.63865	-0.99927
	1.18367	0.07379	0.51025	0.47084	-0.0421	0.10712	-0.55203	0.22567	-0.86469
	1.18547	0.6126	0.90812	0.57027	0.49689	-0.27201	-0.31553	0.51544	-0.69979
	1.18727	0.77555	-0.16862	0.84367	0.05525	0.83471	-0.31021	-0.24555	-0.6903
	1.18907	0.67031	0.59042	0.86679	-0.45729	0.30346	-0.04598	0.49532	-0.67615
	1.19088	-0.39078	0.37575	-0.05829	-0.77973	-0.33796	-0.39696	0.19512	-0.8582
	1.19268	-0.48109	0.31943	-0.47885	-0.51366	-0.50916	-0.1143	0.41675	-0.83044
	1.19448	-0.79336	0.11594	-0.45608	0.21744	-0.3741	-0.24819	0.83221	-0.1042
	1.19628	-0.29035	-0.03212	-0.20368	-0.00267	-0.86709	-0.72625	0.52483	-0.2755
	1.19808	0.09796	0.47224	-0.18719	0.15297	-0.50683	-1.12456	-0.09102	-0.13059
	1.19988	0.79463	0.02846	0.0846	-0.06137	-0.27854	-0.40199	-0.41363	0.03746
	1.20168	0.4511	0.11899	0.0758	0.51586	-0.27982	0.59035	0.28292	0.07615
	1.20348	-0.59593	0.79489	0.61747	0.53327	-0.0287	-0.38298	0.54098	-0.07117
	1.20528	-0.83372	0.43485	-0.15785	0.3088	-0.25551	-0.8114	0.16426	0.14049
	1.20708	0.07087	0.60414	-0.27336	0.11502	0.17422	-0.61756	0.15243	-0.03636
	1.20888	-0.38758	0.64328	-0.24987	0.08473	-0.40538	-0.55557	0.1914	-0.12413
	1.21068	0.10478	0.30523	0.3569	-0.30733	-0.06155	-0.21593	0.74042	-0.32891
	1.21248	0.15441	0.52485	0.08173	0.117	0.08264	0.21965	0.23424	-0.34743
	1.21428	-0.28267	0.12042	0.066	0.19805	0.09844	-0.23182	0.97682	-0.01186
	1.21608	-0.61982	0.04787	0.07214	0.28237	-0.27333	-0.46653	0.81777	-0.06407
	1.21788	-0.54582	-0.0247	-0.03057	-0.23806	-0.25811	-0.47148	1.09409	-0.21305
	1.21968	-0.17372	0.37658	0.00187	-0.12181	-0.14127	-0.34799	0.42344	-0.61164
	1.22148	0.000892298	0.50142	-0.00205	-0.18576	-0.0217	-1.27343	-0.12792	-0.86855
	1.22328	-0.18813	0.82987	0.12766	0.00191	-0.11816	-0.37396	-0.12967	-0.40905
	1.22508	-0.59787	0.55187	0.11296	-0.07456	-0.76996	-0.13447	0.12055	-0.54418
	1.22688	-1.13178	0.72569	-0.2223	0.27167	-0.57854	-0.35956	0.58026	0.05157
	1.22868	-1.44924	1.08444	0.11763	0.60404	0.51904	-0.79737	0.76745	-0.25492
	1.23048	-0.18786	0.71152	-0.05039	0.34927	0.51182	-0.69165	0.26685	0.00595
	1.23228	-0.8362	0.39387	-0.67169	0.43241	-0.56878	-0.20135	-0.09114	-0.67805
	1.23408	-0.38276	0.62395	0.07413	0.49512	-0.46313	-0.15655	-0.2911	-0.05246
	1.23588	-0.19629	0.41648	0.35778	0.46122	0.2226	0.11655	0.14683	-0.04415
	1.23768	0.24456	0.64647	0.34046	0.42624	-0.16022	0.19777	-0.18874	-0.21468
	1.23948	-0.18467	-0.26654	-0.69521	-0.25808	-0.19122	-0.30001	-0.0687	-0.48082
	1.24129	-0.37722	0.02589	-0.61678	-0.31466	0.00833	-0.08685	0.79171	-0.1965
	1.24309	-0.01881	0.21213	0.11199	0.66175	-0.22009	-0.14772	0.45308	-0.68332
	1.24489	-0.82966	-0.00548	-0.28616	-0.0712	-0.45566	-0.2719	0.1521	0.45019
	1.24669	-0.3885	0.16168	-0.56599	0.08985	-0.82935	-0.37019	0.75198	0.76353
	1.24849	-0.57002	0.18526	-0.19384	0.35391	-0.89424	-1.08363	0.49916	-0.02883
	1.25029	-0.54046	0.56762	-0.27166	0.53454	-0.76753	-0.43041	-0.0358	-0.37934
	1.25209	-0.41382	-0.06242	-0.25764	0.37526	-0.99482	-0.2499	0.0503	-0.36346
	1.25389	0.04417	0.42469	-0.29123	0.66744	-0.02011	-0.49469	0.21019	-0.062
	1.25569	0.08338	0.36245	-0.01018	0.73094	0.15179	-0.00444	0.68624	0.0086
	1.25749	-0.07848	-0.17674	0.70347	0.45368	0.41761	0.62553	0.80251	0.14062
	1.25929	-0.71015	0.39515	0.46083	0.40523	0.39822	0.4467	1.0525	-0.00222
	1.26109	-0.30292	0.71352	0.2357	0.52877	0.05393	0.26365	1.3542	0.04825
	1.26289	-0.65785	0.83825	-0.21316	0.61676	0.6514	0.13758	0.90179	0.57011
	1.26469	-1.02685	0.40198	0.64386	0.42512	0.44991	-0.15415	0.67403	0.45176
	1.26649	-0.41823	1.22852	0.29481	0.10974	0.22919	-0.26111	0.91029	-0.23008
	1.26829	0.65099	1.29668	0.83856	0.60017	0.48703	0.06711	0.7077	-0.37867
	1.27009	0.35019	1.85781	1.30411	0.61286	0.71519	-0.23924	0.21393	-0.85203
	1.27189	-0.10454	0.6518	0.88199	0.35444	0.84851	-0.41875	0.57468	-0.58565
	1.27369	-0.61985	0	1.34834	0	0	0	0	0
	1.27549	-0.97788	0.46826	0.5423	0.78273	0.54616	-0.34067	-0.09508	-0.48483
	1.27729	-0.34368	1.04074	1.52681	-0.06487	0.13807	0.33673	0.4196	-0.60823
	1.27909	-0.54096	0.66805	-0.54698	0.16359	0.36145	-0.15135	0.31657	-0.29013
	1.28089	-0.3177	1.02011	-0.3967	0.33676	0.38919	-0.53749	0.45609	-0.497
	1.28269	-0.52195	0.73488	-0.25213	0.14966	-0.02816	-0.79664	0.62353	-0.59329
	1.28449	-0.88459	0.67247	-0.41506	0.62994	-0.01738	-0.49466	0.078	-0.36054
	1.28629	-1.07753	0.43501	-0.28761	1.02008	0.57371	-0.49914	0.11835	0.44493
	1.28809	0	0.38133	0	1.00491	0.30941	-0.30411	0.5385	0.10801
	1.28989	-0.53984	0.00178	0.07294	1.60321	0.10786	-0.43495	0.1571	0.47723
	1.29169	-0.37592	-0.62137	0.13171	0.8437	-0.63009	-0.01574	0.37722	0.83011
	1.29348	0.06917	-0.21915	0.65462	1.4275	-0.42633	-0.8023	0.43472	0.18337
	1.29528	0.3333	-0.13292	0.16458	0.92661	-0.15811	-0.18506	-0.07605	0.54365
	1.29708	-0.22583	0.42155	-0.11547	0.06758	-0.1558	-0.02752	-0.23818	0.40988
	1.29888	-0.22016	0.95935	0.30559	0.07401	0.08834	-0.18547	0.0975	-0.17575
	1.30068	-0.21626	0.1029	0.15383	1.00122	1.1659	0.13949	0.56441	0.25293
	1.30248	-0.61034	0.24547	0.5498	0.4804	1.28207	-0.43716	0.33068	0.03433
	1.30428	-0.63427	0.59023	0.68589	0.43258	-0.30968	-0.59806	0.28244	0.04901
	1.30608	0.3186	1.21536	0.81792	0.46629	1.17705	-0.52354	-0.26356	-0.23426
	1.30788	0.30342	1.00646	-0.25793	0.52484	0.71027	-0.34423	0.35823	0.12778
	1.30968	-0.29678	0.90002	0.47334	0.67882	-0.09987	-0.07983	0.03524	-0.18236
	1.31148	-0.45795	0.53049	0.20395	0.35576	-0.06595	-0.27655	-0.20726	0.43689
	1.31328	-0.22171	0.40151	-0.11198	0.17125	-0.43564	-0.13157	-0.28536	0.62207
	1.31508	-0.23472	0.85521	0.23069	0.1234	-0.04985	-0.1077	0.42732	0.56072
	1.31688	-0.55101	0.27766	0.20926	-0.04745	-0.22184	-0.54619	0.0417	0.52109
	1.31868	-0.50997	-0.29182	0.07493	-0.52801	-0.2971	-0.25017	-0.24302	-0.0135
	1.32048	-0.02577	-0.36211	-0.29693	-0.43346	0.13942	0.22133	-0.58344	0.07096
	1.32228	-0.38451	-0.52257	-1.14636	-0.135	-0.12329	-0.24191	-0.83229	-0.30443
	1.32408	0.53483	0.01476	-0.51564	-0.0461	0.27348	-0.11187	-0.26291	-0.58308
	1.32588	-0.02023	-0.15668	-0.08338	0.40454	0.35333	-0.19365	0.02764	-0.55715
	1.32768	-0.44829	0.47938	-0.09921	0.65568	0.64616	-0.31916	0.21442	-0.14854
	1.32948	-0.57878	0.3535	-0.58341	0.31661	0.26468	-0.40669	-0.02438	0.28671
	1.33128	-0.19296	0.32462	-0.0592	-0.36471	-0.23163	0.18529	0.00166	0.13821
	1.33308	-0.28276	0.06879	-0.32041	-0.30704	-0.28317	-0.39163	-0.99357	0.32163
	1.33488	-0.12593	-0.53134	-0.45793	-0.73312	0.61791	0.35822	-0.24844	0.28708
	1.33668	-0.07923	-0.09436	0.31244	-0.84591	0.15214	0.2371	-0.13561	-0.19662
	1.33848	-0.36303	-0.10042	-0.287	-0.46843	-0.29995	0.92556	0.12833	0.11448
	1.34028	-0.10659	0.43513	-0.67996	-0.08516	-0.32702	1.35872	0.52202	0.04292
	1.34208	-0.47467	0.46311	-0.3231	0.17465	-0.34768	0.6109	-0.38146	-0.0195
	1.34387	-0.03719	0.95519	-0.06494	-0.31181	0.468	0.1159	-0.45647	0.69727
	1.34567	-0.12376	0.45834	0.35274	0.38605	-0.30792	0.96685	0.09435	0.52463
	1.34747	0.18788	-0.06611	-0.15661	-0.66359	0.14227	0.45219	0.86226	0.61722
	1.34927	-0.3676	-0.25748	0.01587	-0.74153	0.1055	-0.33935	0.69002	0.50619
	1.35107	-0.2947	-0.34204	-0.21459	-0.69409	-0.4726	-0.27135	-0.02877	0.42478
	1.35287	0.43021	-0.37475	-0.36443	-0.70934	-0.42261	-0.10621	-0.3142	0.02158
	1.35467	0.53828	0.1355	0.35574	-0.66516	-0.4094	-0.07989	-0.39609	0.01862
	1.35647	-0.16087	0.12686	-0.00255	-0.58174	-0.57875	0.01638	-0.51218	0.31301
	1.35827	-0.3587	0.14646	-0.08599	-0.38581	-0.64458	0.03544	-0.45057	0.02987
	1.36007	-0.68158	0.2451	-0.04674	-0.37342	-0.31446	0.39679	-0.57453	0.06915
	1.36187	-0.98818	-0.17714	0.10021	-0.30574	-0.95205	0.1078	-0.48873	0.2112
	1.36367	-0.22341	0.50142	0.85805	0.35022	-0.55379	-0.06465	-0.63482	0.0185
	1.36547	0.22982	1.21507	0.97325	0.1392	-0.33015	-0.10126	-0.55295	0.08977
	1.36727	0.9152	0.02251	0.17995	0.07564	-0.19879	0.5243	-0.58452	0.26767
	1.36907	0.55848	0	-0.47918	0	0	0	0	0
	1.37086	0.38065	-0.26285	-0.8188	-0.3721	0.38073	-0.21955	-0.25406	-0.01201
	1.37266	0.32793	0.07446	-0.61889	0.50316	0.0658	-0.26819	0.04769	-0.57406
	1.37446	0.62223	-0.30885	0.23615	-0.04206	0.15811	0.58481	-0.26408	-0.73263
	1.37626	0.23994	0.21919	0.32618	-0.01512	-0.11334	0.03588	-0.24134	-1.21603
	1.37806	0.58536	0.24197	0.13901	0.33828	-0.40331	-0.53061	0.24012	-0.06031
	1.37986	0.77152	0.01041	-0.0707	-0.60723	0.81151	0.20175	-0.67014	0.34207
	1.38166	-0.66614	-0.0605	-0.27808	-0.62002	0.01056	-0.4754	-0.88944	0.03478
	1.38346	0.49062	-0.36058	-0.42122	-0.69564	0.14271	-0.63478	-0.65349	-0.25399
	1.38526	0.28652	-0.26186	-0.20401	-0.06655	-0.06811	-0.08598	-0.55826	-0.07896
	1.38706	0.02704	-0.44234	-0.13896	-0.41329	0.07093	-0.33831	-1.10787	-0.28969
	1.38886	0.22941	-0.3283	0.12111	-0.24001	0.36183	0.2037	-0.64103	0.10678
	1.39066	0.38436	0.02029	-0.1479	0.01312	0.53076	0.15579	-0.72871	0.51406
	1.39245	0.27519	-0.65683	-0.57956	0.12164	0.1358	0.01131	-1.04699	0.24999
	1.39425	0.39576	-0.0473	0.0186	0.38237	0.19385	0.60494	-1.07752	0.22213
	1.39605	0.18093	-0.63792	-0.33211	-0.000152425	0.24764	0.37386	-0.75801	0.12245
	1.39785	0.44016	-0.59859	0.18078	-0.13392	-0.72574	0.37374	-0.18958	0.50926
	1.39965	0.19569	-1.0063	0.66372	-0.07802	-0.91045	0.51111	-0.74432	0.23949
	1.40145	0.39796	-0.21143	0.41353	0.08854	-0.56531	-0.48337	-0.70979	0.26132
	1.40325	-0.45032	-0.29503	-0.31569	0.46542	0.20052	-0.36819	-0.87106	0.36875
	1.40505	1.31839	0.01221	-0.18136	0.49583	0.5751	0.1178	-0.03032	0.31842
	1.40685	0.9949	0.19265	0.02509	0.31843	0.44716	-0.56445	-1.27479	-0.04218
	1.40865	0.79145	-0.55408	-0.19538	0.06631	-0.3933	-0.47224	0.10653	0.08502
	1.41045	-0.32722	-0.55776	-0.04978	0.0047	0.04148	-0.32562	-0.28128	0.36679
	1.41224	-0.10318	-0.35167	-0.2063	0.17914	0.04515	-0.24471	-0.33445	0.31468
	1.41404	0.10902	0.19792	0.11524	0.53524	-0.04461	0.23713	-0.02109	-0.10929
	1.41584	-0.11839	0.15263	-0.23909	0.26913	-0.29378	0.58293	0.3723	0.90439
	1.41764	0.03991	0.03585	-0.03596	0.03886	0.09174	0.13629	0.38421	0.29174
	1.41944	-0.05266	0.31971	-0.3684	0.38725	-0.20207	0.5037	0.30032	0.47722
	1.42124	-0.20659	0.05394	-0.44093	0.118	0.67802	0.20267	0.02031	0.77112
	1.42304	0.12541	-0.30151	-0.09638	-0.08031	0.54343	-0.00771	-0.02953	0.31621
	1.42484	0.54587	-0.44279	-0.42327	0.13853	0.11774	0.18784	0.17187	0.34668
	1.42664	0.63572	-0.2409	-0.10104	1.0479	-0.50726	-0.37344	-0.51513	0.55189
	1.42843	0.4671	-0.35423	0.20941	0.18142	-0.70661	-0.48032	0.07868	0.13279
	1.43023	0.40551	-0.21644	-0.10568	0.30418	-0.45638	0.11593	0.08345	0.21396
	1.43203	0.26197	0.01829	-0.61376	0.0288	-0.16741	-0.21564	-0.0333	-0.1868
	1.43383	-0.1975	-0.33362	-0.93766	0.18454	-0.21879	0.31625	0.54214	-0.33616
	1.43563	0.48745	-0.14237	-0.24773	-0.07991	-0.62458	-0.41071	0.82931	0.32492
	1.43743	0.15025	-0.37965	-0.41682	0.37744	-0.72638	-0.05024	0.79304	0.66002
	1.43923	0.39889	-0.03832	-0.74937	0.30975	-0.39804	0.73408	0.14909	0.57599
	1.44103	0.01552	-0.53791	-0.5232	0.07071	-0.91443	0.3793	0.34916	-0.2792
	1.44282	0.14453	0.17909	-0.34856	0.41799	-0.17469	-0.04106	-0.11933	0.08307
	1.44462	-0.05558	0.38902	0.36818	0.59683	0.23275	-0.03036	0.55998	-0.67473
	1.44642	0.13258	-0.02832	0.07952	0.20815	-0.19864	-0.35816	-0.18506	-0.70092
	1.44822	0.11943	-0.00681	-0.13103	0.1758	-0.05768	-0.50004	-0.43972	-0.60553
	1.45002	-0.12238	0.5499	-0.21946	0.52875	0.19152	-0.47385	0.23408	-0.45535
	1.45182	-0.04883	0.43083	-0.02797	0.55268	-0.29636	-0.25867	-0.15826	-0.47426
	1.45362	0.25914	0.79296	-0.37451	0.25817	0.00498	0.51157	-0.34857	-0.22781
	1.45541	-0.17225	0.67158	-1.22628	0.02937	-0.47191	0.38052	-0.54365	0.07419
	1.45721	-0.17456	-0.16567	-1.26578	-0.13011	-0.52	0.48523	0.12365	-0.1584
	1.45901	-0.23209	-0.39798	-1.01741	-0.33941	-0.44857	0.10962	0.48756	0.14102
	1.46081	-0.2296	-0.05294	-0.48532	0.06481	-0.37629	0.24714	0.41596	0.7329
	1.46261	0.17754	0.13199	-0.65686	-0.16237	0.03118	-0.04114	0.34471	0.92104
	1.46441	0.0008131	0	-0.99722	0	-0.25301	0	0	0.48635
	1.46621	-0.23493	-0.48056	-0.33587	0.01684	-0.399	0.22102	0.28152	0.00548
	1.468	-0.03545	-0.43837	0.62975	1.09575	-0.26808	0.37369	0.54961	-0.0243
	1.4698	0.10777	-0.45225	0.60463	0.65787	-0.40633	0.02476	0.01067	0.13499
	1.4716	0.50983	0.12048	0.50827	1.11331	0.07197	-0.20232	0.14032	0.18118
	1.4734	0.75513	0.29366	0.13454	0.61645	0.12624	0.50598	0.36164	0.27485
	1.4752	1.32298	-0.08775	0.57862	0.09676	-0.33427	-0.46315	0.43464	-0.02476
	1.477	1.07435	0.47149	-0.16842	-0.45707	-0.42551	-0.59499	0.67164	-0.63737
	1.4788	0.30966	-0.14529	-0.3704	-0.539	-0.51807	-0.0846	0.76683	-0.07207
	1.48059	0.79462	0.7028	-0.81982	0.17697	-0.39764	-0.0547	0.53513	-0.46334
	1.48239	0.38614	0.3055	-1.31853	0.11806	-0.18641	0.37773	0.35839	0.33026
	1.48419	0.44635	0.80519	-0.88437	1.34745	-0.62805	0.02301	-0.07078	-0.0278
	1.48599	-0.18115	-0.2064	-1.19497	0.61087	-0.66436	-0.11314	0.04853	0.22949
	1.48779	-0.56232	0.01392	-1.09121	0.42333	-0.58132	-0.06194	0.0742	0.03399
	1.48959	-0.6488	0.36478	-0.26473	0.04053	-0.3666	0.08305	0.35051	-0.49853
	1.49138	-0.68894	0.12655	-0.32155	-0.17222	-0.10606	-0.25603	-0.1962	-0.28462
	1.49318	-0.40475	0.16321	-0.45318	-0.54889	-0.32949	-0.23871	0.10224	-0.31352
	1.49498	-0.561	-0.2889	-0.5246	-0.4023	-0.4254	0.45483	0.10452	0.64536
	1.49678	-0.76464	-0.02863	-0.31959	-0.07559	-0.42935	0.74355	0.76411	0.38573
	1.49858	-0.40385	-0.57984	-0.47986	0.05555	-0.09409	0.29946	0.87467	0.3624
	1.50038	0.05424	-0.83496	-0.27174	0.06863	-0.09108	-0.1564	0.42326	-0.387
	1.50217	0.03674	-0.4521	-0.10948	-0.13977	-0.01318	-0.12869	-0.18827	-0.49131
	1.50397	0.15712	-0.3752	-0.753	-0.06694	-0.23589	-0.24156	-0.11649	-0.26088
	1.50577	0.60969	-0.23542	-0.78053	0.88588	0.0958	-0.84117	0.37661	-0.28989
	1.50757	-0.09984	-0.00716	-1.49424	0.17677	-0.60789	0.15194	-0.17011	-0.094
	1.50937	0.31624	-0.3025	-0.41294	-0.23483	0.44823	1.20688	-0.32079	-0.17826
	1.51116	-0.18517	0.1109	-0.28686	0.32213	-0.41273	0.90104	-0.02577	0.25924
	1.51296	0.10648	0.26386	-0.26059	0.58574	-0.5805	-0.46629	0.00159	0.20725
	1.51476	0.5208	0.03124	-0.79538	-0.11372	-0.70618	0.35516	0.26134	0.04627
	1.51656	0.76421	-0.09653	-0.03836	-0.39928	-0.49641	0.12897	0.59584	0.06104
	1.51836	0.01797	0.81902	0.24192	0.51386	0.23763	-0.06744	0.56447	0.27677
	1.52015	-0.2605	1.41322	-0.42711	0.65539	0.71122	0.48592	-0.19427	0.11668
	1.52195	0.36447	0.82856	-0.27388	0.85827	0.01963	0.000384219	0.39086	0.13747
	1.52375	0.83375	0.37103	0.13328	0.59004	0.37223	-0.1218	-0.00291	-0.36045
	1.52555	0.18075	0.34932	-0.33743	0.35129	0.02554	-0.29025	0.24929	-0.14141
	1.52735	-0.0544	0.01397	-0.32804	0.16919	0.12782	-0.56756	-0.82663	-0.34461
	1.52915	0.03546	-0.12523	-0.50278	0.48566	-0.49594	0.10921	-0.27753	0.40951
	1.53094	0.4122	0.03231	-0.35507	0.47556	-0.06734	0.37369	-0.02834	0.91987
	1.53274	-0.34034	-0.27791	-0.23467	0.33194	-0.19124	0.50441	-0.20653	0.07069
	1.53454	-0.45523	-0.54013	-0.52267	0.07989	-0.72685	0.51992	0.13604	-0.21812
	1.53634	-0.25426	-0.27291	-0.30466	0.1136	-0.58822	0.58026	-0.18792	0.12615
	1.53814	-0.24697	-0.26433	-0.68106	-0.00693	-0.39386	0.19835	-0.46216	0.35726
	1.53993	-0.55884	0.2374	-0.21516	0.42249	-0.48765	-0.21305	-0.61735	0.3013
	1.54173	-0.60662	0.18064	-0.58126	-0.18418	-0.24213	-0.03195	0.05009	0.10548
	1.54353	0.32053	0.28792	-0.36808	0.548	-0.18685	-0.2282	0.44459	0.25361
	1.54533	0.01952	-0.25189	-0.49712	0.21723	0.01553	-0.2239	-0.10515	0.14574
	1.54712	-0.04733	-0.86024	-0.36841	-0.03266	-0.50249	-0.74327	-0.41673	-0.09409
	1.54892	-0.07033	-0.38777	-0.5987	0.50984	-0.28253	-0.00573	0.23615	0.59671
	1.55072	-0.21379	-0.32322	-0.32807	0.58498	-0.54838	-0.76836	0.54339	0.59218
	1.55252	0.13585	-0.30513	0.43575	0.96987	-0.30109	-0.51931	0.19137	-0.01171
	1.55432	-0.36967	-0.0605	0.01522	0.15681	0.2115	-0.96482	-0.07526	0.08191
	1.55611	0.15121	0.02154	-0.1466	1.02311	0.44492	-0.74396	-0.65966	-0.81727
	1.55791	-0.16257	-0.06404	-0.67273	0.38098	-0.06602	0.21977	-0.55146	0.06252
	1.55971	-0.50008	0	-0.68616	0	-0.13433	0.26125	-0.35923	0.25324
	1.56151	-0.52359	-0.22901	-0.19453	0.05467	-0.18786	0.03951	-0.28437	0.19877
	1.5633	-0.4693	-0.27581	-0.02597	0.13185	-0.66779	0.23975	-0.44289	-0.43291
	1.5651	-0.57145	-0.31344	-0.21402	0.04908	-0.37986	0.84099	-0.37089	-0.51201
	1.5669	-0.78551	-0.33952	-0.7341	0.65549	0.2281	0.89585	-0.207	0.38458
	1.5687	-0.3664	-0.14552	-0.45057	0.22308	0.59686	0.43112	-0.16555	0.19387
	1.5705	-0.13708	-0.94174	-0.37262	-0.47176	0.31783	-0.40667	-0.36678	-0.39636
	1.57229	0.9122	-0.60833	-0.34433	0.28258	0.14476	-0.1584	0.0283	-0.17891
	1.57409	0.37839	-0.66447	-0.66598	-0.30731	0.03765	-0.24692	-0.48394	-0.14194
	1.57589	-0.19204	-0.54097	-1.13758	-0.48894	-0.11883	-0.54659	-0.53944	-0.41508
	1.57769	-0.16205	-0.64211	-0.92238	-0.19793	0.21035	-0.30325	-0.23664	-0.35016
	1.57948	-0.78621	-0.7891	-0.72705	-0.61176	-0.24054	-0.13404	-0.35476	0.783
	1.58128	-0.80886	-0.20316	-0.99588	-1.15117	-0.39013	0.15599	-0.10192	0.2127
	1.58308	-0.85936	-0.06492	-1.10661	-0.95008	-0.65839	-0.01389	0.39504	0.10178
	1.58488	-0.65476	-0.01735	-0.56983	-0.86549	0.05681	-0.30443	-0.03898	-0.7435
	1.58667	-1.1749	-1.2433	-0.77932	-0.69012	-0.147	-0.36819	0.19913	-1.19522
	1.58847	-0.88527	-1.32959	-1.91847	-1.0441	0.00116	0.27315	1.20229	-0.30415
	1.59027	-1.00549	-0.43128	-1.14951	-1.45728	-0.40271	0.01849	1.008	0.08091
	1.59207	-1.02947	-0.67777	-1.77208	-0.77635	-0.5297	0.27977	0.68858	-0.13448
	1.59386	-0.70305	-0.55137	-1.83027	-0.60437	-0.72316	-0.32832	-0.0617	-0.42195
	1.59566	-0.68222	-0.08368	-1.9511	-0.76718	-0.3718	0.49419	-0.14904	-0.74334
	1.59746	-0.24759	-0.37336	-1.41983	-0.21521	-0.83817	0.18326	-0.10341	-0.49581
	1.59926	-0.83153	-0.89473	-1.62754	-0.53455	-1.03302	-0.30242	-0.38048	-0.53642
	1.60105	-0.70088	-0.14041	-1.28737	-0.49375	-0.73925	-0.60692	0.13724	-0.87158
	1.60285	-0.14925	-0.30679	-1.30991	-0.88568	-0.72781	-0.08941	0.21838	0.27934
	1.60465	-0.5901	-0.66226	-1.26907	-1.01685	-0.85635	-0.10301	0.37972	0.52832
	1.60645	0.05002	-0.67426	-1.0856	-1.18466	-0.4992	0.15705	0.34127	0.61186
	1.60824	-0.3579	-1.07955	-1.52106	-0.70396	0.08654	0.02191	-0.71259	0.35421
	1.61004	-0.29828	-1.06343	-1.308	-0.85082	0.14586	0.13621	-0.43915	0.29261
	1.61184	0.20152	-0.61555	-1.33813	-1.07732	0.39764	-0.0947	-0.33029	0.29828
	1.61363	-0.72341	-0.67328	-0.62607	-0.54324	0.59932	-0.63475	-0.06052	0.35423
	1.61543	-1.103	0.52816	-0.5754	-0.5315	0.92931	-0.75981	0.52378	-0.13237
	1.61723	-0.79531	0.24696	-0.66459	-0.92107	0.96547	0.20439	-0.13298	0.81541
	1.61903	-0.68387	-0.06876	-0.31978	-0.13977	1.95888	-0.94316	-0.08778	0.86193
	1.62082	0.7218	-0.49455	-0.37581	-0.33459	1.43696	-0.82494	-0.16015	1.06706
	1.62262	-0.15568	-0.29017	-0.50304	-0.78035	0.46369	-0.69597	-0.00559	1.31649
	1.62442	-0.2438	-0.83008	-0.05099	-0.19589	0.11708	-0.7392	0.03235	0.73494
	1.62622	0.18565	-0.0859	0.28223	0.15699	0.95655	-0.50972	1.00917	0.3922
	1.62801	0.5894	-0.34449	-0.000531779	-0.40154	1.43984	-0.40816	1.04866	0.98962
	1.62981	0.7116	-0.89095	-0.99466	-0.7716	1.40385	0.17643	0.63265	0.77547
	1.63161	1.95925	-0.52027	-0.70901	-0.16897	1.49675	0.27391	0.21186	0.76419
	1.6334	1.58307	-0.86232	-0.65017	0.29621	1.69907	0.12523	0.40374	0.66629
	1.6352	0.94177	-0.34004	-0.85104	0.86928	0.79147	-0.04514	0.89718	0.89089
	1.637	1.25883	-0.10883	-1.04432	-0.598	1.10167	-0.64206	0.77989	1.75425
	1.63879	0.52611	-1.46761	-1.79596	-0.65547	-0.07253	0.07203	0.60703	1.15516
	1.64059	0.2396	-0.0878	-0.46725	0.06749	0.36469	-0.48957	0.62755	1.73975
	1.64239	0.51785	-0.18893	0.17426	-0.16949	0.71245	-0.38213	0.64259	0.94214
	1.64419	1.07084	0.31508	0.04526	-0.15937	0.7515	0.43194	0.1525	0.4176
	1.64598	0.83462	0.25566	0.35505	0.50282	0.7705	-0.10429	0.45215	0.3265
	1.64778	-0.14456	0.30103	-0.24365	0.64326	0.64004	-0.86705	0.58658	0.4383
	1.64958	1.11145	0.12489	0.09871	-0.15083	0.34793	-1.03434	0.14964	1.30878
	1.65137	1.09197	-0.78195	0.15653	-0.4474	-0.29537	-0.46422	-0.04431	1.34411
	1.65317	1.16154	-0.71486	-0.69915	-0.51885	0.37901	-0.28956	-0.12319	1.17545
	1.65497	0.86211	0	-0.24544	-0.87811	0	0	0.24212	1.07417
	1.65676	0.93865	-0.59552	0.15568	-0.24383	0.00555	-0.19468	-0.72968	0.64298
	1.65856	1.15767	-0.87942	0.13164	-0.51075	0.14179	-0.00735	-0.71089	-0.46796
	1.66036	1.38504	-0.34472	0.06663	-0.4806	0.36639	-1.09377	-0.41832	-0.10101
	1.66216	1.83166	-0.08215	-0.18238	0.70931	0.44439	-1.1373	-0.21686	0.19263
	1.66395	1.20125	-0.07058	-0.2263	-0.37943	-0.09247	-0.48977	-0.49767	0.01126
	1.66575	1.61192	-0.07663	-0.17993	0.35742	0.23391	-0.10245	0.60406	1.46336
	1.66755	1.22597	-0.6068	0.68564	0.79826	0.43875	-0.19174	1.02525	1.46749
	1.66934	1.35468	-0.6797	-0.90846	0.24324	0.34798	-0.56915	0.3752	1.09129
	1.67114	0.90575	0.13661	-0.69469	0.17914	0.24812	-0.37038	0.10671	0.45307
	1.67294	0.69525	1.4151	-0.16541	-0.87726	0.02559	-0.60091	0.64645	-0.56543
	1.67473	0.25967	0.44342	-0.55462	-0.44307	-0.01029	-0.47755	1.19912	-0.87917
	1.67653	-0.06933	-0.46886	-0.23447	-0.24307	0.49487	-0.30976	0.11689	-0.00276
	1.67833	0.4036	0.48475	0.10472	-0.8743	1.01645	-0.25763	0.08793	-0.32036
	1.68012	0.17964	1.06386	0.08266	-0.89334	1.26379	0.21405	0.55125	0.01232
	1.68192	0.6471	0.51863	0.55541	-0.45491	1.39237	0.56409	0.75561	0.02681
	1.68372	0.48455	-0.07803	0.71083	-0.0587	0.60965	-0.02059	0.62218	-0.37696
	1.68551	0.62628	-0.83538	-0.2316	-0.76907	0.18589	-0.22261	0.63448	0.2335
	1.68731	0.24343	-1.08582	0.02972	-1.03257	0.02699	0.10527	0.00412	0.08136
	1.68911	0.3376	-0.53062	-0.34918	-1.75707	0.4035	-0.05478	-0.23804	0.20026
	1.6909	-0.4069	-0.71167	0.18749	-2.05485	0.2279	0.50757	-0.40354	0.49751
	1.6927	-0.818	-0.62495	-0.24802	-1.73912	-0.07603	0.58799	0.3345	0.73534
	1.6945	0.44635	-0.62492	-0.65767	-2.11558	0.80865	-0.22783	0.64094	0.85442
	1.69629	0.87924	-0.99511	-0.95295	-1.76895	0.33634	-1.19887	-0.04165	-0.70421
	1.69809	0.60277	-0.53425	-0.61723	-1.70656	0.85553	-0.83091	-0.49952	-0.52062
	1.69989	0.17414	0.62425	-0.08576	-0.83944	-0.57819	-0.40224	-0.46619	-0.87313
	1.70168	0.89507	0.71928	0.46211	0.1052	-0.34042	-0.40501	-0.52794	-0.639
	1.70348	0.79522	0.57318	0.87432	-1.04748	-0.18748	-0.39873	-0.19704	-0.96472
	1.70528	0.51432	0.41919	0.75939	-0.77713	0.34675	-0.82104	-0.37776	-0.09154
	1.70707	-0.04113	1.09005	-0.01316	-1.01374	1.20083	-0.8358	-0.57936	-0.18877
	1.70887	0.01367	1.18289	-0.11433	-1.36623	0.33931	-1.19469	-0.75305	-0.85682
	1.71066	-0.26713	1.20588	0.5316	-1.0467	-0.61296	-1.91856	-1.07994	-0.40627
	1.71246	-0.27259	0.17595	-0.12942	-1.4011	-0.72514	-2.03966	-0.90926	-0.62946
	1.71426	-0.11214	-0.44506	0.66381	-0.9985	-0.92044	-1.42504	-0.93499	-0.7949
	1.71605	-0.61642	0.30407	0.0014	-0.8301	-0.87791	-0.6474	-0.35256	-0.33728
	1.71785	-1.0618	0.29346	-0.36948	-0.68959	-0.65585	-1.19102	-0.56315	-0.55943
	1.71965	-0.98137	0.21991	0.16934	-0.78716	-0.02054	-1.46835	-0.26278	-0.50447
	1.72144	-0.4004	0.54651	-0.01202	-0.03068	0.69613	-0.73686	-0.52591	0.23688
	1.72324	-0.65774	1.09017	0.60723	-0.31243	0.59517	-0.52487	-0.23631	1.04877
	1.72504	-0.50082	0.5831	0.27817	-1.04053	0.49476	-0.29337	-0.47341	-0.72818
	1.72683	-1.4674	0.01469	-0.34108	-0.89501	0.02881	-0.11753	-0.36304	1.68851
	1.72863	-0.58563	0.05013	-0.87194	-1.09915	-0.88862	-0.10403	-0.08378	-0.38845
	1.73042	-0.25253	0.3474	-0.69301	0.16114	0.01502	0.49039	0.53421	-0.23494
	1.73222	-1.08846	0.85829	-1.23107	-0.84433	0.43539	1.25898	-0.17761	-0.88006
	1.73402	-0.38025	-0.29604	-1.06861	-0.00249	0.79607	-0.0353	0.31375	-1.21323
	1.73581	-0.7552	1.13673	-0.94979	1.03649	0.46262	0.07061	-0.2139	-0.7703
	1.73761	-0.14428	0.44377	-1.06033	0.35128	1.04262	-0.15742	0.3028	-1.91164
	1.7394	-0.43565	0.89297	-0.77132	0.03749	1.39572	0.46908	-0.5913	-1.9839
	1.7412	-0.44619	0.31771	0.02167	-0.61392	1.09246	0.26439	-0.32267	-1.28502
	1.743	-0.44081	-0.39256	-0.60268	-1.10319	0.98271	0.08886	-0.49168	-1.75701
	1.74479	-1.82907	-0.75037	-1.39883	-0.48092	-0.42872	-0.16558	-0.47055	-1.72946
	1.74659	-1.25543	-0.15588	-0.6416	0.48931	0.59291	-0.04054	0.16722	-1.36364
	1.74839	-1.47254	0.12894	-0.35764	0.67558	1.61878	0.56953	-0.2282	-1.42137
	1.75018	-0.34306	1.07596	-0.52793	0.42481	0.1071	0.6752	-0.17884	-1.26917
	1.75198	-1.12605	0.50044	-1.00451	0.64448	0.679	0.2667	0.33272	-1.31078
	1.75377	-1.42674	1.32622	-1.19391	1.21462	1.07176	-0.16895	0.75603	-1.17989
	1.75557	-1.16381	1.31418	-0.44755	0.66584	1.59077	-0.52377	0.3035	-0.9237
	1.75737	-0.29704	0.64323	-0.88363	0.15939	1.32386	0.60489	-0.11523	-1.00331
	1.75916	-0.05722	0.57786	-1.19475	0.79589	0.89688	0.17638	0.06102	-1.24013
	1.76096	-1.24819	1.03558	-0.65968	1.09346	-0.12789	0.80358	-0.90509	-1.7438
	1.76275	-1.96391	0.28425	0.08727	0.28484	0.53643	0.65509	-0.42879	-1.63857
	1.76455	-1.0681	0.32717	0.11513	0.47004	0.59197	0.3241	-0.16614	-1.32609
	1.76634	-1.16399	0.16398	-0.46592	0.56118	0.47969	-0.91269	0.4362	-1.2764
	1.76814	-0.70498	0.19901	-0.99626	0.44927	0.42573	-0.64365	0.18897	-1.60492
	1.76994	-0.53622	0.53657	-1.82105	0.26354	0.87542	-0.63276	-0.26055	-1.65596
	1.77173	-0.04439	1.05599	-2.36825	-0.80997	1.31561	-1.24571	-0.79866	-1.55266
	1.77353	-0.66408	-0.08861	-1.0117	-0.21914	-0.22963	-0.67871	0.18934	-1.33832
	1.77532	-0.56226	0.41422	0.13137	-0.76782	-0.34377	-1.14637	0.51922	-2.37596
	1.77712	0.06765	1.30016	0.20002	0.85045	0.23123	0.20027	0.72907	-1.83667
	1.77892	0.12414	0.77231	-0.4427	1.32574	0.04523	0.11116	0.29025	-2.57349
	1.78071	0.24606	1.79068	-0.00215	1.31752	0.86173	0.73587	1.46048	-2.35093
	1.78251	0.21887	1.64915	1.02697	0.53031	0.87458	-0.00665	1.87693	-2.36031
	1.7843	-0.42992	2.17931	0.84954	0.18473	0.67092	0.48035	1.02775	-1.61967
	1.7861	-0.88496	0.72987	0.92294	0.68061	0.51345	0.37831	0.59472	-1.78562
	1.78789	-1.32259	1.59921	0.54474	0.03782	1.18781	-0.28055	-0.3945	-1.52904
	1.78969	-0.68843	1.05446	-0.68645	-0.38394	-0.20988	-0.68866	0.12293	-1.38014
	1.79149	0.09255	1.95554	-0.13811	0.11278	-0.59128	-0.3943	-0.01344	-1.16549
	1.79328	0.08058	1.77345	-0.52209	0.52702	-0.6215	-0.31125	-0.37251	-1.54364
	1.79508	-0.2886	0.42042	-0.78899	-0.42264	-0.4627	-0.15619	-0.27343	-1.58753
	1.79687	-1.47717	0.6819	-0.64514	-0.61512	-0.17808	-0.31727	0.33842	-1.14596
	1.79867	-1.18408	1.16263	-1.05409	0.76973	0.00277	-0.05049	0.12136	-1.36069
	1.80046	0.4719	0.74417	-1.03734	0.0995	-0.06843	0.05401	-0.19495	-1.61234
	1.80226	-0.27113	0.77667	-1.25394	0.0098	0.21346	-0.06259	0.34581	-0.91151
	1.80405	0.16227	-0.40251	-0.79281	-0.14741	0.08543	-0.15926	0.91298	-1.73369
	1.80585	0.53905	-0.68174	-0.36397	-0.28031	-0.29398	-0.15052	0.58821	-2.02085
	1.80765	-0.4726	1.18201	0.28532	0.08548	-0.16802	0.21527	0.27495	-1.35147
	1.80944	-1.2499	1.09407	0.67203	-0.46217	0.34862	-0.17089	-0.31323	-1.81805
	1.81124	-0.42718	0.96568	-0.10484	0.57139	0.33944	-0.39905	0.04326	-1.65086
	1.81303	-0.61841	1.05485	-0.05199	-0.62084	-0.39076	0.56336	0.26251	-1.5684
	1.81483	-0.58937	1.16596	-0.35352	-0.13877	-0.25523	0.14223	0.7877	-0.90454
	1.81662	0.25302	0.24733	-0.04408	-0.28889	0.25425	0.72021	0.45298	-1.14269
	1.81842	0.50059	0.12991	-0.76008	0.16881	-1.28021	0.94196	0.64227	-0.6233
	1.82021	0.35537	0.59003	-0.27462	0.22532	0.04339	0.20188	0.56096	-0.24892
	1.82201	0.27039	0.8033	-0.87528	-0.79741	0.14652	0.32853	0.62041	-0.62104
	1.8238	0.58439	0.93978	-0.87683	-0.48743	-0.27651	-0.57391	0.63717	-1.08378
	1.8256	1.33733	0.36121	-0.88769	1.57372	-0.60957	-0.82903	0.80354	-1.09862
	1.82739	1.72194	-0.10668	-0.31444	0.53945	0.20506	-0.10213	-0.13003	-1.94369
	1.82919	0.46907	-0.54135	0.06348	-0.11764	0.34718	0.08665	0.68509	-1.23443
	1.83099	0.27096	-1.03363	-0.13605	-0.21795	-0.49807	0.28073	1.14899	-1.39604
	1.83278	0.67626	-0.37033	0.20344	0.48083	-0.16898	-0.75389	0.99297	-1.51805
	1.83458	0.22817	-0.00351	-0.45755	0.83532	-0.57215	-0.47	0.77133	-1.46142
	1.83637	0.31867	0.03505	0.533	1.30367	0.03483	0.21059	1.15965	-1.47599
	1.83817	0.45008	0.12284	1.14583	1.9016	-0.56058	-0.48354	1.23226	-1.10418
	1.83996	-0.03851	0.000188421	0.15454	0.7066	-1.31504	0.13066	1.18259	-1.40052
	1.84176	0.57584	0.816	-0.26071	-0.3026	-1.20026	-0.89514	1.40547	-1.39884
	1.84355	1.20118	1.3272	-0.67701	0.2719	0.67488	-0.07007	1.32364	-0.92703
	1.84535	1.71374	0	-0.81075	0	0	0.75192	1.07158	-1.05513
	1.84714	1.5015	0.11287	-0.72261	-0.0718	-0.66236	1.11264	0.89885	-1.48672
	1.84894	1.29222	1.36868	-0.51445	-0.65606	-0.54688	1.18076	0.74894	-1.88351
	1.85073	1.33495	2.14554	0.77652	-0.31025	-0.4636	1.08576	1.6544	-1.5313
	1.85253	0.52277	0.62809	-0.60982	-0.64383	-0.06357	0.56337	1.88871	-0.76307
	1.85432	0.54661	0.17071	0.2173	-0.92904	0.14581	1.73076	0.77147	0.99766
	1.85612	0.02131	-0.17933	-0.51912	-1.13216	0.75322	2.63432	0.33214	0.10932
	1.85791	-0.24408	0.29228	-0.80416	-0.65255	0.11548	1.49616	0.02422	-0.33711
	1.85971	-0.11867	1.18889	-0.1777	0.3484	1.25775	-0.29894	0.97216	-0.17939
	1.8615	0.53072	1.83166	0.1782	-0.32948	-0.41666	-0.32124	0.63767	-0.34142
	1.8633	1.65276	0.74665	-0.1388	0.27877	-0.88468	-0.18202	0.96124	-0.59861
	1.86509	1.10479	0.29635	0.34847	0.56676	-0.01584	0.53873	0.66504	-0.40972
	1.86689	0.92375	2.22153	-0.55954	-0.09354	0.5848	1.64828	-0.09547	-0.9392
	1.86868	1.57519	2.48679	-0.38988	0.09877	0.03711	1.45617	0.44097	-0.64619
	1.87048	1.30247	1.87728	-0.1116	-0.05478	-0.69993	0.96353	0.24112	-0.68195
	1.87227	1.32956	1.8666	-0.12624	1.27592	1.00692	0.9977	0.40767	-0.67917
	1.87407	1.34153	1.77556	0.24103	1.65147	0.24363	0.41626	0.81732	-0.88598
	1.87586	0.46684	1.94588	-0.93619	0.31375	-0.13825	0.43989	0.89801	-0.76261
	1.87766	0.69974	1.22479	-1.14139	1.00054	-0.46414	1.42668	0.64228	0.4122
	1.87945	-0.14877	2.14423	-0.55621	0.8786	-0.62299	1.33644	0.79924	-0.15611
	1.88124	-0.39902	2.01294	0.11887	1.87481	0.02441	1.72203	0.95276	-1.12603
	1.88304	0.44817	1.5142	0.75116	2.27083	-0.82914	0.93798	0.86081	-1.09524
	1.88483	0.04717	1.90239	0.73907	1.29079	-0.15745	-0.54398	0.9814	-0.27209
	1.88663	-0.37186	1.02695	-0.0655	1.33625	0.9313	-0.14267	1.4982	0.76199
	1.88842	-1.61671	1.89804	-1.45795	0.11575	1.0193	-0.69759	1.80786	1.00456
	1.89022	-0.66822	1.8655	0.69086	0.50577	0.80808	-0.28336	0.26517	0.25746
	1.89201	-0.13264	1.36024	-1.2015	0.10942	1.35367	-2.0681	-0.33465	-0.07877
	1.89381	-0.94921	1.52834	-0.94642	0.63928	0.62091	-0.91853	0.25071	0.75391
	1.8956	-0.31683	1.17704	-0.73341	1.0062	0.47993	0.14078	-0.17558	0.46929
	1.8974	-1.06472	0.30521	-0.9047	0.87686	-0.74508	0.41501	-1.15517	0.11355
	1.89919	-0.67216	0.58741	-0.41626	0.99434	-1.43998	1.48861	-0.99236	-0.44691
	1.90099	-1.2744	2.31994	0.26839	2.14274	-1.60451	1.95383	-0.15999	-0.39935
	1.90278	-0.88121	1.37686	1.04361	1.63711	-0.48325	-0.05408	0.59036	-0.20995
	1.90457	-0.89476	2.50816	0.84412	0.07984	-1.15754	-0.07669	1.20956	0.59912
	1.90637	-1.50227	2.91392	0.38714	1.31529	-0.90064	-0.24635	1.12283	0.66578
	1.90816	-1.54964	3.21318	0.14957	2.00529	-0.42921	-1.00234	0.0314	0.10124
	1.90996	-1.23406	3.17997	-0.34275	1.75759	-0.4243	-1.22158	0.03588	0.70619
	1.91175	-0.7269	2.74449	-0.1622	2.51808	0.63232	-1.01028	-0.49374	1.0562
	1.91355	-0.33148	1.70078	-0.062	2.52186	0.19402	-0.05111	-0.4647	0.69734
	1.91534	0.14137	1.47413	-0.58791	2.3156	0.51465	0.62382	-0.04623	0.50201
	1.91714	0.31568	2.21513	0.0922	1.50775	-1.87001	0.38575	0.42279	-1.14229
	1.91893	-0.11846	1.73104	0.27318	0.98781	-1.28415	0.58508	0.12015	-0.40666
	1.92072	-1.19815	0.39479	-0.5789	0.68553	-0.01264	0.01928	0.0436	0.49585
	1.92252	0.53045	1.51666	-0.50663	0.72996	0.39817	-0.2417	-0.05717	0.05942
	1.92431	0.9791	2.49991	0.29926	0.91452	-1.8217	-0.52469	0.24474	-0.34716
	1.92611	1.30704	1.27208	0.66599	0.8604	-0.6747	0.04546	0.46906	-0.03192
	1.9279	-0.78704	1.20025	0.24416	0.09947	-0.56797	0.33113	0.62092	-0.84259
	1.9297	-0.73599	1.48592	0.25349	1.2912	0.20261	-0.56112	0.59099	-1.29495
	1.93149	0.7873	1.31724	0.34876	0.87841	-0.65385	-1.12851	1.09165	-0.96605
	1.93328	-0.30725	2.23065	-0.06159	-0.42725	-1.30565	-0.78499	1.46685	0.01823
	1.93508	-0.7157	1.6994	-0.11381	-0.40268	-1.63804	-0.60188	1.15623	-0.74771
	1.93687	0.44893	1.29974	-0.47868	-0.12814	-0.89783	-0.19485	0.72819	-0.63302
	1.93867	0.41566	1.28261	-1.44899	-0.17216	-1.35791	0.67108	0.81247	-0.48917
	1.94046	0.41707	0	-0.41788	0	-1.36415	0.15433	1.02227	-0.10747
	1.94226	-0.83095	-0.08864	-0.65654	-0.25061	0.11965	-0.80343	1.17072	0.63522
	1.94405	-1.00269	-0.07332	-0.70858	0.24264	-1.72445	-1.18337	-0.121	0.23943
	1.94584	-1.26786	0.40652	-0.64961	0.14377	-1.23923	0.36065	-0.34095	-1.56572
	1.94764	-1.21515	1.46497	-0.27783	-1.38843	-0.56336	0.98678	0.66955	-1.99164
	1.94943	-1.05615	0.83822	-0.54539	-0.8848	0.65628	1.03615	0.4932	-0.68985
	1.95123	-1.04143	1.04552	-0.86709	-0.35976	0.99072	-0.00604	0.45522	-0.084
	1.95302	-0.854	0.08675	-0.76339	-0.78526	-0.12097	-0.53774	0.15807	-0.06046
	1.95481	-0.74209	0.95381	-0.87174	-1.37967	-0.35559	-1.30422	0.30651	-0.24551
	1.95661	-0.02684	0.61498	-0.53695	0.12544	-0.35054	-1.86389	0.95293	0.93687
	1.9584	-0.0353	-0.41489	-0.76393	-0.45485	-0.12741	-1.85651	1.20857	1.07906
	1.9602	-0.38923	-0.11436	-0.35289	-0.41924	-1.14032	-0.83929	0.483	1.32338
	1.96199	-0.73402	0.52642	-0.09836	0.42554	-1.57218	0.22213	0.11649	0.86169
	1.96378	-1.27243	-0.14428	-0.24693	0.17731	-0.87216	0.38669	0.52402	-0.18115
	1.96558	-1.0546	-0.000179192	-0.02364	0.14714	-1.14958	0.32187	-0.58351	-0.54284
	1.96737	-1.34282	0.83575	0.76715	-0.41402	-0.83821	0.3116	-0.52145	-0.30234
	1.96916	-1.61859	0.96148	0.30192	0.07026	-0.7533	-0.8814	-0.07367	-1.81107
	1.97096	-1.07014	0.02455	-0.51395	0.583	-1.59774	-1.7682	-0.13017	-0.96098
	1.97275	-0.78236	0.19143	-0.71679	-0.30847	-1.04656	-1.81949	-0.80774	0.16766
	1.97455	0.09301	0.39682	-0.65102	-1.05989	0.06427	-1.29478	-0.34102	0.0141
	1.97634	-0.57863	1.01764	-0.36228	1.22102	-0.16803	-1.29413	-0.09776	-0.48364
	1.97813	-0.3644	0.87947	-0.87219	0.0497	-0.23447	-0.78772	0.35263	-0.57809
	1.97993	-0.19764	0.79866	-1.98225	-0.5408	-0.21102	-1.25351	0.30934	-1.11657
	1.98172	0.64198	1.02148	-1.23706	0.39875	-0.83119	-0.06591	1.26306	-1.39002
	1.98351	-0.08605	1.48308	-1.33036	0.82705	-0.14072	-0.30355	1.27986	-0.05894
	1.98531	-0.61683	1.02571	-0.21393	0.48982	-1.56107	1.42974	1.67449	-0.05374
	1.9871	-0.15411	0.59819	-0.59332	0.63582	-0.47035	0.91126	1.59827	-1.07228
	1.9889	0.34761	0.52145	-0.80923	0.04263	0.67578	-0.05796	1.00801	-0.6976
	1.99069	-0.86211	0.43024	-1.54246	0.22472	0.34773	-0.05658	1.50491	-0.94365
	1.99248	-1.62016	0.13725	-1.65543	-0.85902	0.38233	0.39095	1.36315	-0.4546
	1.99428	-1.33028	-0.0515	-1.20214	-0.44308	-0.12984	0.03575	0.10641	-0.14142
	1.99607	-1.19561	0.66524	-1.21471	-0.54781	0.88465	0.03496	0.17717	-0.60036
	1.99786	-0.19947	1.34788	-0.92696	-0.12534	0.30981	-0.5169	0.31369	-0.34403
	1.99966	1.10079	0.93506	-1.08324	0.02589	0.92545	-0.684	-0.00546	0.2021
	2.00145	0.83848	1.10603	-0.95981	-0.15902	0.94603	0.39253	-0.01495	0.85824
	2.00324	0.26403	1.17495	-1.05423	-0.11497	0.6469	-0.20028	-0.93623	0.66716
	2.00504	-0.81491	1.46592	-0.62257	-0.48743	0.08705	-0.72125	-0.51744	0.88102
	2.00683	-2.26259	-0.61433	-0.76852	-1.60357	0.05686	-1.54724	-0.93799	1.71629
	2.00862	-1.43094	-0.25571	-0.38714	-0.08044	-0.02849	-1.15447	-0.36147	1.10558
	2.01042	-1.19993	-0.39612	0.03378	-1.45589	0.18356	-0.36967	-0.42997	0.56861
	2.01221	-0.39387	-0.5715	0.04136	-2.42946	0.17315	-0.23208	0.03529	-0.64836
	2.014	-0.89931	0.5652	-0.04617	-1.33419	-0.02026	-0.86269	-0.20585	-1.25207
	2.0158	-1.00467	1.04497	0.00641	-0.45194	0.36639	-2.00245	-0.55352	0.14177
	2.01759	-0.27939	-0.03675	-0.18953	-0.29237	0.11637	-2.70267	-0.18417	-0.23633
	2.01938	-0.37049	-0.68964	-0.33782	0.51959	0.09967	-1.53233	0.14016	-0.80629
	2.02118	0.84361	0.38025	-0.8731	1.018	-0.42248	-1.7066	0.32183	-0.20907
	2.02297	0.49701	-0.19392	0.05859	-0.20867	1.25567	-0.672	0.27112	0.57802
	2.02476	-0.15785	-0.18135	0.35638	-0.79897	-0.19084	-0.62228	0.65607	1.3155
	2.02656	-0.47861	1.63154	1.53848	-0.34952	0.81931	-1.39224	0.02735	1.30179
	2.02835	-0.60971	0.65662	1.18874	1.02088	0.31781	-0.49009	-0.20551	1.17835
	2.03014	0.66216	0.76704	0.15683	0.90872	-0.19638	0.56515	-0.12078	-0.06328
	2.03194	-0.06759	1.03311	0.07412	-0.21843	0.00816	0.30238	-0.00403	0.1211
	2.03373	1.37793	-0.0835	0.03273	0.11214	-0.91447	-0.36349	-0.76871	0.45107
	2.03552	1.17	0	-0.26936	-0.00353	0	-0.79194	-0.4628	0
	2.03732	0.29379	-0.25736	-0.44155	-1.24709	0.84124	0.16855	-0.84142	0.29175
	2.03911	-0.44923	0.31776	-0.85348	-1.25328	0.21484	-0.01729	-0.76579	0.5571
	2.0409	-0.69903	0.22957	-0.88233	-0.11916	-0.78313	-0.06212	-0.21894	1.12184
	2.04269	-0.61804	-0.44226	0.50316	-0.50181	-0.74718	0.06049	-0.07141	0.34264
	2.04449	0.11451	-0.12408	-0.83062	0.30538	-0.61722	-0.48452	0.24303	0.33337
	2.04628	0.28394	0.90195	-0.99335	0.64075	0.2907	-0.01744	1.06938	0.07151
	2.04807	-0.25849	0.82656	-0.60274	1.34824	0.27059	0.302	1.15323	-1.03304
	2.04987	0.39403	-0.10707	0.06931	0.38032	-0.07737	0.22314	1.32773	0.41506
	2.05166	1.21873	0.25757	0.08158	-0.03256	-0.4377	0.32652	-0.34583	-0.06049
	2.05345	0.83961	-0.58539	1.01053	0.76378	-0.49777	-0.32502	-0.79891	-0.43312
	2.05524	1.35166	-0.41514	1.4655	0.70179	0.72848	-1.20024	-0.72629	-1.4883
	2.05704	-0.48592	-1.29609	0.29562	-0.78061	-0.79714	-0.8048	-0.97405	-0.85251
	2.05883	-0.61008	-0.88854	0.73316	-0.38175	0.61993	0.10326	-0.60387	0.85025
	2.06062	-0.51619	-1.93123	-0.71613	-0.36672	-1.12876	-0.71818	0.02433	-0.93452
	2.06242	1.03987	-0.75285	-1.72821	-0.89748	0.78047	-0.75114	-0.28425	-0.8739
	2.06421	-0.01959	-0.94171	-0.65797	-0.24842	0.67099	-0.65534	1.33762	-0.52562
	2.066	-0.15773	-0.1767	-0.50038	-0.06528	0.44606	0.30386	1.26765	-1.06906
	2.06779	-0.59611	-0.07306	-0.59872	-0.65445	0.53295	0.72949	-0.45978	-1.10628
	2.06959	-1.2957	0.22888	-0.66193	-0.60268	0.63713	0.38718	0.04819	-0.96434
	2.07138	-1.33121	0.16147	-0.66811	-0.2206	0.85734	0.23018	0.69349	-0.32356
	2.07317	0.05385	-0.11812	-1.13727	-0.93163	0.65329	-0.44605	0.35902	-1.183
	2.07497	-0.07037	0.000141621	-1.03211	0.43487	-0.39168	-0.12337	-0.26072	-0.99314
	2.07676	0.42197	-0.7373	-0.48217	0.09518	0.04408	-1.01465	0.53075	-1.09291
	2.07855	-0.60246	0.05006	-0.70053	0.07157	0.08646	-1.2896	1.51804	-0.66156
	2.08034	-1.22192	0.78459	-0.87235	-0.32046	-0.06042	-0.48782	0.86888	-1.79695
	2.08214	-0.12178	0.30122	-1.61609	0.80156	0.29853	-0.74646	0.49517	-1.9371
	2.08393	0.20732	-0.28382	-1.6719	0.35979	0.18923	-1.14756	1.06157	-1.57739
	2.08572	-0.43452	-0.76574	-0.90088	-0.17938	0.49234	-1.4582	1.38472	-1.0452
	2.08751	-1.44549	0.18403	-0.74073	0.39458	0.58847	-0.95111	0.55521	-0.36036
	2.08931	-0.52303	0.86337	-1.34192	0.68529	0.54145	-0.44753	0.85489	-0.27215
	2.0911	-0.33959	1.258	-1.48675	0.01732	0.99631	-0.54412	0.29737	0.22905
	2.09289	0.51493	0.43541	0.36547	-0.26109	0.91767	0.3995	-0.16979	-0.08051
	2.09468	0.40889	-0.14492	2.03984	-0.23352	0.28958	-0.62766	-0.12578	-0.66832
	2.09648	-0.10972	-0.55513	1.45267	-0.02287	0.23953	-0.64534	0.08188	-2.20545
	2.09827	0.13451	-0.67362	0.28646	-0.8246	0.75246	-0.75415	0.74888	-2.00079
	2.10006	-0.23689	-0.59771	-0.61665	-0.59039	-0.74375	-0.14837	0.52233	-2.29366
	2.10185	-0.0075	0.69545	0.04555	-0.22699	-0.15692	-1.09202	1.27487	-0.76593
	2.10365	0.64245	1.29566	1.36207	0.20213	0.24989	-0.61333	0.51397	-0.59025
	2.10544	0.03888	1.46978	1.17614	0.51673	-1.08039	-1.00179	0.48265	0.24784
	2.10723	1.03092	2.07678	1.53542	0.49659	0.03784	-0.67286	0.3522	0.34409
	2.10902	1.6404	2.06719	0.66636	0.70543	1.14529	-0.2243	1.62222	0.16488
	2.11081	2.22705	2.93432	1.41141	0.92128	1.94251	0.93932	2.27416	0.33626
	2.11261	1.59199	2.20659	1.47434	0.59268	2.57242	1.07295	2.33248	0.80305
	2.1144	1.42352	3.24977	0.69421	1.79906	2.75161	1.18034	2.68901	1.92492
	2.11619	1.36521	3.47072	0.76224	1.42829	1.91418	1.85482	1.70475	1.59963
	2.11798	2.33891	2.49602	1.24973	1.21613	1.81437	2.44079	2.64693	1.82476
	2.11978	2.78594	3.15655	0.97856	1.6014	1.76093	2.14619	2.53815	1.56518
	2.12157	3.04962	3.43672	1.91318	2.9595	2.48363	2.07722	1.32925	1.25626
	2.12336	3.68779	3.90641	2.94661	3.64664	3.40582	2.98535	2.54146	2.37638
	2.12515	5.60325	5.57924	4.26772	5.23777	4.89844	3.9391	4.9651	3.79786
	2.12694	7.9714	8.05113	7.04288	8.2986	7.78386	6.36202	6.46574	5.86907
	2.12874	10.5101	10.3509	10.2883	10.4977	9.97987	9.45945	8.33373	8.44774
	2.13053	12.1669	12.5646	11.895	11.2355	11.7415	11.4658	10.573	11.611
	2.13232	12.4893	11.0351	11.3216	12.5098	11.0064	11.8327	11.3642	10.0567
	2.13411	7.56985	6.46185	6.07618	7.86185	6.81276	8.17042	8.50771	7.91054
	2.1359	3.96929	2.51585	2.83122	3.61937	2.42598	4.03787	4.76607	3.61113
	2.1377	1.80715	1.55055	2.11456	2.61598	0.85893	2.49999	1.66082	0.65962
	2.13949	0.3323	0.89338	1.44077	1.73943	0.83667	0.80817	-0.06762	-0.41064
	2.14128	-0.20269	0.36703	-0.13012	-0.36167	0.60014	1.14852	-0.38259	-0.63638
	2.14307	0.58736	1.19767	-0.36606	0.36221	1.15523	1.1435	0.67265	-0.44791
	2.14486	1.52081	0.89759	0.07454	0.49895	0.29013	0.77574	0.78265	0.06482
	2.14665	2.24811	-0.01868	-0.11028	0.09216	1.13142	1.90748	0.88801	-0.25941
	2.14845	1.05976	-0.71257	0.10781	-0.42898	0.87892	0.72103	-1.39266	-0.67251
	2.15024	0.43173	-0.20695	-0.15529	0.25615	-0.09409	0.2089	-0.83092	0.06947
	2.15203	-0.30491	0.4516	0.45312	-0.07385	-0.22126	0.90552	-0.06505	0.09866
	2.15382	-0.80538	0.94141	-0.20532	-0.35997	-0.25266	1.31298	-0.5261	0.80458
	2.15561	-0.70451	-0.3593	-0.31018	-0.02829	0.3156	0.66895	-0.70385	-0.20825
	2.15741	-0.01346	-0.69321	-0.40839	0.3711	0.14676	-0.05412	-0.28404	-0.14979
	2.1592	0.79476	-0.4142	-0.30346	1.13672	-0.62864	0.28083	-0.28789	-0.35863
	2.16099	-0.16108	0.07807	-0.66799	1.02523	-0.94714	-0.02449	0.53856	-0.63282
	2.16278	0.11421	0.14657	-1.90773	-0.59153	-0.55251	0.24656	0.10604	-0.50447
	2.16457	-0.58319	0.22478	-1.17484	-1.69406	-0.63875	-0.02674	0.2681	-0.46614
	2.16636	-1.14391	-0.16699	-0.63222	0.20495	-0.83912	0.08366	-0.10696	-0.37488
	2.16816	-0.09473	0.52311	-1.65935	0.20393	-0.56226	0.02997	-0.54674	-0.67303
	2.16995	-0.18864	0.32718	-0.88361	-0.92212	-0.99263	0.72944	0.21968	-1.1587
	2.17174	-0.51308	-0.10757	-0.27474	-0.12185	0.29857	1.23976	0.02995	-0.1549
	2.17353	-0.64237	0.49915	-0.14913	0.05973	-1.80107	0.48239	0.49851	-5.08698e-05
	2.17532	-0.9358	-0.56319	-0.28233	-0.59486	-1.54615	0.11509	-0.03648	0.69283
	2.17711	-1.39589	0.53216	-1.38898	-0.59102	-1.01147	0.428	0.03966	0.19797
	2.1789	-0.73311	0.87442	-1.65828	-0.237	-1.26353	0.83968	0.48025	-1.1479
	2.1807	-0.94269	-0.53215	-1.70084	-0.36012	-1.39941	0.43351	0.44425	-0.6477
	2.18249	-0.20672	-0.21944	-1.48461	-0.19087	-1.38607	0.47735	0.46679	-0.25535
	2.18428	-0.2765	-0.28343	-0.05982	0.65133	-0.81798	0.93588	0.5125	-1.14348
	2.18607	-0.42973	-0.61185	0.2595	-0.30204	-0.24274	1.09947	-0.38701	-0.42318
	2.18786	0.48501	0.1977	0.09038	-0.1559	0.24409	1.19192	0.80035	-0.54362
	2.18965	-0.66084	0.23217	-0.3036	0.12418	-0.03615	1.50303	0.64091	-0.47093
	2.19144	-0.29977	-0.22081	-1.21561	0.23202	0.25279	0.81373	1.29209	-0.31234
	2.19323	-0.50623	0.54329	-1.22344	-0.16128	0.25434	0.28854	1.55542	-1.07712
	2.19503	-0.95477	1.26421	-0.74759	-0.77716	-0.06778	0.26889	1.6481	0.19553
	2.19682	-1.35291	0.70761	-0.41201	-0.6437	0.21442	-0.25666	0.2943	-0.11075
	2.19861	-1.47998	0.19611	-0.58717	0.4579	0.51101	-0.51882	0.6414	1.04961
	2.2004	-0.23824	-0.29262	0.0162	-0.51601	-0.09185	0.58276	-0.05533	-0.57471
	2.20219	-0.25911	-0.40598	1.21435	-0.40814	-0.25946	0.52771	0.216	-0.15445
	2.20398	-1.1316	0.17544	1.17447	-0.11979	0.62955	0.32493	1.05803	-0.03492
	2.20577	-1.23828	0.7167	-0.59595	0.17529	0.60362	-0.67079	0.24823	-0.25229
	2.20756	-0.34693	0.16295	-1.002	-0.04278	0.2437	-0.21712	0.86927	-0.20784
	2.20936	-0.03806	0.75442	-1.82026	0.01389	0.28674	-0.24006	0.9984	-0.15745
	2.21115	0.98737	1.59541	-0.5841	0.62104	-0.14031	0.16416	0.98398	-0.04308
	2.21294	0.57644	0.50035	0.30269	0.83854	-0.69086	-0.30443	1.42228	-0.08342
	2.21473	0.51403	0.60688	0.23289	0.45988	0.17469	-0.12408	1.82321	-0.80967
	2.21652	0.33378	-0.05068	0.05563	-0.3318	1.14191	-0.43557	0.33998	0.02528
	2.21831	0.82578	-0.10157	0.58044	-0.26937	0.83274	-0.66986	0.9029	-0.41472
	2.2201	0.94947	0.81326	-0.68443	-0.07423	0.28461	-0.01499	0.44018	-0.48548
	2.22189	1.41561	0.33632	-0.79454	-0.32386	0.46644	0.54669	0.90286	-0.56826
	2.22368	1.28405	0.35162	-1.28772	-0.2945	-0.21297	-0.02167	0.54957	-0.70776
	2.22547	0.47227	0	-1.91928	0.56313	0	-0.37	0.42064	0
	2.22727	0.35364	0.01589	-2.07689	-0.88269	-0.28538	-0.49681	0.45663	0.83078
	2.22906	0.46135	0.35131	-1.12376	-0.69013	0.13771	-0.01852	0.77882	-0.47537
	2.23085	0.04894	0.02747	-0.39727	-0.36525	-0.25005	-0.31842	0	0.09233
	2.23264	-0.07534	-0.14161	0.46061	-0.66949	0.14846	0.00693	-0.16456	-0.41171
	2.23443	0.17329	0.78264	-0.24667	-0.8712	0.5454	0.75939	-0.91748	0.22341
	2.23622	-0.47751	0.90205	-0.75547	-1.49219	0.91694	-0.05666	-0.68627	1.2672
	2.23801	0.36197	1.07648	-1.2345	-2.11298	1.13882	-1.86312	-0.65906	0.02617
	2.2398	0.19667	0.99622	-0.99149	-1.5502	0.16838	-1.6929	-0.28852	-0.05452
	2.24159	0.05925	0.09994	-1.5848	-0.55631	-0.21337	-0.96445	0.79782	-0.18724
	2.24338	-0.12183	-0.75448	-0.86533	-0.30297	-0.28429	-2.06621	-0.07355	-0.63659
	2.24517	-0.18855	-0.09142	-0.99476	-0.10099	-0.25797	-1.10489	-0.09839	-0.73497
	2.24696	0.24059	0.36341	-0.11733	-0.0909	0.30236	-0.38648	-0.07646	0.07282
	2.24875	0.30202	-0.10837	0.6443	-0.23395	0.17729	-0.6244	0.1252	-0.07476
	2.25054	-0.56953	-0.24765	-0.85432	0.27551	0.38499	-0.30557	0.73591	-0.41054
	2.25233	-0.75429	-0.48537	-1.27214	0.08673	0.5946	0.09899	-0.07485	0.99233
	2.25413	-0.53218	0.55709	-1.09524	0.8368	0.91561	-0.1227	0.16568	0.09007
	2.25592	0.9315	-0.56742	-1.15888	0.78898	1.51932	0.0107	0.55336	0.27016
	2.25771	0.45955	-0.46985	-1.30857	0.19151	0.05243	-1.18395	1.17623	1.56617
	2.2595	0.88756	-0.64061	-0.6528	0.4607	0.80519	-0.64307	1.79849	1.38931
	2.26129	-0.25419	-0.54007	0.21899	-0.07056	1.35233	-0.53007	1.06418	-0.45875
	2.26308	-0.34862	-0.93293	0.29984	-0.06023	0.18221	-1.03821	0.93519	-0.11945
	2.26487	-0.34837	-0.13393	-0.25464	-0.49477	-0.32813	-0.36961	1.01776	0.44833
	2.26666	0.04339	-0.64363	-0.44729	-0.65047	-0.08171	0.99897	0.94318	1.32704
	2.26845	-0.1735	-0.42205	-0.73688	-0.2729	-0.62185	0.3506	0.76448	0.24899
	2.27024	-0.20537	0.66955	-0.05192	-0.27036	-1.32469	-1.59908	0.84182	-0.31463
	2.27203	0.1185	-0.11656	0.0434	-0.74095	-0.93399	-1.71872	0.41108	-0.44787
	2.27382	0.42824	0.62888	-0.57221	0.16267	0.07918	-1.20278	-0.1041	-0.93164
	2.27561	0.4957	-0.28678	-0.81589	-0.52791	-0.29434	-1.40586	0.30824	-1.25999
	2.2774	1.12144	-0.45697	-0.21367	-0.60562	-0.1788	-1.16768	0.20471	-0.82623
	2.27919	0.97635	-0.8687	-0.40343	-0.19316	-0.03616	0.08309	-0.21928	-1.20675
	2.28098	1.1591	-0.32266	0.01766	-0.83777	-0.61734	0.93962	0.75625	-0.33219
	2.28277	0.46162	-0.23297	-0.23318	-1.46677	-0.81434	1.23717	1.06191	0.357
	2.28456	-0.25628	0.54171	-1.15437	-1.45312	-0.45054	0.42884	0.90733	0.42433
	2.28635	-0.19668	0.24816	-0.16468	0.30236	0.52596	0.87053	0.33091	-0.64106
	2.28814	-0.21054	-0.20269	-1.36209	0.0823	0.36065	-0.40046	0.50378	-0.36081
	2.28993	0.0212	-0.04825	-0.48989	-0.40271	-0.38005	-0.05014	0.23661	-0.26979
	2.29172	0.18914	-0.30034	-1.62652	0.00781	-1.16963	-0.12052	0.68073	-0.40068
	2.29351	-0.52651	-0.11293	-2.03744	-0.33059	-1.19642	-0.15923	-0.38257	-1.0746
	2.2953	-0.62939	-0.75627	-1.39652	-0.3756	-1.42606	-0.33313	-0.53501	-0.80247
	2.29709	-0.85657	-0.57035	-0.14491	-0.29869	-1.7079	-0.21577	-0.44408	-0.68181
	2.29888	-0.27248	-0.40291	-1.15506	0.21962	-0.61602	-0.17562	0.65555	-0.46634
	2.30067	-0.33361	0.37575	-1.16989	-0.06623	0.1065	0.14519	-0.18091	-0.14074
	2.30246	-0.80803	-0.4226	-1.42788	-0.34675	-1.30419	-0.19335	0.62716	-0.28226
	2.30425	-1.04118	-0.27763	-1.47725	0.17758	-0.89024	-0.6348	0.75951	-0.26534
	2.30604	-1.47739	-0.4108	-0.11588	-0.13741	-1.17548	-0.86618	1.09796	-0.14555
	2.30783	-1.46172	-0.1202	0.06367	-1.08718	-0.83023	-0.94855	1.066	-0.0648
	2.30962	-1.44139	-0.3581	-0.18154	-0.16023	-1.26166	-1.09917	1.94958	-0.40316
	2.31141	-0.74445	0.4805	0.33684	0.69854	-0.87354	-0.33843	0.34932	0.47582
	2.3132	-0.81662	0.42646	0.02358	0.2201	-0.58191	-0.59163	0.35096	0.29347
	2.31499	-1.22733	0.3007	-0.94738	0.05149	-0.2282	-1.35782	-0.09833	-0.35515
	2.31678	-1.08317	0.20463	-0.01521	0.0646	0.01966	-0.31131	-0.42311	-0.21759
	2.31857	-1.42574	-0.75502	0.08385	0.16905	0.01391	0.3186	0.39466	0.25155
	2.32036	-1.34158	0	-0.33737	-0.28072	0.21339	0.57672	0.55346	0
	2.32215	-0.10203	0.64048	-0.26166	-0.50868	-0.00839	0.17127	0.58111	-0.36908
	2.32394	-0.95587	0.48463	-0.06835	-0.07512	-0.17354	-0.31287	0.58344	-0.61817
	2.32573	-1.58878	0.27874	-0.28476	-0.63236	0.1064	0.60032	0	-0.48241
	2.32752	-1.72021	-0.06962	0.10828	-0.0842	0.07232	0.52067	-0.02809	-0.48784
	2.32931	-0.01453	0.24347	0.58912	-0.1752	-0.4067	0.01173	0.11658	-0.75336
	2.3311	-0.08305	-0.438	-0.26811	0.51616	-0.01141	-0.09767	1.04805	-1.36315
	2.33289	0.20475	0.4826	-0.43133	1.09213	-0.0405	0.2516	0.18455	-0.88015
	2.33468	0.58813	-0.1208	0.13332	0.19841	-0.79249	-0.46807	0.12745	-0.92874
	2.33647	-0.14392	-0.53864	0.36166	-0.51868	-0.71524	0.16699	0.13893	-0.09925
	2.33826	-0.23026	0.34241	0.25301	-0.78214	-0.33984	-0.28876	0.12055	-0.1217
	2.34005	-0.35139	0.26467	-0.43549	-0.25071	0.61422	-0.31862	-0.31183	-0.95783
	2.34183	0.58334	0.69542	0.62689	-0.29851	0.63507	-0.66395	0.03467	-0.60321
	2.34362	0.54941	0.67355	0.15605	-0.894	0.36653	-0.68608	0.19386	0.01658
	2.34541	0.12947	0.04816	-0.20175	-1.32205	-0.06933	0.10988	-0.30682	0.25637
	2.3472	0.15399	-0.07222	-0.69119	-1.25123	-0.19459	1.06124	-0.10871	-0.17635
	2.34899	-1.55	-0.39438	-0.75419	-1.30841	0.28194	0.38272	-0.116	-0.045
	2.35078	-0.74736	-0.86655	-1.17937	-0.85018	-0.66091	-0.0342	-0.36514	0.09824
	2.35257	-1.08905	-0.6361	-0.4703	-0.30978	-0.37032	-0.16991	-0.25114	-0.95754
	2.35436	-1.02203	-0.94212	-1.10558	-0.0668	-0.85514	-0.78101	0.29961	-1.40446
	2.35615	-0.78393	-0.6875	-0.36833	0.6996	-0.3738	-0.85753	0.20628	-0.99963
	2.35794	-0.19971	-0.63382	-0.62323	0.78308	-0.71136	0.07196	0.54441	-0.37261
	2.35973	0.17367	-0.42405	-0.85263	0.63089	-0.80305	0.24786	-0.167	-0.73351
	2.36152	-0.97766	-0.09163	-0.69823	0.40956	-0.20531	0.72769	-0.08846	-0.47524
	2.36331	-0.76206	0.05909	0.51025	0.03212	-0.87863	-0.13885	-0.11526	0.30369
	2.3651	-0.2522	0.54429	-0.31038	-0.44852	-0.94511	-0.09915	0.86353	0.16774
	2.36688	-0.31736	-0.49815	0.23397	-0.9758	-1.46727	0.27399	1.34837	-0.41299
	2.36867	-0.39001	-1.08895	0.66792	0.40539	-1.36724	-0.48719	0.66437	-0.95564
	2.37046	0.14672	-0.53172	0.04981	0.18472	-0.83547	0.01458	1.08545	-0.5638
	2.37225	-0.42407	0.27554	-0.48318	0.14141	-0.03248	0.53127	0.41917	0.22387
	2.37404	-0.32371	-0.04971	-0.20296	0.1995	-0.31276	1.08683	1.04125	-0.08362
	2.37583	-0.15763	0.35092	-0.66101	-0.07931	-1.20817	1.24712	0.90111	0.13332
	2.37762	-0.13151	0.51277	0.04889	-0.19205	-0.11382	0.80002	1.31992	-0.14868
	2.37941	0.50049	-0.21851	0.14481	-1.10706	-0.50545	0.52645	0.29628	0.53408
	2.3812	0.32233	0.12887	0.65676	-0.5879	-0.61571	0.3122	0.0903	1.3551
	2.38299	0.95485	0.75816	-0.34014	-0.65462	0.83751	0.48524	0.1988	0.77463
	2.38477	0.80814	0.72873	-0.01255	-0.42469	-0.05006	-0.13753	1.41335	0.62545
	2.38656	0.2703	0.51533	-0.18864	-0.3888	-0.1289	-0.44495	1.58337	0.98979
	2.38835	0.20727	0.75352	-0.17403	-0.88082	-0.53112	-0.72416	0.3779	0.01703
	2.39014	0.47462	0.99014	-0.70806	-0.59795	-0.35185	-0.0746	0.36446	-0.10581
	2.39193	-0.50547	0.38366	0.12277	-0.53939	-0.96714	0.07273	0.31512	0.51651
	2.39372	0.56416	0.47784	-0.12475	-0.95681	-0.34723	-0.49722	0.11421	0.82269
	2.39551	0.91823	-0.47715	-0.33844	-1.35408	-0.15725	-0.15017	-0.11981	0.45748
	2.3973	0.39383	-0.54521	-0.49241	-0.85142	-0.08102	-0.25255	-0.48034	0.55486
	2.39908	-0.32562	-0.59526	0.16946	-0.31276	-0.68876	-0.13777	-0.19552	0.17085
	2.40087	-0.03784	-0.91273	-0.02044	0.26339	0.15848	0.67981	0.57446	0.82769
	2.40266	-1.1525	-0.45857	-0.54448	0.49439	0.16361	0.34596	0.36889	1.13169
	2.40445	-0.07631	0.52031	-0.75725	-0.13279	0.39139	0.51371	0.19642	0.77958
	2.40624	0.37297	-0.18398	-0.47101	0.13075	-0.23448	0.87697	0.98668	-0.01603
	2.40803	0.20061	-0.47766	-0.9393	-0.53259	0.92389	1.25602	-0.66706	0.46915
	2.40982	-0.26045	-0.3215	-1.03785	0.83061	0.91379	0.52731	-0.21962	0.03061
	2.4116	0.50608	-0.14255	-0.48129	0.07363	0.5402	1.17951	0.31984	0.67442
	2.41339	-0.58784	-0.22944	-0.11317	0.12729	-0.54155	1.69509	0.46839	0.31777
	2.41518	-0.15611	0	-0.15301	-0.43108	-0.19603	1.22244	-0.33028	0.69317
	2.41697	0.51376	-0.57566	0.34905	-0.80581	0.57814	0.84733	0.42066	0.5219
	2.41876	0.48414	-0.56749	-0.09917	-1.72904	-0.20942	1.09935	0.52718	1.0753
	2.42055	0.95321	-0.61005	-0.06054	-1.00801	-0.15509	0.9871	0.47424	1.3827
	2.42234	0.29748	0.24225	-0.09433	-0.23132	-0.2478	0.49478	0.70998	0.66303
	2.42412	0.0952	-0.24105	-0.02796	1.09456	-0.10517	1.24627	1.36559	1.64814
	2.42591	0.2313	-0.39795	-0.45185	1.23144	0.000843694	1.68324	1.0608	1.56488
	2.4277	0.07725	-0.39755	-0.7697	0.87931	0.04467	2.08898	1.48859	1.5946
	2.42949	-0.07394	0.41997	-0.0738	1.03084	0.7025	3.32969	1.70334	1.26003
	2.43128	-0.45824	-0.01342	-0.73927	-0.11782	-1.16636	3.13567	1.77712	1.49575
	2.43307	-0.63027	-0.43308	0.10404	-0.56432	-0.12821	1.60007	1.31736	2.50452
	2.43485	-1.20198	-0.09394	-0.45171	0.14544	-0.41211	2.22106	1.40014	2.11672
	2.43664	-1.02777	-0.08773	-0.67245	-0.03939	-0.90016	1.69377	0.77269	2.35549
	2.43843	-0.85253	-0.81437	0.02016	0.43234	-0.75938	2.03468	1.03373	3.05711
	2.44022	-0.65732	-0.63516	0.15139	0.33671	-1.14201	2.39891	1.99012	2.57927
	2.44201	-0.04774	-0.24955	-0.44221	-0.09953	-0.70096	2.1056	2.46686	2.76793
	2.44379	-0.27726	-0.40093	0.36533	-1.02928	-0.77242	0.9008	1.68709	2.10547
	2.44558	-0.81694	0.01407	0.79992	-1.91601	-1.94044	1.23023	1.48074	2.04766
	2.44737	-0.93373	-0.0145	0.09553	-2.20948	-0.25425	2.07998	1.14911	1.73746
	2.44916	-0.51341	-0.35687	-0.32416	-1.81229	-1.50766	1.5941	0.94065	1.3704
	2.45095	0.95692	-0.07716	1.36879	0.56312	0.07519	1.70762	0.75999	1.76295
	2.45273	-0.84741	-0.78056	0	-0.88074	-1.7336	1.32363	1.12428	2.36432
	2.45452	-1.70531	-0.59057	0.09555	-3.14965	-0.26029	0.68221	0.93693	2.36136
	2.45631	-1.19323	0.21757	0.04327	-2.79444	-0.23336	0.65504	-0.34066	2.02028
	2.4581	-1.68473	-0.49363	0.0456	-2.5542	-0.20633	0.74196	0.16047	2.28101
	2.45989	-1.85624	-0.51855	0.02016	-1.59945	-0.19204	0.12586	-0.14479	2.029
	2.46167	-0.22539	-0.00391	-0.28415	-1.3	-0.1842	-0.38046	-0.43518	1.83522
	2.46346	-0.09382	-0.08418	0.43928	-1.02981	-0.13729	-0.14436	-0.32663	0.18158
	2.46525	0.02446	0.31063	0.04722	-1.30331	-0.52539	-1.03617	0.45395	0.79046
	2.46704	0.19907	0.39616	-0.16245	-1.49941	-0.34294	-0.14967	0.32889	1.08729
	2.46883	0.14694	0.75223	-0.42631	-1.68531	-0.03215	-0.61645	0.02123	1.19299
	2.47061	0.65593	0.16137	0.21792	-1.64539	0.71072	-0.55741	-0.41944	1.41822
	2.4724	-0.18409	-0.49886	0.3138	-0.83734	-0.28433	0.43997	-0.20431	1.36761
	2.47419	-0.08908	-0.32617	0.25457	0.08968	-0.20188	0.7123	0.00261	0.61056
	2.47598	-0.01913	-0.59823	0.07322	-0.40625	-0.68933	0.59651	-0.13052	1.04827
	2.47776	0.93588	0.79105	0.22021	0.28102	-0.57957	0.78874	0.9422	1.87002
	2.47955	0.75008	0.48651	0.50631	0.0136	0.15499	-0.26005	0.59266	1.206
	2.48134	0.35082	0.33599	-0.70418	-0.30886	0.56134	-0.63618	0.09368	1.53192
	2.48313	0.5421	0.07131	0.14748	0.10558	0.21035	0.41954	-0.66018	1.67065
	2.48491	0.35163	0.62263	0.43044	0.04841	-0.5568	0.2494	0.08433	0.91029
	2.4867	0.44938	-0.20926	-0.93523	-0.72821	-0.682	-0.06778	0.7573	0.54814
	2.48849	0.44254	0.0216	-0.70301	-0.53505	-0.9748	0.47733	0.67992	0.56051
	2.49028	0.27359	0.03263	-0.50326	-0.67989	-1.25531	0.23433	-0.13671	0.60728
	2.49206	0.33599	0.15502	-0.28622	-0.75742	-1.55885	0.49642	0.25133	0.35829
	2.49385	-0.06742	0.4984	-0.05717	-0.24972	-0.68594	-1.07483	-0.20856	0.2884
	2.49564	-0.49513	1.01792	0.16133	-1.2665	-0.42523	-0.59383	-0.20257	0.67147
	2.49743	-0.15082	0.77213	0.38387	-1.61302	-0.47888	-0.11335	0.08391	1.31151
	2.49921	0.44855	0.04145	0.64989	-1.62541	-0.826	-0.10418	0.02598	1.47173
	2.501	0.26689	-0.14751	0.46096	-0.40798	-0.00513	0.35924	-0.00409	0.93077
	2.50279	0.84684	0.15474	0.59356	-0.52725	-0.55462	-0.42612	0.2095	-0.06348
	2.50458	0.43066	0.09481	0.29202	-0.06651	-0.83678	-0.1878	0.42398	-0.24721
	2.50636	0.72484	-0.18529	-0.6098	-0.75618	-1.03791	0.06131	0.57867	-0.04482
	2.50815	0.07469	-0.32681	-0.45301	-0.61215	-1.44398	0.57543	0.33064	-0.53991
	2.50994	-0.02034	-0.16078	0.36254	0.10406	-0.65833	0.05275	0.26225	-0.49398
	2.51172	0.096	-1.01363	0.35289	0.84611	0.13256	0.09994	-0.29405	-0.19655
	2.51351	0.37824	-0.62549	0.77753	0.36317	0.64583	-0.7738	-0.31093	-0.17843
	2.5153	1.18713	-0.19775	0.45485	0.26249	0.24172	-0.71904	0.19963	0.16409
	2.51709	1.15172	0.08353	0.21906	0.52232	0.60415	0.04318	0.43427	-0.51075
	2.51887	1.0803	-0.54212	0.38841	1.34879	-1.04145	0.72862	0.25902	-0.12688
	2.52066	1.03808	-0.54701	0.43014	0.65516	-0.83376	-0.15315	1.19758	0.44776
	2.52245	1.18506	-0.1279	0.29287	0.33691	-0.22445	0.42872	1.12744	0.18393
	2.52423	-0.00328	-0.23534	0.15825	0.48944	-0.87205	-0.25516	0.94371	0.16286
	2.52602	0.20616	-0.19565	-0.83113	0.0688	-0.7144	-0.47237	1.63895	0.15935
	2.52781	1.24042	-0.20908	-0.40079	0.2933	-0.28071	-0.68012	1.19152	1.24653
	2.52959	1.06642	-0.02535	-0.26773	0.02532	0.02667	0.06183	0.32886	1.0141
	2.53138	1.08862	-0.30566	0.35987	-0.34938	-0.24116	0.51336	0.09076	1.72265
	2.53317	0.37617	-0.05973	0.70116	-0.12379	-0.18928	-0.30505	0.32551	1.45149
	2.53496	0.68753	-0.19301	0.20229	0.24017	0.32741	0.50778	0.6357	1.1381
	2.53674	1.06247	-0.53909	0.38817	-0.69585	-0.2184	0.55956	0.42584	1.1403
	2.53853	1.01686	0.07397	0.29802	0.48963	-0.39297	0.9059	1.32993	1.4564
	2.54032	1.1941	-0.21796	-0.27853	0.7064	-0.33946	1.26465	1.45636	0.97521
	2.5421	0.86813	-0.49534	0.20806	0.64954	-0.49078	1.55668	1.50774	1.59918
	2.54389	0.57409	0.09257	0.51704	0.32049	0.2517	2.1058	1.49459	1.97008
	2.54568	0.52587	0.81521	0.72797	0.61397	-0.03436	2.21045	1.82175	2.21527
	2.54746	0.36045	0.94567	0.51949	0.69783	0.89567	1.91575	1.98861	1.60854
	2.54925	0.20482	0.79005	0.40059	1.08893	0.74617	1.91522	1.31654	1.72324
	2.55104	0.49858	0.88495	0.94572	0.27525	-0.64184	2.10252	1.72142	2.44408
	2.55282	1.10808	1.43456	1.12703	0.11304	-1.04064	1.74727	1.98065	2.28337
	2.55461	0.6618	1.39299	0.26935	0.47275	-0.87337	1.37386	2.57452	2.91013
	2.5564	0.90319	0.16151	0.40961	0.15862	-0.28192	1.74629	2.64398	2.39677
	2.55818	1.30076	-0.0027	0.86687	0.5882	-0.18584	1.62375	2.24468	1.57435
	2.55997	1.45633	0.45264	1.55537	1.6182	0.43523	2.55889	2.41005	2.63313
	2.56176	1.79059	1.02332	1.95246	1.31114	1.24326	2.69487	2.96557	3.31838
	2.56354	1.44868	1.11657	1.6603	2.39915	1.6933	2.59264	3.06237	3.36659
	2.56533	1.10011	1.52045	2.5896	2.50145	2.05645	2.77244	2.95711	3.76666
	2.56711	1.46996	1.79252	2.24787	3.83471	3.05575	3.7071	3.59189	4.63979
	2.5689	2.52172	1.94086	2.45644	3.23205	2.50864	3.47339	3.50673	4.91829
	2.57069	3.21595	2.32328	1.76188	2.71601	3.1963	3.91869	4.68441	5.02607
	2.57247	4.22907	2.86291	3.56921	4.10179	3.91044	4.80786	5.6945	5.25627
	2.57426	6.52405	4.22243	5.86791	6.65408	4.98275	5.36835	6.84926	5.95996
	2.57605	8.82345	7.89437	6.94006	9.33695	6.8638	9.03895	8.37042	8.34663
	2.57783	13.6245	12.9501	10.345	12.5459	10.7212	11.2127	10.7534	10.521
	2.57962	18.9536	18.3506	16.9501	16.865	15.4519	15.2045	15.7248	13.9241
	2.58141	26.3303	26.3298	23.7747	23.6301	22.3637	20.7708	21.1486	19.5019
	2.58319	35.8688	35.3962	33.2347	32.512	32.5819	29.6377	29.3503	28.5455
	2.58498	45.9044	46.1175	43.6636	43.0811	42.0991	37.8644	38.9324	37.9961
	2.58676	53.3691	54.1566	54.0603	50.8378	49.8793	47.0871	47.7322	46.0687
	2.58855	61.4296	61.8009	60.5558	56.285	57.3617	55.5662	54.2837	52.6538
	2.59034	68.9322	68.3426	66.4097	62.5299	63.8104	60.1054	59.3728	58.5894
	2.59212	74.9749	74.1827	72.8035	69.2096	69.6726	66.2805	65.93	64.105
	2.59391	77.6498	78.2129	78.1256	75.1955	73.4943	69.9273	70.2475	69.769
	2.59569	80.9853	83.2696	82.0699	79.7442	79.0561	74.0219	74.465	73.3105
	2.59748	88.9479	90.5094	87.4646	85.3251	86.0043	80.6278	80.5995	79.1634
	2.59927	99.7033	103.306	99.3461	93.7466	96.0859	88.011	88.704	85.6383
	2.60105	116.474	119.904	116.283	106.531	109.659	99.0957	97.9965	96.8947
	2.60284	140.619	145.257	142.531	129.008	130.253	114.915	114.34	112.721
	2.60462	189.171	187.654	186.515	169.888	172.039	152.617	147.984	143.208
	2.60641	268.269	267.773	266.643	243.879	245.409	219.607	207.687	201.774
	2.6082	347.389	346.532	346.646	319.72	319.673	301.614	288.068	276.354
	2.60998	337.02	332.434	336.887	312.194	310.596	316.241	310.68	304.109
	2.61177	229.811	226.803	233.895	214.807	213.461	238.321	240.754	235.949
	2.61355	128.859	126.759	130.397	119.145	118.943	141.357	143.389	141.01
	2.61534	68.6732	66.946	71.2109	63.947	64.0228	73.9352	76.1706	75.8825
	2.61712	41.2754	38.5059	41.3285	38.4281	37.6056	42.404	43.0371	43.6223
	2.61891	26.5751	25.5812	27.4418	25.6683	24.007	27.4214	26.9305	27.0516
	2.6207	18.1733	17.0143	17.426	17.3201	16.5876	18.6015	18.9821	18.4434
	2.62248	12.7548	11.5214	12.226	11.8919	12.6051	13.7426	14.0521	12.22
	2.62427	9.20483	7.90645	9.14827	9.29055	8.51459	10.5227	11.0782	8.59239
	2.62605	7.46136	6.57957	7.2356	6.51277	6.40913	7.51907	7.70008	7.15674
	2.62784	5.4562	4.92636	5.40735	3.37926	4.84362	6.21539	6.13613	5.37834
	2.62962	4.32804	3.18594	4.3695	2.1444	4.49015	5.99676	4.99317	3.87649
	2.63141	3.41756	2.49196	3.95572	2.15716	3.58641	4.78008	3.5899	3.23191
	2.63319	2.87235	1.92316	3.37919	1.88361	2.88438	3.84685	3.19286	2.91595
	2.63498	2.23427	2.18532	2.01465	1.55293	2.19234	2.43558	2.59553	2.3306
	2.63677	2.16602	1.62896	1.5826	1.61553	1.54977	1.34908	2.55781	2.22179
	2.63855	2.14404	1.49124	1.19897	1.28053	1.35509	1.63699	2.05825	2.08825
	2.64034	1.45696	1.02831	0.82988	0.98916	1.46607	1.62045	1.88989	1.59916
	2.64212	1.57424	1.38254	1.03499	1.90771	1.00808	1.73111	1.22316	1.75788
	2.64391	1.22687	0.95157	1.30188	1.34666	0.0076	1.79935	1.39108	2.18902
	2.64569	1.20968	0.55081	-0.05147	0.95912	-0.43693	1.46709	1.15581	1.24434
	2.64748	0.52817	-0.07378	0.45042	0.36264	0.49049	0.70584	0.95506	1.24783
	2.64926	-0.11601	-0.4147	1.44424	0.33805	0.69251	0.95528	1.16053	0.81182
	2.65105	-0.30524	-0.55172	0.24689	-0.56306	0.32975	0.26875	0.31661	0.65938
	2.65283	0.06801	-0.41622	0.01884	-0.56611	0.31517	0.26862	0.47873	-0.57262
	2.65462	0.09616	-0.7611	-0.05308	-0.59983	-0.01418	1.55744	0.50826	-0.57112
	2.6564	-0.06149	-0.26353	-0.30381	-0.56495	0.31951	1.45549	0.57967	0.00861
	2.65819	-0.18943	-0.18797	-0.05376	-0.48986	0.15231	0	0.18547	-0.1376
	2.65997	0.04767	0	0.96772	-1.17118	-0.35668	-0.08522	0.31244	0.39789
	2.66176	0.19225	-0.04256	1.30369	-0.85611	-0.73888	0.16841	0.63102	0.7177
	2.66354	0.57558	-0.62454	0.07865	-1.04821	-1.12124	0.05104	0.7499	0.28201
	2.66533	0.56685	-0.31655	-0.65433	-0.93321	-0.59532	0.24694	1.24765	-0.32484
	2.66711	0.60525	0.11711	-0.89502	-0.93828	0.35661	0.34927	1.21513	0.02441
	2.6689	0.57276	-0.33744	-0.21027	-0.77888	-0.15613	0.35209	1.54103	-0.06753
	2.67068	0.79293	-0.94003	0.00504	-0.74238	0.29649	0.18711	0.79955	0.37051
	2.67247	0.57865	0.06175	0.24645	-0.27084	1.06422	0.59149	0.86218	0.36451
	2.67425	-0.1186	-0.4009	0.14327	-0.6295	0.98623	1.20042	0.79673	0.85387
	2.67604	0.3187	-1.53503	-0.51916	-0.68209	0.65055	0.60819	0.76032	0.50343
	2.67782	0.4511	-0.55629	-0.56285	-1.09155	0.36491	0.73506	0.8342	-0.13707
	2.67961	-0.26951	-0.85742	-0.14423	-1.25506	-0.08331	0.74739	0.7934	-0.65749
	2.68139	-0.25571	-0.94553	-0.13381	-0.84682	-0.07529	1.03411	0.8334	0.08666
	2.68318	0.14898	-0.94778	0.02659	-1.09467	0.83697	0.70163	0.93421	0.46522
	2.68496	-0.19111	-0.59264	0.00926	-0.62808	0.7434	0.47716	0.75501	1.02669
	2.68675	-0.52196	-1.16231	-0.49281	-1.10503	0.27915	0.3883	0.51277	0.52219
	2.68853	-0.34904	-1.01782	-0.01291	-0.96863	0.67615	0.77857	1.15996	0.03458
	2.69032	0.02085	-0.28348	-0.0531	-1.10783	-0.07279	1.17541	1.15996	0.33808
	2.6921	0.18062	0.04672	0.35455	-0.90084	-0.0855	0.19799	1.8452	0.75345
	2.69388	-0.30754	-0.736	0.06407	-1.03135	-0.2716	0.47016	1.86201	1.36741
	2.69567	-0.09643	-0.69386	0.12654	-0.0507	-0.03876	1.02731	0.8912	1.63886
	2.69745	-0.06404	-0.61814	-0.43116	-0.57265	-0.23601	1.38353	1.50681	1.35729
	2.69924	0.16578	-0.82763	-0.25548	-1.25792	0.13618	0.85434	1.16206	0.37636
	2.70102	-0.0787	-0.46604	-0.20747	-1.20491	-0.36744	0.97531	0.68461	0.80591
	2.70281	-0.06497	-1.06896	-0.28825	-1.22911	-0.43717	1.0267	0.72532	0.66633
	2.70459	-0.82497	-1.10285	0.37782	-1.15426	-0.3704	1.37879	1.38992	0.8606
	2.70638	-1.19931	-1.47057	0.1857	-1.23595	-0.92627	1.25185	0.865	0.89248
	2.70816	-0.74931	-1.12995	0.00531	-0.55056	-0.43165	1.17106	1.31659	1.56765
	2.70995	-0.80103	-1.14818	0.21718	-0.33085	-0.3294	0.80521	0.71123	1.22118
	2.71173	-1.20645	-2.05377	0.42192	-1.07967	-0.40745	0.23009	0.28805	0.64111
	2.71351	-1.07656	-1.78913	0.35976	-0.92005	-0.36421	0.80011	0.79385	1.00549
	2.7153	-1.4664	-0.86058	0.33721	-0.35815	-0.33912	1.08029	0.94285	1.79769
	2.71708	-1.26041	-0.03964	0.18571	-0.08424	0.11662	1.26759	1.12427	1.84861
	2.71887	-0.42469	-0.55985	0.05698	-0.31397	0.23894	1.26607	1.51427	2.03245
	2.72065	0.19113	-0.82833	-0.47173	-0.34721	0.58586	1.19087	1.63739	2.17339
	2.72243	-0.14944	-0.34481	-0.28996	-0.08399	0.23929	1.09214	1.34025	1.54613
	2.72422	-0.2238	-0.20539	-0.31145	-0.34629	-0.30162	1.08574	1.49779	1.45609
	2.726	-0.24421	-0.34894	-0.63528	-0.78519	-0.10349	1.20259	0.96509	1.59955
	2.72779	-0.78185	-0.02911	0.04146	-0.9893	0.12109	0.76261	1.10739	1.45778
	2.72957	-0.37415	-0.22785	0.24026	-0.61302	0.31004	0.51103	1.34667	1.31419
	2.73136	-0.47931	-0.10562	0.26336	-0.407	0.06109	0.79019	1.50757	0.72242
	2.73314	-0.88022	0.02539	0.12563	-0.94238	0.08726	0.42135	0.56577	1.04994
	2.73492	-1.33286	0.54618	0.66096	-1.44739	0.5249	0.87061	0.29262	0.94451
	2.73671	-0.47112	0.28297	0.04772	-0.6956	-0.40905	0.50994	0.3198	1.13517
	2.73849	-0.4162	0.18513	0.41344	-0.28854	-0.25362	1.16414	1.34667	1.78628
	2.74027	-0.91683	0.43514	-0.05128	-0.86346	-0.10934	0.67378	0.41429	1.89331
	2.74206	-0.3036	0.23896	0.2547	-1.23148	-0.05291	1.4332	0.5014	1.25438
	2.74384	-0.00675	-0.05566	0.08681	-0.62974	0.04417	0.71891	0.97757	1.57641
	2.74563	-0.50647	-0.2854	-0.01138	-0.30849	-0.1363	0.99229	1.09541	1.09284
	2.74741	-0.59326	-0.52276	-0.4299	-1.10579	-0.89364	1.08134	0.58044	1.3924
	2.74919	-0.60574	-0.43823	0.06383	-0.91764	-0.75429	0.16865	0.02217	0.90175
	2.75098	-1.41938	-0.21009	0.41845	-0.72239	-0.20949	-0.08046	0.14185	0.45271
	2.75276	-1.50018	-0.06162	0.49342	-1.02492	0.44773	-0.04436	0.43347	-0.26926
	2.75455	-0.93246	0	0.11135	-0.83627	0.27737	0.13385	0.29631	-0.45452
	2.75633	-0.27239	-0.49605	-0.01078	-0.10565	0.11077	0.52991	0.00374	-0.25837
	2.75811	-0.2726	-0.66885	-0.35568	-0.02249	0.1576	0.68181	0.18762	-0.11799
	2.7599	0.19949	-0.27532	0.08311	-0.42294	0.04751	0.4831	0.02492	0.43928
	2.76168	0.31816	-0.38312	-0.08776	-0.70259	-0.62844	-0.42846	-0.31465	0.46396
	2.76346	0.28748	-0.2591	0.13209	-0.79056	-0.58582	-0.97732	-0.63571	0.14115
	2.76525	-0.19918	0.348	-1.15171	-0.81234	-1.10372	-0.63175	-1.28833	0.60562
	2.76703	0.31425	-0.0527	-1.12079	-0.85425	-0.22611	0.19212	-1.47218	-0.23294
	2.76881	0.26069	-0.39144	-1.05247	-0.63665	-0.20716	0.58341	-1.23888	0.02492
	2.7706	-0.03586	-0.46172	-0.84556	-0.96966	-0.32516	-0.38082	-0.65986	0.44172
	2.77238	-0.43232	0.10205	-0.22814	-0.77152	-0.32477	0.20147	-0.46286	0.27711
	2.77416	-0.86991	0.27621	0.26905	-0.31149	0.44126	0.40074	-0.49217	0.62033
	2.77595	-1.30316	-0.13169	0.35633	-0.63757	-0.33547	0.32932	-0.2728	0.39804
	2.77773	-0.89653	-0.31053	0.42335	-1.07877	-0.13358	0.4294	-0.21801	-0.37063
	2.77951	-0.82821	0.33887	0.41263	-0.84962	0.35771	0.34982	-0.13509	0.10383
	2.7813	-0.63859	0.10749	0.7331	-0.92284	0.31912	0.11779	-0.47586	0.48235
	2.78308	0.42784	0.01681	0.00429	-0.95052	0.17762	0.35284	0.82433	0.80755
	2.78486	0.55945	0.34497	-0.04068	-0.56773	0.68121	0.3839	0.70774	0.57409
	2.78665	0.54581	-0.11391	-0.28636	-0.57763	0.0284	0.58435	-0.1435	-0.14669
	2.78843	0.15111	-0.30801	0	-0.34376	-0.10323	0.31262	0.74291	0.40249
	2.79021	0.03989	-0.52866	0.16311	-0.76749	-0.04842	0.55136	0.53846	0.81696
	2.792	0.11619	-0.64791	-0.32461	-0.75823	-0.28637	0.72026	0.16504	0.89233
	2.79378	0.34654	-0.58482	-0.62874	0.5311	-0.84631	0.8049	0.62762	0.62325
	2.79556	0.30654	-0.36449	-0.31584	-0.71821	-0.04276	0.87853	0.17777	-0.0349
	2.79735	-1.12587	-0.53237	-0.21028	-0.82962	-0.47299	1.46591	-0.03021	-0.57982
	2.79913	-1.7303	-0.91773	0.31433	-0.57918	-0.85912	0.70641	0.09698	-0.13375
	2.80091	-1.38565	-0.31654	0.832	-0.56699	-1.09676	0.54901	0.15768	0.07816
	2.80269	-1.39013	-0.45131	1.1435	-0.63531	-0.76852	0.29911	0.5824	0.57142
	2.80448	-0.88995	0.17518	0.97014	0.15719	0.05069	0.0503	0.56312	0.51425
	2.80626	-1.09171	0.59512	0.26789	0.44609	-0.34378	0.78251	0.612	0.76007
	2.80804	-0.22242	0.05518	-0.39584	-0.36312	-0.45261	0.7529	0.96765	0.88656
	2.80983	-0.23166	0.24888	-1.171	-0.98943	-0.53321	0.65605	1.50833	1.33247
	2.81161	-0.51171	0.33627	-0.88656	-0.22434	-0.64712	0.37401	1.41484	0.51489
	2.81339	-1.0392	-0.31557	-0.12561	-0.49116	0.26658	0.81302	1.39094	2.06747
	2.81517	-0.84804	-0.28104	0.34964	0.2337	0.78234	1.1693	1.01657	1.81986
	2.81696	-0.98022	-0.71482	0.5191	0.04451	-0.17399	1.30797	1.41138	1.48794
	2.81874	-0.58129	0.24365	0.41208	-0.16003	0.48792	1.72359	1.07772	2.00848
	2.82052	0.03871	0.74943	0.46603	-0.067	-0.02628	2.00501	1.8752	1.43851
	2.8223	-0.40275	0.38559	-0.47759	-0.84946	-0.21158	1.40057	1.88436	1.90526
	2.82409	-0.25254	0.7137	-0.35863	-0.88635	-0.06867	1.79908	2.0307	1.84981
	2.82587	-0.56766	0.13254	-0.047	-0.31336	-0.01668	1.834	2.44458	2.09396
	2.82765	-0.59959	-0.32797	-0.33017	0.013	-0.4963	2.17007	2.43044	2.80642
	2.82944	-0.791	-0.57135	0.18781	0.80212	-0.62039	2.09845	3.16772	3.59852
	2.83122	-1.17023	-1.2739	0.27005	0.66538	-0.28273	1.98739	3.02642	3.52318
	2.833	-0.34296	-1.33709	0.17978	0.49346	0.40203	2.08198	2.76448	2.92673
	2.83478	-0.56926	-0.91391	-0.21314	0.34307	0.37902	2.6306	2.16191	2.57318
	2.83656	-1.13434	-0.99415	-0.20216	-0.73647	0.09372	2.25778	2.75744	2.91609
	2.83835	-0.80711	-0.9489	0.04303	-0.50113	0.85527	2.48769	2.78384	3.3087
	2.84013	-1.00123	-0.85491	-0.18628	0.24036	0.43969	2.70903	2.75985	3.92478
	2.84191	-0.9846	-0.82183	-0.46288	0.07232	-0.00391	2.47634	3.55915	3.3887
	2.84369	-0.5184	-0.4306	-0.56038	0.0106	-0.70094	2.71223	3.23876	2.90564
	2.84548	-0.01194	-1.08136	-0.21627	0.24698	-0.10526	1.66829	2.15809	2.87657
	2.84726	-0.33698	-1.60539	-0.35603	-0.32531	-0.90849	1.0289	1.69251	2.13169
	2.84904	-0.76573	-0.91088	-0.47419	-0.40771	-0.50997	1.56454	2.01193	1.38832
	2.85082	0.0287	-0.28074	-0.44593	-0.25294	0.0265	1.78174	2.35776	1.49695
	2.85261	0.2225	-0.76268	-0.68119	-0.66461	0.32032	1.63788	1.64908	1.24888
	2.85439	-0.64847	-1.3936	-0.5206	-0.58018	-0.90985	1.50519	1.25494	1.57873
	2.85617	-0.96214	-1.04021	-0.73681	-0.59346	-0.62788	1.43555	1.08286	1.58709
	2.85795	-1.07662	-1.464	-1.01912	-0.42547	0.05749	1.49164	0.85809	0.8397
	2.85973	-0.27217	-0.81965	-0.73016	0.15767	0.16032	1.16441	1.21281	0.86786
	2.86152	-0.46974	-1.57948	-0.72506	-1.02199	-0.14556	0.44044	0.59177	1.16316
	2.8633	-0.18077	-0.65896	-0.49488	-1.63229	-0.32258	1.38448	1.0074	1.89183
	2.86508	-0.82634	-0.2263	-0.2102	-1.49658	0.53316	1.89062	0.83605	1.60305
	2.86686	-0.2776	-0.63769	-0.24443	-0.82065	0.52879	0.95745	0.34552	0.86469
	2.86864	-0.20184	-0.83408	-0.4365	-1.2669	0.42546	0.72744	0.15945	0.63944
	2.87043	-0.19704	-1.27449	-0.81437	-0.82745	-0.02236	0.26731	0.3814	0.44591
	2.87221	-0.2027	-0.62142	-0.50847	-0.43714	-0.26116	-0.05834	0.17708	-0.22027
	2.87399	0.36623	-0.03943	0.2224	0.3698	-0.28756	-0.46577	0.34797	-0.05807
	2.87577	0.05577	0.23919	0.09668	0.17302	-0.08264	-0.04441	0.26016	-0.07105
	2.87755	-0.57494	-0.23731	-0.45767	-0.11416	-0.82225	0.27245	0.65981	-0.28642
	2.87933	-0.58464	-0.96677	-1.02566	-0.05873	0.00119	0.88569	0.95545	0.0991
	2.88112	-0.40536	-1.21274	-1.38122	-0.12215	0.10805	1.20511	0.86898	0.47405
	2.8829	-0.64661	-0.15028	0.0738	-0.04356	-0.39886	0.88833	0.88142	0.26034
	2.88468	-0.88437	6.04446e-05	-0.2337	-0.03329	-0.75555	0.14725	1.56277	0.62081
	2.88646	-0.2915	-0.3183	-0.72199	0.08594	0.16919	-0.0576	1.05051	0.49497
	2.88824	-0.82338	-0.9528	-0.95054	-0.07621	0.19517	0.24139	0.61596	0.43495
	2.89002	-1.04984	-0.78556	-0.73627	-0.31877	0.33762	-0.2177	0.99043	0.65324
	2.89181	-0.79647	-1.22589	-0.20412	-0.08239	-0.01121	-0.27547	0.22971	-0.13951
	2.89359	-0.61356	-0.29482	0.67091	-0.08299	-0.0396	-0.93139	0.13377	-0.65549
	2.89537	-0.23692	-0.51845	-0.10527	-0.05694	-0.42525	0.36132	0.25403	-0.16115
	2.89715	-0.54069	-0.60658	-1.31099	0.41253	-1.33328	0.11274	0.79262	-0.35094
	2.89893	-0.46519	-1.0811	-0.76504	0.15821	-1.40212	-0.33787	0.38105	0.28114
	2.90071	-0.86541	-1.17832	-0.01536	-0.38276	-1.01692	-0.32126	0.08139	0.81485
	2.9025	-0.58127	-0.93211	-0.40419	-0.45014	-0.59061	-0.48973	0.52804	0.87892
	2.90428	-0.41423	-1.12529	-0.25195	-0.30781	-0.32281	-0.77049	-0.00837	0.40843
	2.90606	-0.63694	-1.32166	0.09624	-0.68761	-0.48246	-0.55089	-0.57548	0.24248
	2.90784	-0.52318	-1.96214	-0.24456	-0.7326	-0.77357	-0.50591	0.50782	0.39266
	2.90962	0.00302	-1.89789	-0.19135	-0.73314	-0.65932	-0.6033	0.53757	-0.28157
	2.9114	0.03391	-1.17948	0.7042	-0.31439	-0.32824	0.20622	1.09275	-0.27499
	2.91318	-0.11436	-0.85719	0.66975	0.24102	-0.73811	0.80416	0.53193	0.36641
	2.91496	0.14646	-1.44172	0.24477	0.13809	-0.44131	0.18529	-0.36289	0.06862
	2.91675	0.07299	-0.90873	0.73978	0.41344	0.4077	0.1505	0.21426	0.3206
	2.91853	0.10852	-0.54363	0.32372	0.05832	-0.28045	0.81689	-0.4381	0.65807
	2.92031	-0.46562	-1.22765	-0.11143	-0.1287	-0.27105	-0.05727	-0.15858	0.27476
	2.92209	-0.29139	-1.251	0.39196	-0.56609	-0.32929	-0.12112	0.04489	-0.10183
	2.92387	-1.03345	-1.37832	-0.05776	-0.03791	-0.38016	0.28599	0.11028	-0.27057
	2.92565	-0.94678	-1.74656	-0.1269	0.75382	-0.15719	0.49468	-0.09349	0.22703
	2.92743	-0.37776	-0.55318	0.07184	1.05553	0.32857	0.93086	-0.16311	0.31025
	2.92921	-0.65054	-0.22242	0.23323	0.64264	0.06487	0.35313	-0.02451	0.81678
	2.93099	-0.63365	-0.69881	0.19878	0.71313	-0.43406	0.36238	0.4049	0.9491
	2.93277	-0.07095	-0.57931	0.29955	0.37969	-0.66249	1.00436	0.86295	0.55987
	2.93456	-0.21751	-0.77273	0.07733	0.91458	-0.06616	1.42677	0.87155	0.18502
	2.93634	0.49917	-0.35621	0.06999	0.64108	0.31967	0.72095	0.65146	0.69463
	2.93812	0.48071	-0.85851	0.04516	0.44631	-0.25436	0.04347	0.75875	0.82045
	2.9399	0.34801	-1.15491	0.56773	0.73079	-0.04026	1.0367	0.37555	0.61485
	2.94168	0.99714	-0.49458	0.67631	1.79461	0	0.32029	1.35845	0.76777
	2.94346	0.92926	0	0.5526	1.11751	0.45673	0.42794	0.69083	2.31841
	2.94524	1.59968	0.86959	1.80319	2.03243	0.80248	0.88595	1.55473	2.08582
	2.94702	1.59866	0.75015	1.33073	2.09304	0.98115	0.31901	1.51272	2.66633
	2.9488	2.32641	0.55413	2.13333	2.44766	1.83961	0.46728	1.52511	2.86389
	2.95058	2.71164	1.28927	2.58834	3.05826	3.17948	2.3247	2.37668	3.30205
	2.95236	4.15068	2.84994	3.60543	4.53312	3.82998	3.49989	3.55985	4.03322
	2.95414	5.22142	4.60951	5.88772	5.99148	5.24436	4.53315	4.65193	4.92492
	2.95592	6.71613	6.41624	7.96956	8.03929	7.05185	6.36743	6.22996	5.74983
	2.9577	9.27858	8.49618	10.5408	10.3811	9.34843	8.70024	8.76708	8.61047
	2.95948	12.8413	12.4584	13.4415	14.5825	12.4407	11.6286	11.2708	11.9564
	2.96126	17.3103	17.0853	17.7199	19.0264	16.2864	14.7044	15	15.4558
	2.96305	23.6335	22.7895	23.6199	24.5719	22.1542	19.8273	21.7618	20.6949
	2.96483	30.845	30.0418	31.4407	30.9874	30.3779	26.3266	27.6166	27.0583
	2.96661	40.9896	39.672	39.0628	41.6491	39.566	35.9565	36.2951	35.1795
	2.96839	52.3241	50.1139	51.2693	51.2048	50.6999	47.1008	46.9534	44.9539
	2.97017	63.0881	62.2065	62.0365	62.0543	61.15	57.0428	58.0304	56.1958
	2.97195	71.255	71.8752	72.1809	71.8587	69.8742	67.0127	67.1635	65.7102
	2.97373	79.1557	77.3846	78.8204	77.5601	76.2572	73.7085	72.6112	72.2588
	2.97551	82.0593	79.6135	83.3059	80.4807	79.7527	77.4627	76.4806	75.7834
	2.97729	82.1132	78.2047	83.4042	79.25	79.0764	77.3307	78.0513	76.4023
	2.97907	77.4331	74.7084	77.8651	75.7353	74.8255	73.9134	75.3562	73.4441
	2.98085	71.42	69.7115	71.1013	71.0853	69.2362	69.5893	69.947	70.1788
	2.98263	65.4589	63.7229	65.2755	64.1927	63.7754	65.4081	63.2364	65.1858
	2.98441	58.244	58.7194	57.8543	57.9214	58.4136	60.2118	57.5113	59.0007
	2.98619	52.9509	54.4251	53.287	53.4902	53.1761	54.8198	55.2841	53.896
	2.98797	50.2154	50.0243	51.3248	50.4821	50.9797	51.4343	51.3299	50.6597
	2.98975	45.4236	44.8002	46.7734	45.7813	46.4378	46.8989	45.8109	47.0656
	2.99153	43.7084	40.6471	41.8768	43.4172	43.4528	43.8144	42.874	43.6769
	2.99331	42.1739	40.0846	40.5393	41.4507	40.8046	41.4544	40.9819	39.6261
	2.99509	40.7884	40.7636	39.6624	38.842	38.497	38.3492	39.7539	38.5805
	2.99687	42.8212	41.2485	40.0919	39.259	38.7865	37.9147	39.8743	38.6764
	2.99865	46.1751	44.7558	44.405	43.3145	43.2757	42.2229	41.109	41.0389
	3.00043	53.3245	51.6597	51.4307	49.1307	50.5789	46.6501	45.1372	44.3681
	3.00221	64.8419	62.9879	62.176	57.95	58.8373	53.1822	52.2338	50.9298
	3.00399	80.9518	78.7483	75.6066	71.8614	70.3563	63.7094	62.974	61.9344
	3.00577	100.345	99.5034	96.2487	91.6603	89.4403	81.5235	79.308	79.9422
	3.00755	127.05	129.084	124.662	117.222	117.514	105.022	101.052	100.64
	3.00933	156.874	154.981	153.302	144.122	144.338	132.851	128.235	126.159
	3.01111	167.432	162.642	162.873	156.482	156.354	155.508	147.98	144.149
	3.01288	142.726	138.105	141.253	137.743	136.881	146.331	141.192	137.878
	3.01466	97.9831	94.0715	96.5344	97.4777	95.4498	106.956	105.827	104.992
	3.01644	56.92	54.6486	57.151	58.572	55.098	64.6288	66.2801	64.83
	3.01822	33.087	30.878	32.8691	33.7848	30.7401	37.0172	37.7261	38.3771
	3.02	19.3459	17.8785	19.8419	19.8945	17.8506	22.605	20.7998	22.6364
	3.02178	11.9971	10.1962	12.4258	12.1819	11.0145	13.8726	13.0782	13.5561
	3.02356	8.79956	7.10322	8.56268	8.30228	7.73644	9.60794	8.09071	8.92319
	3.02534	5.90407	4.6884	5.99224	5.35109	5.91597	7.60067	5.57969	6.25638
	3.02712	4.24444	3.53794	3.48767	3.72581	4.45884	5.57432	4.30909	6.07779
	3.0289	3.42929	3.18491	2.58884	3.31646	3.49644	4.78171	3.34341	4.59915
	3.03068	2.07435	2.17959	1.60632	2.47997	2.65572	2.67504	2.3535	2.87709
	3.03246	1.90397	1.19847	1.53605	1.57555	2.03811	1.68267	2.37039	2.83748
	3.03424	1.04335	1.3636	0.81083	2.10909	1.2236	1.50084	1.40439	2.23012
	3.03602	0.28274	1.97025	0.39748	2.08113	1.27521	1.44479	1.22158	1.16349
	3.0378	0.02845	1.07149	0.69071	2.32088	1.33646	1.80031	2.02099	0.74422
	3.03958	0.05653	1.07323	0.65025	1.97535	0.67744	1.81396	2.17664	0.73675
	3.04135	0.19479	0.96993	0.77427	0.51253	0.64707	1.13309	1.23431	1.64362
	3.04313	0.32239	0.72109	0.69842	-0.01362	0.72708	0.23681	0.26476	1.67368
	3.04491	0.96889	0.57861	0.68284	0.22971	0.10628	0.19157	0.83651	1.48529
	3.04669	0.79904	0.77513	0.7327	0.45603	-0.46406	0.14739	1.63742	1.78488
	3.04847	0.0754	0.23973	0.28765	0.94399	0.29644	0.15977	1.23009	1.85233
	3.05025	-0.03587	-0.07613	0.00152	1.1945	0.48187	0.19407	0.9484	1.40294
	3.05203	0.01827	-0.26796	0.34089	0.82926	0.80585	-0.03943	1.29114	0.7186
	3.05381	0.45011	-0.62858	0.55405	0.23803	0.48412	0.32868	0.93552	1.1322
	3.05559	0.16398	0.0228	1.10102	-0.01045	0.64733	0.82815	0.7564	1.03953
	3.05737	0.42751	-0.05434	0.80353	0.27763	0.28901	0.61564	0.38589	0.41824
	3.05914	-0.05012	-0.08258	0.86251	0.54734	-0.18101	0.27917	0.53261	0.73463
	3.06092	-0.35882	-0.63544	0.00709	0.86397	-0.07169	0.06332	1.24933	0.68285
	3.0627	0.07981	-0.319	-0.68694	0.45816	0.45084	0.62046	1.21221	0.31267
	3.06448	0.57426	0.3008	-0.73233	0.28083	-0.38441	0.87919	0.87186	0.61369
	3.06626	0.49747	0.30959	-0.59385	0.65007	0.10184	0.72061	0.55623	0.61668
	3.06804	0.18947	0.31417	-0.98897	0.54814	0.59093	-0.21065	0.41397	0.30503
	3.06982	0.52934	0.4135	-1.47302	0.57484	0.54494	-0.52271	0.17952	0.44889
	3.07159	0.26551	0.49618	-1.64009	0.27424	0.44556	0.18915	0.4721	0.28627
	3.07337	-0.16059	0.7029	-0.58333	0.22034	0.05992	0.83719	0.03262	0.74189
	3.07515	0.15298	0.09683	-0.19181	0.33887	0.42012	0.80599	0.20814	1.31766
	3.07693	0.86323	0.0267	0.04138	0.83718	-0.02603	0.6431	0.25392	1.48615
	3.07871	0.56807	-0.22723	0.36464	0.00197	-0.54055	0.91389	1.47832	1.39773
	3.08049	-0.09446	0.03064	0.58819	0.43149	-0.4108	0.43002	1.26641	0.88193
	3.08227	-0.2819	0.23956	0.466	0.55495	-0.39666	0.91824	1.81041	0.99712
	3.08404	-0.29345	-0.04108	0.58638	-0.25244	-0.21565	0.87721	2.29443	0.88875
	3.08582	0.57013	-0.86856	0.42868	-0.68888	-0.49659	0.20378	1.77084	-0.09697
	3.0876	0.53717	-1.2225	0.33809	-0.43201	0.16904	-0.09149	1.42952	-0.18178
	3.08938	-0.14694	-1.10031	-0.49747	-0.13905	-0.0489	0.65012	0.76994	-0.02573
	3.09116	-0.37749	-0.40019	-0.51356	0.19554	0.40405	0.45317	0.29975	0.06701
	3.09294	-0.48434	0.3813	-0.01041	0.18474	0.4404	0.34704	0.51077	0.16267
	3.09471	-0.49685	0.56963	0.35807	-0.15278	0.35505	0.52691	0.5131	0.53461
	3.09649	-0.39053	0.82237	0.30477	-0.79822	0.03277	0.25972	1.00113	0.85738
	3.09827	-0.41321	0.86642	-0.36689	-0.20331	0.23316	0.38565	1.24492	0.4279
	3.10005	-0.09382	-0.84049	0.01268	-0.14653	0.51412	1.0651	1.11142	-0.38418
	3.10183	0.20823	-1.14136	0.70719	-0.25598	0.46453	1.29324	1.1867	-0.56574
	3.1036	-0.33854	-0.70251	0.16267	-0.48431	0.01224	0.79836	0.43954	-0.27219
	3.10538	0.20525	-0.06663	0.17559	-0.66693	0.11273	0.82901	-0.47505	0.20241
	3.10716	0.12192	-0.45315	0.59157	-0.12855	0.25071	0.56369	0.36582	-0.0868
	3.10894	0.08433	-0.53118	0.2979	-0.05022	0	1.225	0.54798	-0.2375
	3.11072	-0.15135	0	0.41599	0.08489	-0.44676	0.63336	-0.03045	0.41085
	3.11249	-0.28101	0.06371	-0.23659	0	-0.63199	0.49361	0.02003	0.53396
	3.11427	-0.25393	0.21183	-1.00352	-0.15984	-0.19198	-0.02745	0.60397	-0.39822
	3.11605	-0.02975	0.84828	-1.18054	0.07647	0.74964	-0.03636	0.20177	-0.55401
	3.11783	-0.21886	0.78748	-0.84576	0.11935	0.57365	-0.73781	0.42121	-0.35059
	3.11961	-1.06315	-0.15157	-1.58954	-0.3132	0.49828	0.39084	0.22076	0.14948
	3.12138	-0.94798	-0.58453	-1.21026	0.15407	0.79072	0.61349	0	-0.82338
	3.12316	-0.64678	-0.57417	-0.74994	-0.19517	0.17654	0.71304	0.6425	-0.89552
	3.12494	0.11633	0.00994	-0.79775	-0.25397	-0.34628	0.14786	-0.10867	-1.09927
	3.12672	-0.09945	0.13426	-1.01881	-0.87949	-0.83451	-0.13561	0.11161	-1.0602
	3.12849	-0.41029	0.31819	-0.81934	-0.74695	-0.9157	0.00843	0.000466475	-1.16402
	3.13027	-0.2477	0.33241	-0.39292	-0.15435	-0.52819	-0.63493	-0.1716	-1.45107
	3.13205	-0.09982	0.0186	-0.38086	-0.46697	-0.02765	-0.81216	0.47062	-0.90619
	3.13383	0.1637	-0.30658	-0.47932	-1.24751	-0.12242	-0.85652	0.32394	-0.99423
	3.1356	0.27281	0.727	-0.59623	-0.16172	0.30206	-0.34024	0.2222	-0.99522
	3.13738	0.12016	0.54813	-0.68334	-0.72398	-0.51288	-0.04234	-0.05326	-0.74089
	3.13916	-0.23386	-0.02398	-0.57901	-0.088	-0.19182	0.00839	0.17664	-0.54574
	3.14094	-0.74797	-0.12667	-0.99661	0.09982	-0.21821	-0.35709	0.54136	-0.86625
	3.14271	-0.91121	0.17835	-0.82062	0.27005	-0.39772	-0.67343	0.73799	0.27865
	3.14449	-0.67922	0.26602	-0.42638	-0.29205	-0.29593	-0.14707	0.69598	-0.48781
	3.14627	-0.46683	0.04305	0.0872	-0.59057	-0.58009	0.20531	0.07568	-0.24574
	3.14805	-0.41832	0.23296	-0.20161	-0.50486	0.1808	-0.05523	-0.66708	0.11922
	3.14982	-0.04679	-0.0722	-0.68646	-0.71413	-0.3586	-0.01232	-0.63765	-0.22636
	3.1516	0.04198	-0.11298	-0.77289	-1.26023	-0.63106	-0.01427	-0.44815	-0.8754
	3.15338	0.19495	0.17665	-0.16519	-1.15844	-0.44166	0.02592	-0.07838	-0.9166
	3.15516	0.13258	-0.20186	-0.03055	-0.99169	-0.34275	-0.43028	0.13373	-0.29476
	3.15693	-0.02635	-0.37733	-0.09309	-0.43827	-0.52913	-0.46541	-0.01085	-0.03647
	3.15871	0.00558	0.12826	-0.57754	0.07933	-0.28534	-0.45058	0.027	0.28374
	3.16049	-0.68619	-0.26335	-0.57006	0.24494	-0.15244	0.50021	0.00697	-0.55382
	3.16226	-0.2064	-0.91898	-0.19587	-0.22099	0.05902	0.45379	-0.48807	-0.83873
	3.16404	-0.30885	-1.00848	0.09655	-0.44211	0.24382	-0.22759	-0.58822	-0.42001
	3.16582	0.15756	-0.3433	0.24903	-0.24269	0.000361176	-0.10164	-0.67599	-0.15754
	3.16759	-0.44193	0.3596	-0.26087	-0.46901	0.0686	0.65635	-0.19063	0.18174
	3.16937	-0.19964	0.22602	0.00897	-0.42839	-0.32289	-0.14059	0.34276	0.16208
	3.17115	0.43054	0.28973	0.34838	0.86333	-0.49086	-0.23383	0.07087	0.15144
	3.17293	0.14615	0.24015	0.65315	0.09544	-0.11807	-0.17988	-0.563	-0.51893
	3.1747	-0.26766	-0.4949	0.41187	-0.05648	0.52457	0.24532	-0.75466	-1.04907
	3.17648	-0.42309	-0.2427	0.3565	-0.19056	0.14955	-0.52858	-0.67456	-0.71803
	3.17826	-0.96123	-0.56636	0.46828	-0.23795	-0.42586	-0.86987	-0.59509	-0.69448
	3.18003	-0.56434	-0.48843	0.80713	0.15503	-0.39295	-0.72664	0.22712	-0.20984
	3.18181	-0.2343	-0.69518	0.4067	-0.08176	0.17217	-0.35804	-0.12259	-0.28344
	3.18359	-0.18348	-0.48533	-0.75829	-0.51262	0.48967	-0.74921	-0.18621	-0.80865
	3.18536	-0.39654	-1.13433	-1.06286	-0.76075	0.17564	-0.66247	-0.54224	-1.58945
	3.18714	-0.70407	-0.76946	-1.11918	-0.93708	0.7701	-0.24143	-0.0728	-1.12537
	3.18892	0.02288	-0.52442	-0.23083	0.0332	0.30368	-0.33331	0.70649	-0.83018
	3.19069	0.43395	-0.21973	0.26619	0.47831	-0.50774	-0.32512	0.81494	-0.52778
	3.19247	-0.32876	-0.04763	0.08223	0.09253	-1.07516	-0.49051	-0.75927	-0.52191
	3.19425	-0.89035	0.06256	-0.07902	-0.17122	-0.55632	-0.86652	-1.28603	-0.79998
	3.19602	-0.63212	0.05595	-0.27605	0.07157	-0.68921	-0.29644	-0.6251	-1.11217
	3.1978	0.20169	0.04195	-0.11232	-0.80227	-0.22722	0.211	-0.81238	-0.91949
	3.19957	0.10312	-0.94896	-0.07539	-1.17086	0.19523	0.45746	-1.04249	-1.41272
	3.20135	-0.08039	-0.95634	-0.88474	-0.78363	0.00536	0.33981	-0.59406	-0.86225
	3.20313	-0.33099	0.06009	-0.74642	-0.52956	-1.22467	-0.20014	-0.64222	-0.93891
	3.2049	-0.25789	0	-1.00356	-0.55956	-1.01927	-0.08323	-0.6513	-0.83305
	3.20668	-0.55039	-0.80171	-1.09541	0	-0.78609	0	-0.46453	0.11943
	3.20846	-0.61537	-0.90609	-0.88986	-0.61476	-0.95303	-0.1474	0.03949	0
	3.21023	-0.34724	-0.68714	-0.53663	-0.4105	-0.94782	0.13873	-0.38678	0.11931
	3.21201	-0.98376	-0.82443	0.06892	-0.36923	-0.93211	0.2546	-0.55566	0.01452
	3.21379	-0.83917	-0.82696	-0.16928	-0.23664	-0.63404	0.17524	-0.1196	0.26649
	3.21556	-0.22069	-0.97241	-0.08224	0.12523	-0.26087	-0.14673	0	0.26125
	3.21734	-0.09846	-0.36298	-0.36985	0.11539	-0.12749	-0.6405	0.50781	-0.08214
	3.21911	-0.35738	-0.19423	-0.4184	-0.29028	-0.55888	-0.30933	-0.54404	-0.30629
	3.22089	-0.388	-0.59316	-0.8911	-1.06895	-0.77042	-0.48554	-0.56525	-0.6094
	3.22267	-0.5404	-0.42536	-0.48555	-0.83399	-0.51586	-0.1141	-0.07137	-0.52086
	3.22444	-0.36749	-0.39199	-0.54929	0.04451	-0.63143	0.10373	-0.22314	-0.67779
	3.22622	-0.28312	-0.2969	0.02123	-0.28673	0.09196	-0.10847	-0.984	0.47804
	3.22799	-0.86622	-1.17616	0.07162	-0.33622	-0.20394	-0.20069	-1.27006	0.0277
	3.22977	-0.71672	-0.79976	0.38551	-0.71854	-0.17538	0.23863	-1.2542	-0.78542
	3.23154	-0.8365	-1.32633	-0.01886	-0.96745	-0.76216	-0.49594	-1.13974	-0.17047
	3.23332	-0.79157	-0.76892	-0.24909	-0.99076	-0.79744	-1.15893	-0.34305	-1.32136
	3.2351	0.0031	0.08369	0.16152	-0.16373	-0.5958	-0.68367	-0.4771	-1.2793
	3.23687	0.55242	0.76435	-0.34559	-0.193	-0.33481	-0.08486	-0.24919	-0.04119
	3.23865	0.2782	0.49259	-0.7646	-0.27849	-0.29296	-1.00952	-0.5102	-0.5689
	3.24042	0.17297	0.60617	-0.45482	-0.23624	-0.43449	-0.59723	0.10638	-0.34283
	3.2422	-0.19466	0.26696	0.20913	-0.16988	-0.41895	-0.08894	-0.000757582	0.06568
	3.24397	-0.73674	0.42731	0.83102	0.02315	-0.4295	0.57747	-0.63873	-0.34852
	3.24575	-0.43912	0.82124	0.74625	0.48802	-0.44495	0.85089	-0.35227	-0.80876
	3.24753	0.01608	0.25297	0.00475	0.71278	-0.0465	1.03013	-0.73711	-1.28043
	3.2493	0.29821	0.2957	-0.15811	0.06519	-0.15504	0.83362	-0.36092	-0.69972
	3.25108	0.18084	-0.11293	-0.67581	-0.2262	0.50396	-0.17691	-0.35255	-0.88514
	3.25285	0.58778	-0.10353	-0.27441	0.32843	0.1377	-0.08318	-0.49214	-1.03433
	3.25463	0.46444	-0.17471	-0.76425	1.12357	-0.22157	0.38564	-0.51353	-1.13448
	3.2564	0.51526	-0.22222	0.31151	1.10456	-0.61565	-0.55292	-0.59142	-1.04489
	3.25818	0.54754	0.07985	0.53419	0.66508	-0.47976	0.0509	-0.40788	-0.61862
	3.25995	1.22313	0.83641	-0.06179	0.48349	-0.80404	-0.02308	-0.7278	-1.07466
	3.26173	0.65194	0.35829	-0.72542	0.10164	-0.65466	-0.72634	-0.78767	-0.65048
	3.2635	0.24965	0.76055	-0.28436	-1.02995	-0.92159	-0.266	-0.02011	0.39969
	3.26528	0.75236	0.78135	-0.12469	-0.97771	-0.63086	0.42027	-0.6311	-0.43473
	3.26705	0.19452	0.19785	-0.32222	-0.42815	-0.43766	0.60303	-1.14914	-0.3099
	3.26883	0.36675	0.0812	-0.63344	0.18069	-0.21723	0.1554	-0.90285	-0.60067
	3.27061	0.30012	-0.00741	-0.54201	-0.20344	-0.11855	0.21353	-0.42225	-0.31537
	3.27238	-0.28391	-0.19104	-0.2802	-0.22535	-0.78042	0.28604	-0.19097	0.1083
	3.27416	-0.64879	0.04947	-0.90724	-0.14259	-0.1789	0.15174	-0.22436	-0.25055
	3.27593	-0.0031	0.51391	-0.65637	0.01674	-0.03793	0.24271	-0.34331	-0.61664
	3.27771	1.00884	0.86531	-0.09426	0.19979	0.07046	0.19923	-0.7	-0.74663
	3.27948	0.44968	1.27644	-0.15059	-0.16775	0.25885	0.55203	-0.63803	-0.30715
	3.28126	0.17551	1.21571	0.21464	-0.2715	-0.11285	0.38915	-0.81411	-0.17566
	3.28303	0.65678	0.59251	0.38846	-0.18169	-0.17043	-0.10693	-1.0968	-0.08228
	3.28481	0.50877	0.44092	0.02151	0.08008	-0.6792	0.12222	-1.20447	-0.28744
	3.28658	0.66449	0.70223	0.38031	0.32203	-0.25178	1.05956	-0.76952	-0.53951
	3.28835	0.42594	-0.15804	0.66112	0.33128	0.59685	0.60958	-1.07809	-1.3869
	3.29013	-0.05002	0.71681	-0.75449	-0.08217	0.70819	-0.34277	-0.49768	-1.51903
	3.2919	-0.61881	0.57028	-1.20921	-0.25091	0.46956	-0.3744	-0.75347	-0.92513
	3.29368	0.51103	0.53799	-0.83874	0.1636	-0.42716	-0.00298	-1.065	-0.49975
	3.29545	-0.64796	0.93085	0.251	0.14483	-1.16923	0.62222	-0.80289	-0.68924
	3.29723	-1.03046	0.30954	-0.35855	0.63323	-0.89188	0.35561	-0.46054	-0.05036
	3.299	-1.03383	0	-0.51858	0.32317	-0.87055	0.02971	-0.20779	0.54131
	3.30078	-0.5015	1.01663	0.10239	0	-0.52213	0	-0.44006	0.32452
	3.30255	-0.42969	1.24884	0.00274	-0.00885	-0.09579	0.19886	-0.67963	0
	3.30433	-0.15453	0.99746	-0.92565	-0.0408	-0.13112	0.30358	-0.45873	0.27772
	3.3061	0.26157	0.9973	-0.70533	0.21773	-0.34844	0.13391	-0.16844	-0.00763
	3.30788	-0.75934	1.15009	0.09927	-0.12172	-0.52418	0.08934	-0.27672	0.25391
	3.30965	-0.52118	1.41311	0.31707	0.21445	-0.21678	-0.41129	0	0.02833
	3.31142	-0.06433	1.32897	-0.16619	0.61074	-0.58562	-0.28337	-0.38006	-0.35776
	3.3132	-0.43461	1.19335	-0.25697	0.69863	0.31926	-0.6883	-0.41906	-0.945
	3.31497	-0.15635	0.60185	-0.35387	0.93652	0.65126	-0.41864	-1.30366	-1.71973
	3.31675	-0.45665	1.26137	-0.01381	0.67598	0.05175	0.31087	-1.4578	-0.71899
	3.31852	-1.22514	1.60604	0.20788	1.26563	0.08671	0.13336	-1.23502	-0.08418
	3.3203	-0.39014	1.52767	-0.67496	-0.43534	0.19892	-0.14988	-1.13894	-0.40498
	3.32207	0.24733	0.92675	-0.9574	-0.87798	0.01622	0.26015	-0.18441	-0.36972
	3.32384	1.10656	0.5284	0.32748	-1.0232	-0.08664	0.68445	-0.29137	0.10445
	3.32562	1.48987	0.72994	0.27582	-1.07956	-0.59562	0.61201	-0.43446	-0.69769
	3.32739	0.59661	0.79029	0.29505	-1.16502	-0.2013	-0.15925	-0.20668	-1.28848
	3.32917	0.37725	0.37219	-0.00722	-0.59436	-0.682	-0.59542	-0.27914	-1.62969
	3.33094	0.53725	0.51444	0.08291	0.03442	-0.16445	-0.57542	-0.52412	-0.73607
	3.33271	0.62058	0.49457	-0.95741	-0.08758	-0.0758	-0.74769	-0.70567	-0.09377
	3.33449	0.36909	0.71251	-0.89796	0.01618	0.02268	-1.00438	-0.64956	-0.33253
	3.33626	-0.34617	0.47574	-0.77677	-0.33891	-0.12561	-0.74437	-1.11028	-0.70399
	3.33804	-0.53831	-0.08476	-0.08999	-0.3928	-0.60439	-0.19147	-1.25652	-0.6595
	3.33981	-0.74097	0.47066	0	0.37517	-1.23825	-0.65322	-1.6123	-1.13
	3.34158	-0.50555	0.48191	-0.92403	0.39654	-1.27457	-0.96628	-1.62344	-1.50316
	3.34336	-0.84608	-0.00467	-0.94956	0.36353	-0.92337	-0.8638	-1.45061	-1.12518
	3.34513	-1.35454	-0.91235	0.26094	1.56084	-0.19968	-0.1395	-0.82204	-1.15255
	3.34691	-1.11992	-0.66777	0.96614	1.1163	1.11181	-0.01742	-0.20386	0.45387
	3.34868	-0.51246	-0.6307	0.10334	0.2046	0.794	-0.05177	-0.86481	0.28263
	3.35045	0.5307	-0.09341	-0.11216	-0.08923	0.19202	0.02764	-0.52182	-0.45397
	3.35223	0.20946	0.04782	-0.2644	-0.60437	0.01242	-0.77744	-0.22561	-1.04497
	3.354	0.2274	0.50387	-0.32418	0.21531	0.68331	-0.26408	-0.14247	-0.37215
	3.35577	0.81436	0.96086	-0.05615	-0.20256	1.23936	-0.56948	-0.70103	-0.05446
	3.35755	0.95999	1.26592	0.04574	0.0598	1.16154	0.22514	-0.5783	0.09311
	3.35932	0.73357	0.75858	-0.14508	-0.09219	0.58129	-0.59753	-0.43784	0.04403
	3.36109	-0.2601	-0.03302	-1.03352	-0.13393	0.36192	-1.22474	-0.50756	-0.47971
	3.36287	-0.36115	0.48971	-0.6267	0.06072	0.40581	-0.66374	-0.4177	-0.28202
	3.36464	-0.57145	0.41215	0.38546	0.27828	0.35875	-0.97151	0.0271	0.01587
	3.36641	0.2471	0.24663	0.40745	0.17724	0.21549	-0.83661	0.04075	0.17873
	3.36819	0.12294	0.53883	-0.28008	-0.21194	0.02196	-0.80753	-0.54514	0.38652
	3.36996	-0.18503	0.33178	-0.55491	0.01758	0.11461	-0.7879	-0.59688	0.62682
	3.37173	-0.43421	-0.10778	-0.49313	-0.2259	0.47543	-0.49608	0.27816	0.34813
	3.37351	-0.43681	-0.12069	-0.71298	0.5148	0.91244	-0.87278	-0.20125	-0.41789
	3.37528	-0.42905	0.17249	-0.87936	0.64876	0.68754	-0.28859	-0.0285	0.06634
	3.37705	0.16888	0.35243	0.19622	0.35852	1.0244	0.35075	0.48711	-0.21898
	3.37883	-0.24461	0.53335	0.4258	-0.04424	1.54436	-0.27659	-0.22309	-0.3649
	3.3806	-0.09319	0.68442	-0.0768	0.00141	0.6189	-0.46158	-0.57636	-0.10105
	3.38237	0.23505	0.76143	-0.20195	0.37968	0.99054	-1.81738	-1.72061	0.04705
	3.38415	0.12035	0.35464	-0.09969	-0.13759	0.9455	-1.06686	-1.50367	-0.52259
	3.38592	-0.18733	0.3408	0.06744	0.16838	0.96235	0.01098	-1.15245	-0.52519
	3.38769	0.02182	0.43573	-0.03589	-0.43421	0.2213	0.19029	-0.96668	-0.00502
	3.38947	-0.60493	0.57501	-0.32311	-0.82223	-0.07594	0.24608	-0.95631	-0.30148
	3.39124	-0.07417	-0.04336	-0.10645	-1.00491	0	-0.04091	-1.24258	-0.00549
	3.39301	0.82761	0	-0.03977	-0.98967	0.2301	0.23925	-0.83119	-0.00278
	3.39478	0.61318	-0.02332	-0.58467	0	0.68216	0	-0.57186	0.19721
	3.39656	-0.39272	0.33361	-0.2731	0.02418	0.84289	-0.26224	-0.63866	0
	3.39833	-1.09909	0.44489	0.06783	-0.36622	0.56549	-0.22545	-1.24093	-0.31343
	3.4001	-0.82532	0.37094	0.39458	0.12137	0.42039	-0.17097	-0.95818	0.18391
	3.40188	-0.7073	0.42738	0.31717	0.83713	0.70493	-0.02593	-0.23462	0.76082
	3.40365	-0.64881	0.00117	0.25318	0.65151	-0.13301	0.02228	0	0.17308
	3.40542	-0.0278	0.57784	0.38696	0.46115	-0.05315	-0.48328	0.30629	0.23192
	3.40719	-0.19056	0.19095	-0.11446	0.36603	0.10531	-1.0656	0.59746	0.59052
	3.40897	-0.34043	0.08477	-0.22326	0.64187	0.61119	-1.37348	0.26728	-0.07638
	3.41074	-0.18613	0.27318	-0.63041	0.97979	0.51561	-0.8569	-0.37976	-0.41959
	3.41251	-0.56447	0.34426	-0.26506	0.74775	0.34651	-0.95793	0.03937	0.06664
	3.41428	-0.41281	-0.04772	0.91876	0.37102	0.76331	-1.27315	-0.2119	0.20007
	3.41606	-0.72382	0.4167	-0.21197	-0.03133	0.34221	-0.80875	-0.06501	-0.25206
	3.41783	-0.0596	0.08879	-0.66231	-0.202	-0.04926	-1.06895	-0.32942	0.38071
	3.4196	-0.38597	0.27272	-0.45148	-0.1011	0.12674	-0.99167	-0.02783	-0.07059
	3.42137	-1.06112	0.03341	-0.64629	0.00412	0.19917	-1.17202	0.62491	0.13567
	3.42315	-1.05176	0.61454	0.19436	-0.01319	-0.35363	-0.89693	-0.08323	0.31617
	3.42492	-0.29139	0.83009	0.55777	-0.34397	-0.50404	-0.60301	-0.51954	0.15911
	3.42669	-0.16651	0.99669	-0.32738	-0.43314	-0.82872	0.02729	-0.35446	0.27056
	3.42846	-0.1697	0.58362	-0.80401	-0.42531	-1.05491	0.14205	-0.05201	0.45293
	3.43023	-0.11931	-0.06511	-0.26358	-0.18522	-0.59695	-0.36322	-0.09003	0.24755
	3.43201	-0.06772	0.11978	0.21274	-0.50578	-0.94493	-0.8331	0.04055	-0.13658
	3.43378	-0.69287	-0.12259	-0.02983	-0.20311	-0.79021	-0.51419	-0.03391	-0.37849
	3.43555	-0.95993	-0.29429	-0.1035	0.05857	-0.52363	-0.47546	-0.13707	0.14392
	3.43732	-0.53372	-0.7199	-0.28477	0.78987	-0.10941	-0.36871	0.41981	0.16873
	3.4391	-0.48631	0.19096	0.23387	0.87054	-0.11893	-1.01192	-0.05756	0.0993
	3.44087	0.13355	1.20451	-0.39539	-0.000178206	-0.16985	-0.77775	-0.62485	0.52953
	3.44264	0.62277	1.32491	-0.81463	-0.43939	0.34503	-0.73061	-0.86424	0.24962
	3.44441	0.82001	0.70204	-0.45002	0.04707	-0.52551	-1.46511	-0.07132	-0.31617
	3.44618	0.26269	0.37364	-0.45837	-0.2724	0.05823	-1.01032	-0.16925	-0.39175
	3.44795	-0.32177	0.26886	-0.87295	-0.24542	-0.28995	-0.90577	-0.53885	-0.21263
	3.44973	0.28439	0.12637	-0.34139	-0.35335	-0.03841	-0.65595	-1.10356	-0.17326
	3.4515	0.40072	0.75495	-0.12648	0.1515	-0.89007	-0.39267	-0.73286	-0.44479
	3.45327	0.24103	0.23751	0.17935	-0.23646	-0.93935	-0.43855	0.376	-0.57563
	3.45504	-0.03116	0.08162	0.03124	-0.48831	-1.19108	-0.65115	0.89609	-1.08109
	3.45681	-0.33459	0.28978	-0.01035	-0.28711	-0.52363	-0.53687	0.44684	-0.87505
	3.45859	-0.22055	0.18038	-0.1337	-0.2218	-0.08248	-0.16546	-0.20932	0.03613
	3.46036	-0.21419	0.16252	-0.40777	-0.79198	-0.81137	0.83795	-0.01545	0.56662
	3.46213	0.08674	0.65271	-0.51963	-1.02843	-0.70821	0.10893	0.38337	0.49576
	3.4639	-0.45227	1.36469	-0.69462	-0.82539	-0.70318	-0.58045	0.77442	0.42688
	3.46567	-0.34045	1.43468	-0.36192	-0.59094	-0.68624	-0.20897	0.29727	0.53021
	3.46744	-0.13199	1.45961	-0.38249	0.12439	-0.69182	0.22921	0.15391	0.3104
	3.46921	-0.61454	0.70233	-1.04685	0.04156	-0.74316	0.51121	0.24104	0.67844
	3.47099	-0.67673	0.25773	-0.91985	-0.35793	-0.39018	0.4925	0.10595	0.5871
	3.47276	0.15574	-0.07908	-0.6106	0.07423	-0.63546	-0.02007	-0.03641	0.27736
	3.47453	0.26695	0.08546	-0.28644	0.84096	-0.47288	-1.26588	0.34988	-0.07793
	3.4763	-0.21922	0.09266	-0.54413	-0.52854	-0.12451	-1.17257	0.26435	-0.12886
	3.47807	-0.57744	0.32107	0.36591	-0.0982	-0.9793	-0.87576	0.33358	0.05907
	3.47984	-0.71716	0.43899	0.87278	-0.14149	-1.35866	-0.33614	0.13215	0.89592
	3.48161	-0.88586	-0.291	-0.04757	0.30848	-1.14658	-0.41548	0.55246	0.64956
	3.48338	-1.14433	-0.32934	-0.3967	0.09082	-1.18805	-0.67571	0.41692	0.21524
	3.48516	-0.74969	-0.23446	-0.08108	-0.01748	-1.34686	-0.44869	0.25205	-0.41052
	3.48693	-0.54828	0	-0.01615	0.38979	-0.54299	-0.60142	0.20232	-0.26102
	3.4887	-0.88693	-0.20591	-0.34035	0.00744	-0.69351	0	0.29322	0.28029
	3.49047	-0.79388	-0.8021	0.1958	0.00806	-0.65718	1.03827	0.617	0
	3.49224	-0.19256	-1.50049	0.23159	-0.14993	-0.11805	0.11795	0.08407	-0.9486
	3.49401	0.58384	-0.71284	0.13226	-0.38404	-0.10678	-0.4477	-0.18865	-0.76113
	3.49578	0.65425	-0.28088	-0.09219	-0.98349	-0.49619	-0.96786	-0.114	-0.58158
	3.49755	0.36532	-0.3837	-0.5251	-0.85327	-0.62612	-0.46466	0	-0.39975
	3.49932	0.00056976	0.01213	-0.04995	0.35457	-0.51562	0.05218	0.39673	-0.63186
	3.50109	-0.18626	-0.08165	-0.29155	0.50751	-0.96623	0.21297	0.53982	-0.09804
	3.50287	0.01876	-0.32325	-1.2187	-0.25329	-1.1233	0.19244	0.34479	0.16554
	3.50464	0.29171	-0.69451	-0.46892	-0.69907	-1.18675	0.13484	0.07283	0.26814
	3.50641	0.35354	-0.60835	-0.46452	-1.04333	-1.85583	0.13426	0.23426	0.05214
	3.50818	-0.02998	-0.48528	-0.84525	-0.77954	-1.55236	-0.55891	0.28978	0.45381
	3.50995	0.01942	-0.96566	-0.95124	-0.09127	-1.31641	-0.76937	0.04386	-0.37727
	3.51172	0.03289	-0.58003	-0.23564	0.26623	-1.06599	-0.20872	-0.27251	-0.52046
	3.51349	0.705	-0.91803	0.39682	0.57866	-0.80802	0.464	0.35253	-0.44501
	3.51526	0.74846	-0.45504	0.73179	0.22364	-1.16205	0.96815	0.55985	-1.21715
	3.51703	0.8952	-0.98533	0.88532	0.07105	-1.24649	0.95615	0.03291	-1.29013
	3.5188	-0.07907	-1.26643	0.10644	-0.26404	-0.67939	0.20934	-0.33455	-1.27391
	3.52057	-0.26011	-1.67686	0.04997	-0.19322	-0.56614	-0.08221	-0.48494	-0.91455
	3.52234	-0.60744	-1.5566	0.17237	-0.12122	-0.7293	-0.12254	-0.61746	-0.89405
	3.52411	-0.88498	-0.96079	-0.18982	0.31195	-0.71316	-0.44235	-0.81076	-1.0396
	3.52588	-0.34832	-0.93014	-0.60896	-0.51319	-1.06961	-0.49191	-0.75454	-0.78842
	3.52765	0.02183	-1.39821	-0.31778	-1.64272	-1.45463	-0.43914	-0.71574	-0.77214
	3.52942	-0.00841	-1.83305	-0.41228	-1.92756	-1.29805	-0.92342	-0.4318	-0.8742
	3.53119	-0.60163	-1.90858	-0.74111	-0.69907	-1.52222	-1.41603	-0.84229	-0.40055
	3.53296	-0.1272	-1.26379	-0.07596	-1.04333	-1.14188	-1.4502	-0.48883	-0.3925
	3.53473	0.05264	-0.86434	0.09552	-0.77954	-1.16477	-0.89999	-0.26618	-0.3482
	3.5365	0.80503	-0.97096	0.27828	-0.09127	-0.62048	-0.48093	-0.79204	0.01512
	3.53827	-0.17279	-0.82097	0.03857	-0.69907	-0.7411	-0.35071	-1.526	0.0513
	3.54004	-0.21598	-0.92548	-0.1195	-1.04333	-1.23034	-0.73508	-0.63867	0.10687
	3.54181	0.63864	-0.58152	-0.01037	-0.77954	-0.61849	-0.87366	-0.32973	-0.26815
	3.54358	0.0253	-0.29913	0.56232	-0.09127	-0.83401	-1.26802	-0.04414	-0.71036
	3.54535	0.72806	-0.39438	0.62277	0.26623	-0.28056	-1.15143	-0.39967	-1.14299
	3.54712	-1.0536	-0.51187	0.01763	-0.69907	-0.55228	-0.856	-0.3421	-0.04456
	3.54889	-3.25847	-2.53438	-2.25619	-1.04333	-2.29447	-1.08834	0.14718	-0.1245
	3.55066	-2.9745	-2.8588	-2.6768	-0.77954	-2.44248	-2.48204	-1.54442	-2.64794
	3.55243	-1.71247	-1.39781	-0.86453	-0.09127	-0.82021	-2.42049	-2.43348	-3.92138
	3.5542	0.0095	-0.40098	0.35948	-0.27226	1.4604	0.89627	0.06659	-1.93775
	3.55597	1.61263	0.44618	2.31156	0.15796	0.94447	0.80957	0.29758	-1.05989
	3.55774	1.0755	0.64105	1.32306	0.50751	0.00771	-0.06667	1.30854	1.329
	3.55951	-1.51335	-0.99622	-1.63408	-0.25329	-2.65242	-2.27553	-1.14356	-0.218
	3.56128	-2.72172	-1.86099	-0.35353	-0.69907	-3.34078	-3.99945	-2.35944	-1.2104
	3.56305	-2.08195	-0.66013	-0.28415	-1.04333	-1.52198	-2.23421	-1.17195	0.72354
	3.56482	-0.33701	-0.21993	-0.14773	-0.77954	-0.40616	0.64982	-0.40908	-0.22382
	3.56659	0.13142	-0.37154	0.26187	-0.09127	-0.95494	-0.18239	-0.57801	-0.7391
	3.56836	0.57367	-1.01452	0.00313	0.26623	-0.3916	-0.83681	-0.48523	-1.17018
	3.57013	0.03619	-0.11034	-0.07906	0.57866	-0.54398	-0.31675	-1.34467	-0.72086
	3.5719	-0.09723	-0.39498	-0.22421	0.22364	-1.20129	0.56739	-1.03449	-0.77342
	3.57367	-0.11978	-0.24563	-0.12956	0.07105	-1.055	1.34631	-1.14293	-0.69811
	3.57544	-1.00307	-0.58511	-0.35832	-0.26404	-1.1524	0.86066	-1.21664	-1.33191
	3.57721	-0.43999	-1.1167	-0.6946	-0.19322	-0.90625	1.05023	-0.61237	-1.46163
	3.57898	-0.13003	-1.00787	-0.81342	-0.12122	-1.11299	0.83409	-0.65703	-0.86697
	3.58075	0.25967	-0.8352	-0.60527	0.31195	-0.95321	0.22466	-0.92404	-1.04783
	3.58252	-0.44063	-1.45654	-0.70879	-0.51319	-0.36953	0.18728	-0.88985	-0.76357
	3.58428	-1.32758	-1.04817	-0.89905	-1.64272	-0.8874	0.08534	-0.42518	-1.32619
	3.58605	-1.6853	-1.00647	-0.58837	-1.92756	-0.97763	0.21248	-0.76965	-1.33641
	3.58782	-1.72323	-0.87835	-0.58737	-0.30954	-1.20826	0.07264	-0.61863	-0.84086
	3.58959	-1.77514	-1.15007	-0.8668	-0.12122	-1.40957	-0.66902	-0.39006	-0.91021
	3.59136	-1.25123	-0.77416	-0.91744	-0.16736	-0.96818	-0.48499	-0.57657	-0.66027
	3.59313	-1.49178	-0.82327	-0.59223	-0.17303	-0.85695	-0.506	-0.19102	-0.43194
	3.5949	-1.48184	-0.69551	-0.59759	-0.13027	-0.26309	0.10779	-0.08627	-0.13101
	3.59667	-1.53952	-0.59783	-0.63662	0.11526	0.51281	0.5136	-0.31844	0.97778
	3.59844	-1.18605	-0.2135	-0.45309	-0.04616	0.03174	0.07873	-0.91867	0.2914
	3.60021	-0.78481	-0.08735	-0.28751	-0.44978	-0.17078	-0.32573	-0.53175	0.04956
	3.60197	-0.24067	-0.17276	-0.65684	-0.51422	0.16872	-0.84054	-0.6051	-0.48749
	3.60374	-0.1347	-0.55107	-0.19414	-0.55452	-0.32714	-0.63927	-0.73454	0.46668
	3.60551	-0.64885	-0.77439	-0.3662	0.21566	-0.28784	0.24565	-0.79239	0.0409
	3.60728	-1.3734	-0.54063	-0.50074	0.50402	0.15872	0	-0.48654	0.44903
	3.60905	-1.72661	-0.35779	-1.10656	0.38967	-0.63364	-0.05252	-0.00654	0.27233
	3.61082	-1.29667	-0.45042	-0.9466	-0.42017	0.07207	-0.36848	0.49877	0.85408
	3.61259	-1.01781	-0.77532	-0.6478	0.03978	0.21245	-0.26679	0.46705	0.00192
	3.61436	-0.99598	-0.57359	-0.43978	0.42185	-0.05497	-0.66918	0.25638	0.34902
	3.61612	-1.31704	-0.38416	-0.64387	-0.02273	-0.41328	0.26543	-0.47587	0.39644
	3.61789	-1.04388	-0.31019	-0.65447	-0.07242	-0.32452	0.02344	-0.77062	0.23906
	3.61966	-0.6092	-1.13929	-1.00859	-0.649	-0.81202	-0.50155	-0.32033	0.20561
	3.62143	-0.52673	-1.23434	-1.01659	-0.53782	-0.66678	-0.177	-0.0881	0.03215
	3.6232	-0.94124	-0.8872	-0.63657	-0.36783	-0.19556	-0.13891	-0.31161	-0.47563
	3.62497	-1.42176	-0.87713	-0.44208	-0.24199	-0.07041	-0.90731	-0.643	-0.516
	3.62674	-1.29058	-0.70213	-0.7129	0.43487	0.23457	-1.13265	-0.56987	-0.66058
	3.6285	-1.0361	-0.77679	-0.59257	0.71665	0.1554	-0.80284	-0.71156	-0.75042
	3.63027	-0.62897	-0.86232	-0.46468	-0.40287	-0.07604	-1.07717	-0.8596	-0.18365
	3.63204	-0.97032	-0.64427	-0.43995	-0.40384	0.09747	-0.76105	-0.28502	0.57142
	3.63381	-0.16243	-0.83807	-0.77974	-0.01722	-0.4143	-0.48467	0.46732	0.85007
	3.63558	-0.33926	-0.46593	0.41157	-1.07631	0.14155	-0.84529	0.38779	1.22287
	3.63734	-1.20455	0.03165	0.7111	-1.05896	-0.36522	-0.29536	0.30419	1.16878
	3.63911	-0.96468	0.06948	0.35813	-0.34219	-0.46267	-0.05787	-0.48254	0.25023
	3.64088	-0.37453	0.25397	0.78685	-0.03219	0.15182	-0.1081	-0.49111	0.04216
	3.64265	-0.60308	0.05323	0.64749	0.28558	-0.05927	-0.3899	-0.19114	-0.53567
	3.64442	0.07918	-0.73	-0.18332	0.44238	0.07085	-0.40727	-0.13862	-0.26545
	3.64618	0.35077	-0.40779	0.39213	0.14488	0.69333	-0.48482	-0.15776	-0.16072
	3.64795	0.04749	0.0793	-0.18909	-0.02761	0.08853	0.43123	0.2434	0.1178
	3.64972	0.1994	-0.37354	0.01467	0.36992	-0.08375	0.69877	0.22151	-0.30609
	3.65149	-0.54249	-0.29533	-0.12238	0.28616	-0.01736	0.11137	-0.72094	-0.15493
	3.65326	-0.32832	0.39108	-0.15724	0.67764	0.09593	-0.00388	-0.3998	0.28631
	3.65502	-0.05432	0.61738	0.06799	0.75377	0.58453	-0.96774	0.62936	0.49323
	3.65679	-0.0458	0.63138	0.46119	1.11504	0.97679	-0.38406	0.72104	0.52362
	3.65856	0.16437	0.58239	0.46629	1.20421	1.7654	0.12176	-0.48514	0.40558
	3.66033	0.43144	0.63958	0.29217	1.42205	1.67628	0.3785	-0.13355	0.3764
	3.66209	0.91144	0.149	0.25669	1.25004	1.12028	0.84126	0.56429	0.41858
	3.66386	0.66893	0.16935	0.54283	0.81921	0.95628	1.03049	0.89438	0.64574
	3.66563	0.71138	0.45282	0.57723	0.25551	0.82909	0.66273	1.02196	0.9124
	3.6674	0.59292	0.75461	0.59477	1.04047	1.41952	0.87093	1.24195	1.2415
	3.66917	0.49341	1.47389	0.854	1.28971	1.30691	-0.18209	0.81601	0.84984
	3.67093	0.96599	1.16795	0.86862	1.82437	1.24463	0.3495	0.28423	1.14029
	3.6727	1.32703	1.58471	1.64578	2.33062	1.63691	1.49096	0.82532	1.5937
	3.67447	1.78006	2.51983	2.40805	2.19718	2.0502	2.54524	0.7861	2.17828
	3.67623	2.0675	2.96766	2.50254	2.25699	2.67775	2.32057	0.54051	1.90865
	3.678	2.5936	3.21849	2.99057	2.51773	3.37998	2.92322	0.39896	2.16038
	3.67977	3.06321	3.0373	3.69995	2.69805	3.2741	3.51497	1.37161	1.82584
	3.68154	3.53864	3.65102	3.631	3.64891	4.4521	3.23995	2.10791	2.10146
	3.6833	3.44246	3.42063	3.67976	3.38043	4.99094	3.42792	2.91266	2.91781
	3.68507	3.45132	3.45062	4.37275	2.82487	4.05766	3.35461	2.74792	3.23686
	3.68684	2.39356	2.43484	3.38988	2.26421	2.93799	2.86029	1.81737	3.22289
	3.68861	2.08657	1.76335	1.79016	1.66081	2.3562	2.14185	0.39862	2.58104
	3.69037	0.62896	0.80883	0.25428	1.11796	1.61376	1.29218	-0.12792	0.91528
	3.69214	-0.23351	0.46719	-0.65596	0.51074	1.26011	1.10237	-0.30257	0.5799
	3.69391	-0.0874	0.27028	-0.45757	1.05804	0.96808	0.85619	-0.22189	0.37868
	3.69567	0.34648	0.09818	0.12167	0.82986	0.39861	0.19873	-0.31628	0.50461
	3.69744	-0.23138	0.1052	0.30212	0.41274	0.44087	-0.28327	-0.50174	-0.21689
	3.69921	-0.42355	-0.25578	-0.25007	0.20439	0.3048	0.10553	-0.86021	-0.90321
	3.70097	-0.29072	-0.46591	-0.37885	0.06516	0.52422	0.66206	-0.68539	-0.81379
	3.70274	-0.3061	-0.40796	0.057	0.17366	0.06115	1.11942	0	-0.6458
	3.70451	0.16122	-0.24919	0.30423	0.21923	0.66403	1.27902	-0.35134	-0.98559
	3.70627	0.93659	-0.43627	0.19874	0.88205	0.47172	1.65252	-0.69995	-0.2021
	3.70804	0.436	0.49232	-0.65145	0.95709	0.48284	1.62762	-0.15044	0.76522
	3.70981	0.03128	-0.2052	-0.90665	1.04945	0.86986	1.5022	-0.10826	1.32099
	3.71157	0.48523	0.41172	-1.00441	1.16165	0.87365	1.32241	0.18299	0.5402
	3.71334	0.16901	0.43652	-0.56992	1.65664	0.47832	1.75154	0.20946	1.07611
	3.71511	0.01524	-0.11155	0.35962	1.71143	0.83857	1.59894	0.79572	0.59979
	3.71687	0.40025	0.39343	0.63779	1.04222	0.90914	1.41971	1.14535	0.27122
	3.71864	0.24063	1.18766	0.75572	0.82935	0.69929	1.04936	1.02537	0.49181
	3.72041	0.17436	1.35089	1.02905	1.3625	0.20656	0.77421	0.07366	1.0263
	3.72217	0.0632	0.30831	0.37112	1.97029	0.202	1.12749	0.20828	0.81107
	3.72394	0.35339	0.19067	-0.08509	1.80712	0.16703	1.66297	0.26826	1.03337
	3.72571	0.10001	-0.01337	0.84111	0.81567	0.61913	1.54575	-0.23484	1.0701
	3.72747	-0.16752	-0.02961	1.43709	0.23176	0.58495	1.19854	-0.37131	0.71723
	3.72924	-0.71173	-0.37481	0.96768	0.02899	0.32706	2.14884	0.35172	0.88275
	3.73101	-0.65604	-0.38369	0.74407	0.20987	0.44365	2.66496	1.23143	1.57957
	3.73277	0.20236	-0.23506	0.76301	0.46682	0.94288	2.02911	1.67833	2.19692
	3.73454	0.20403	0.13221	0.65792	0.49875	0.8441	1.78664	1.10303	1.51438
	3.7363	-0.1087	0.48851	-0.03759	-0.11626	1.20865	1.389	1.00317	1.2227
	3.73807	-0.53984	0.76638	-0.72876	0.08293	1.71757	1.7125	1.1107	2.16782
	3.73984	-0.29012	0.97812	-0.00469	0.15108	0.60689	1.66219	1.27475	1.23267
	3.7416	0.47992	0.25995	0.47805	-0.10202	0.30612	2.77168	0.44111	0.76958
	3.74337	-0.20324	0.7845	0.49379	-0.01749	0.98182	3.04718	0.54408	1.59077
	3.74513	-0.25714	0.64499	0.88781	0.84168	1.27346	3.25762	0.8239	1.35581
	3.7469	-0.07933	-0.65664	0.47832	0.84126	1.20131	2.79902	-0.63463	1.37082
	3.74867	-0.16377	-0.71951	0.14918	-0.01629	0.78214	2.06059	-0.27606	1.79107
	3.75043	-0.34852	-0.31978	-0.1929	0.41963	0.8989	1.63721	-0.1682	1.69217
	3.7522	0.4845	-0.01956	-0.20865	0.23653	1.10614	1.25805	0.1191	1.17962
	3.75396	0.3764	0.45155	-0.04245	0.20367	0.4396	1.32044	0.14022	1.32021
	3.75573	0.55091	0.53809	0.15618	0.58877	0.67102	1.47309	-0.14709	1.00047
	3.75749	0.15386	0.36606	-0.49743	0.40468	0.96871	2.28544	-0.07674	0.77359
	3.75926	0.27693	0.74693	-0.01597	0.67675	0.955	1.99694	-0.1173	0.88747
	3.76103	0.2738	0.55333	0.18858	0.87015	1.04975	0.99453	0.09531	0.30802
	3.76279	-0.34387	0.04553	-0.17335	0.85066	0.88837	0.97935	0.30023	-0.4293
	3.76456	-0.32775	0.41354	0.11946	0.93271	0.64047	0.81688	0.04081	-0.91515
	3.76632	-0.16509	0.31828	-0.01693	0.52383	0.26772	0.89966	0.0135	-0.46476
	3.76809	-0.31617	0	-0.00882	0.31713	0.56383	0.82556	0.19681	0.14696
	3.76985	-0.56033	-0.08269	0.28431	0.36457	0.25839	0.1133	-0.41518	0.36383
	3.77162	-0.36319	0.81857	-0.03592	0.0646	0.37918	0.35443	-0.48818	0.16636
	3.77338	-0.17912	0.01469	-0.00332	-0.3178	0.02184	0.79915	-0.38337	0.40635
	3.77515	0.02681	0.06596	0.88587	0	-0.11894	0.3534	-0.56198	0.46426
	3.77691	-0.01673	0.06962	0.91488	0.79174	-0.43352	0.47719	-0.38738	0.15995
	3.77868	-0.35716	0.25887	0.23461	0.65201	0.61242	0.065	0.48427	-0.8001
	3.78044	0.42286	1.02409	0.07029	0.66498	0.36626	0.11739	0.02994	-0.84878
	3.78221	0.18027	1.10611	0.59251	0.69419	0.90385	0.46706	0.43058	-0.1039
	3.78398	0.61585	0.59959	0.4728	0.46911	0.73131	0.25565	-0.62923	0.22695
	3.78574	0.68498	0.84424	0.28016	0.46208	0.5025	-0.13858	-0.67695	0.29425
	3.78751	0.47262	0.77132	0.07905	0.64229	0.35179	-0.27755	-0.24864	0.30646
	3.78927	0.48919	-0.02518	-0.03591	-0.02214	-0.33884	-0.76183	-0.57533	-0.23042
	3.79104	0.11805	0.19454	0.26329	-0.22887	-0.08492	-0.22753	-0.44105	-0.74305
	3.7928	-0.34765	-0.18258	0.79059	0.0197	-0.10793	-0.01695	-0.28705	-0.62395
	3.79457	-0.24131	0.02455	0.20957	-0.37305	0.02424	0	0.18205	-0.15093
	3.79633	0.42401	0.97364	-0.12095	-0.31359	0.20526	-0.652	0	0
	3.79809	0.75721	0.50688	-0.19646	-0.58367	-0.18089	-0.69543	-0.15569	-0.29152
	3.79986	0.53908	0.17419	0.12478	-0.63272	0.10468	0.23023	0.09949	-0.03266
	3.80162	0.39152	-0.2326	0.37067	-0.85637	0.26462	0.85254	0.25247	0.62915
	3.80339	0.35908	0.15246	0.64235	-0.3198	-0.10638	0.59564	0.02482	0.63191
	3.80515	0.85481	0.1742	0.49683	-0.17678	-0.28349	0.54586	-0.18368	0.32883
	3.80692	1.15119	0.15228	0.28487	-0.39403	0.0961	0.63138	-0.45599	-0.41378
	3.80868	0.35947	-0.00634	0.88495	-0.7376	-0.25354	0.79116	-0.49114	-0.34849
	3.81045	-0.13817	-0.33027	0.38767	-0.6852	0.09072	0.63647	-0.30634	-0.07099
	3.81221	-0.69479	-0.61408	0.43819	-0.28227	0.45403	1.24817	-0.71394	0.06273
	3.81398	0.13094	-0.34812	1.0697	-0.10697	0.49203	0.31683	0.22099	-1.0411
	3.81574	0.20014	-0.68983	0.69558	-0.08296	-0.13919	0.70742	0.39779	-0.73194
	3.81751	0.06708	0.1183	1.01754	0.74551	0.82354	0.27349	0.07067	-0.59988
	3.81927	0.25862	0.24418	0.84704	-0.15375	0.46843	0.12167	0.62718	0.58706
	3.82103	0.09531	-0.02957	0.68159	0.42411	0.40419	-0.025	0.94842	0.42606
	3.8228	-0.08216	-0.62597	0.23722	-0.06089	0.95587	0.2274	-0.0126	0.26677
	3.82456	0.56894	-0.67362	0.16391	-0.48673	0.92608	0.13039	0.24457	-0.51428
	3.82633	0.52117	-0.18998	0.863	-0.76414	0.58533	-0.09408	0.10682	-0.5237
	3.82809	0.42564	-0.25678	1.18263	-0.31666	-0.09162	0.16932	0.66645	0.29472
	3.82986	-0.03378	-0.55283	1.86569	-0.12689	-0.3203	0.51024	0.66078	0.40555
	3.83162	-0.07755	-0.63278	1.58105	-0.14012	-0.38616	0.2624	0.4077	0.38801
	3.83338	0.02025	-0.36481	1.08144	0.62106	-0.50934	-0.14141	0.17461	0.74022
	3.83515	0.17087	-0.56227	0.50903	1.16834	-0.47054	-0.29689	0.21238	0.46982
	3.83691	0.08575	-0.06031	0.15055	0.95201	-0.36106	-0.07055	0.15167	-0.04446
	3.83868	0.16343	0.76753	0.3583	0.58273	-0.51597	0.3859	0.14819	-0.11346
	3.84044	0.45682	0.44408	0.188	0.30193	-0.05376	0.41582	0.71111	0.80306
	3.8422	0.58782	0.74209	0.50782	0.3508	0.82756	0.01167	1.46121	0.68611
	3.84397	0.33026	0.35566	0.9222	0.46775	1.3322	-0.25944	1.03726	-0.19385
	3.84573	0.41564	0.2582	0.50153	0.8937	1.01967	-0.17153	0.14509	0.06359
	3.8475	0.41672	0.13306	1.1897	0.45602	1.3683	-0.42391	0.73125	0.63343
	3.84926	0.22166	-0.00167	1.02127	0.21028	1.42362	0.32468	0.23582	0.19384
	3.85102	0.20983	0.20077	1.05433	-0.79049	0.23923	0.02771	-0.36941	-0.32271
	3.85279	-0.11094	-0.25388	1.20815	-0.77039	0.39028	0.35751	-0.33766	-0.83155
	3.85455	-0.05672	-0.45587	0.97625	0.54527	0.91943	0.80875	-0.13804	-0.26706
	3.85631	0.56781	-0.9196	0.45191	-0.05511	1.11297	0.44649	-0.21924	0.23991
	3.85808	0.45254	-0.42761	-0.10585	-0.16271	0.87825	0.07319	-0.25471	0.10691
	3.85984	0.04543	0.25795	-0.04497	-0.0532	0.88163	-0.0206	-0.13491	-0.65732
	3.8616	0.07368	0.63972	0.81492	-0.10316	1.19299	-0.02491	0.18742	-0.7678
	3.86337	-0.10232	0.26247	0.15762	-0.07936	0.64877	0.54862	-0.58517	-0.66599
	3.86513	-0.41664	0.35241	-0.24047	0.01942	0.26025	0.68762	-0.49002	-0.07962
	3.86689	-0.05042	0.09971	-0.03526	0.09863	-0.06616	0.35495	-0.20846	-0.07102
	3.86866	0.50475	-0.33694	0.0822	0	0.0348	0.70491	-0.33437	0.00652
	3.87042	0.57904	0.06984	0.1313	-0.38977	0	0.61259	-0.15949	0.20547
	3.87218	0.6319	0.21476	-0.28328	0.02591	0.31195	-0.06931	0.14161	0.13938
	3.87395	0.92669	0.15818	0.12829	0.58283	1.14014	-0.40089	0.3743	0.31513
	3.87571	1.17267	-0.29336	0.45248	0.29999	1.14632	-0.19161	0.33548	-0.13598
	3.87747	0.69784	-0.65337	-0.11144	0.40899	0.44218	-0.23487	0.07019	-0.43646
	3.87924	0.18714	0.16995	0.11791	0.83999	0.18035	-0.07516	-0.22421	-0.22657
	3.881	-0.28167	0.20585	-0.19658	0.53352	1.13599	-0.03797	0.04326	0.0749
	3.88276	-0.06284	0.25155	-0.03766	-0.35186	1.15367	-0.5066	0.36531	0.14125
	3.88453	0.06172	0.03563	0.29566	-0.10571	0.50562	-0.0744	0.79238	-0.44736
	3.88629	0.63422	-1.05548	0.4316	-0.32664	0.48935	0.11165	0.67559	-0.88247
	3.88805	-0.43549	-0.45654	0.95941	-0.19676	0.19616	0	0.23253	-0.42663
	3.88981	-0.49285	0.11408	-0.03219	0.18379	0.08638	-0.40644	0	0
	3.89158	-0.00509	0.02715	0.22968	0.10184	0.05507	0.18321	0.09629	-0.42219
[truncated: 252 more rows]

## Sheet: Fig. 2c
Figure 2c				H-Cu2O	OCP	1	1.2	1.4	1.6	1.8	2	off
Operando GAXS of pure H-Cu2O				q (Å-1)	Intensity (a.u.)	Intensity (a.u.)	Intensity (a.u.)	Intensity (a.u.)	Intensity (a.u.)	Intensity (a.u.)	Intensity (a.u.)	Intensity (a.u.)
				0.3184	0	0	0	0	0	0	0	0
				0.3202	0.46298	1.42744	0.19543	-0.14927	0.75388	0.12995	0.36227	0.04894
				0.32201	0.11009	1.12706	-0.43969	0.672	1.20513	0.01687	0.53243	0.68567
				0.32381	0.45894	0.884	0.02594	0.74479	0.27632	-0.17051	0.43108	0.90414
				0.32562	1.01795	0.78978	0.35965	0.33539	-0.17795	-0.3007	0.31805	0.93933
				0.32742	1.09886	0.53845	0.02098	0.35094	-0.11544	0.14433	1.74251	1.38733
				0.32922	0.62572	-0.84068	0.51097	0.3209	-0.86653	-0.59154	-0.59872	1.16138
				0.33103	1.02597	1.36605	0.98949	-0.40261	0.50027	0.08795	1.07868	0.98173
				0.33283	1.19152	1.03345	1.13128	-0.07294	0.71837	-0.44549	0.39369	0.77641
				0.33464	1.21009	1.27488	-0.29781	-0.1029	0.66213	0.15628	0.83428	-0.37615
				0.33644	1.73124	0.47483	-0.05132	-0.34538	1.08064	0.64844	0.91479	-0.48899
				0.33824	0.76479	1.58055	-0.39458	-0.17955	0.78798	-0.16334	0.51788	0.33247
				0.34005	-0.49319	-0.55011	-0.7895	-0.86081	0.50438	-0.26476	0.83134	0.20668
				0.34185	-0.16296	0.99284	-0.10083	-0.18575	0.59005	-0.5628	0.65321	0.42606
				0.34366	0.00403	0.48752	0.02385	0.37805	0.85387	0.06689	1.28406	0.69742
				0.34546	-0.54333	-0.25441	-0.20401	0.34347	0.4219	0.31621	1.44642	0.80643
				0.34726	0.48645	0.43519	0.72981	0.45692	0.84262	0.25333	1.19694	0.68834
				0.34907	0.43078	0.52414	0.47403	-0.64154	1.25665	0.62588	1.24693	0.98609
				0.35087	1.37707	1.51878	-0.27248	0.17224	0.53796	0.41373	0.31323	1.32968
				0.35268	1.14252	0.72797	-0.49533	1.21967	0.98145	0.58587	0.81481	1.00848
				0.35448	0.63492	0.90654	0.54926	0.34678	0.61838	0.35676	0.17065	-0.16088
				0.35628	-0.44538	-0.82361	-0.35875	-0.17208	0.02378	-0.5803	-0.07785	-0.09281
				0.35809	-1.24174	-0.0123	0.05963	-0.41989	1.16709	1.29201	1.40995	-0.68475
				0.35989	0.88795	1.3769	1.58561	0.18074	-0.68218	0.30248	-0.29432	-0.3801
				0.3617	0.56397	1.17468	0.85283	-0.00058157	-0.11906	-0.36604	0.37711	0.17911
				0.3635	0.91853	0.80216	0.63275	0.06266	0.71033	0.23832	0.36256	0.36546
				0.3653	-0.07014	0.18657	0.02565	-0.16265	0.71984	1.29919	0.64314	-0.23556
				0.36711	-0.04226	0.15225	-0.05768	-0.18294	-0.01667	0.84515	0.79236	-0.58551
				0.36891	0.44497	0.80212	0.00675	0.32999	-0.13326	0.0088	0.71349	0.01535
				0.37072	0.16376	0.96754	-0.62211	0.43363	0.00902	0.58388	1.40296	0.24034
				0.37252	0.34198	0.57344	0.11884	0.06961	-0.22449	0.68297	1.03178	0.54892
				0.37432	-0.18134	0.81415	0.02464	0.37382	0.04318	0.38118	0.19289	0.38982
				0.37613	0.67541	0.94436	-0.10814	0.50584	0.17464	1.06112	0.26631	0.61363
				0.37793	0.16682	-0.20795	-0.58984	0.38919	0.28616	0.21185	0.56976	-0.11222
				0.37974	-1.29977	0.26951	-0.97574	-0.34349	0.33484	1.23486	0.00606	0.53415
				0.38154	-0.45307	2.05015	0.51436	0.80837	1.17082	0.82862	0.04837	0.83418
				0.38334	-0.33561	0.31253	-0.79804	0.263	-0.0434	0.6449	0.67132	-0.1861
				0.38515	0.35478	-0.02175	-0.5812	0.08371	0.45213	1.19241	1.26539	-0.14802
				0.38695	-0.18093	-0.21106	-0.546	0.32779	0.02351	1.04153	1.21042	-0.0634
				0.38876	-0.03158	0.42104	-0.21474	0.45532	-0.18774	0.94685	0.55107	0.68043
				0.39056	-1.15423	-0.22131	-0.55628	-0.08718	-0.1249	0.61793	0.48085	0.33762
				0.39236	-1.10531	0.93258	0.58589	0.77642	0.64841	1.10495	0.6573	0.56925
				0.39417	-0.55312	0.73477	-0.64664	0.52724	0.42743	0.95347	0.7581	0.24302
				0.39597	0.43602	0.34423	-0.98077	0.14626	-0.43745	0.11401	0.35157	0.07928
				0.39778	0.5994	0.58005	-1.65366	-0.85424	-0.28608	0.55209	0.91377	0.60057
				0.39958	-0.51024	0.85858	-0.89895	-0.80846	-0.17771	0.8152	0.59392	0.51369
				0.40138	-0.63598	0.22714	-1.24026	-0.83139	-0.38253	1.83776	0.39908	0.68803
				0.40319	-0.69543	0.70644	-1.19099	0.97311	-0.34345	1.95057	-0.11659	0.28272
				0.40499	-0.57346	-0.75312	-1.26223	0.41058	0.41737	0.28877	1.28776	0.68551
				0.4068	-0.84837	0.25232	-0.27999	0.42997	-0.40348	0.3011	0.56136	0.3512
				0.4086	-1.76349	-1.27597	-0.30496	0.00615	0.85278	0.76556	1.16895	0.7913
				0.4104	-1.15242	-1.08252	-1.03245	-0.94938	0.74266	0.49998	0.33298	1.59508
				0.41221	-2.01804	-1.73268	-0.63432	-0.75563	0.23522	0.49111	-0.0011	1.44233
				0.41401	-1.50541	-1.24115	-0.37757	-0.117	-0.28251	-0.14516	-0.52289	0.29704
				0.41581	-0.75033	-0.48627	0.25325	0.54472	0	0	0	0
				0.41762	0	0	0	0	-0.11158	0.85546	0.70681	0.91904
				0.41942	-0.09854	-1.31311	-0.6528	-0.28301	-0.64513	1.21411	0.54597	0.58662
				0.42123	-1.28673	-1.80122	-0.75928	-0.81471	-0.41937	1.17416	1.35239	1.73107
				0.42303	-1.75413	-0.60928	-1.77717	-0.25312	0.05291	0.91597	1.5595	0.96105
				0.42483	-1.4123	0.11853	-1.53485	-1.32893	0.53027	1.62473	2.09724	2.42731
				0.42664	-0.87198	0.78211	0.15372	-0.40915	1.18689	0.13698	2.88065	1.10438
				0.42844	-0.7161	-0.57524	-1.31323	-0.68664	-0.00809	1.55058	0.48479	0.49112
				0.43025	-1.54597	-1.39716	-2.1503	-0.1889	-0.20775	1.62349	0.51468	0.01857
				0.43205	-0.61648	-0.94854	-2.23484	-0.04302	0.8292	1.9952	0.70484	0.15529
				0.43385	-0.32353	-0.72032	-1.55935	-0.74868	0.08763	0.61044	1.01341	0.59172
				0.43566	0.86524	0.45032	-0.72086	-0.30062	-0.06168	0.60972	0.77624	1.45256
				0.43746	-0.45445	0.18982	-1.27744	-0.61172	-0.51499	0.16696	-0.0343	-0.31696
				0.43926	-0.08279	-1.76215	-1.1913	-0.02628	0.40843	0.88934	-0.28179	-0.10404
				0.44107	-0.27318	-1.8445	-2.13847	0.25371	-0.54114	-0.37614	0.38956	0.02125
				0.44287	0.60102	-1.23264	-0.94332	1.36216	0.03006	0.07585	1.10801	-0.38049
				0.44468	-1.15527	-1.36409	-0.43063	-0.20284	-0.34286	1.60439	0.28409	0.33147
				0.44648	-0.21461	0.4281	-0.87788	0.15898	-0.16305	0.00513	0.352	0.4034
				0.44828	0.22219	-0.02439	-1.40531	0.20928	0.12717	0.93746	0.41497	0.74746
				0.45009	0.08686	-0.40432	-0.9733	-0.07124	-0.0574	0.86027	0.45331	1.05608
				0.45189	-0.41235	-1.07232	-1.18623	0.59149	-0.31601	0.85268	0.744	0.41326
				0.4537	-0.5982	-0.3261	-1.06212	0.71191	-0.66373	1.34771	0.4619	-0.26672
				0.4555	-0.5626	0.09627	-1.28403	1.03855	0.49718	0.47804	-0.38355	-0.70176
				0.4573	-0.66313	0.55345	-1.28708	0.18029	0.58227	0.42001	-0.99312	0.18797
				0.45911	-1.25562	0.5676	-0.93837	0.20109	-0.26932	1.30273	-0.50219	0.46385
				0.46091	-1.13606	0.00247	-1.26298	0.41927	0.06708	1.25389	0.28578	0.2232
				0.46271	-1.3636	-0.96203	-0.92693	-0.27832	0.02924	-0.21463	0.16429	-1.01479
				0.46452	-2.139	-0.51322	-0.28775	0.32242	-0.31395	0.32185	-0.51554	-0.68475
				0.46632	-1.84384	-0.03089	-1.05539	-0.18075	0.12774	-0.24648	-0.43311	-0.24885
				0.46813	-0.96772	-0.09138	-0.50399	0.4262	0.74558	0.79135	-0.40461	1.51297
				0.46993	-1.14713	0.53245	-0.84949	0.22986	0.13857	0.40258	-0.4177	0.48283
				0.47173	-1.5165	0.56321	-1.07821	0.28572	0.32928	0.9294	-0.34915	-0.12318
				0.47354	-1.53285	0.66086	-0.30295	0.54995	0.44619	-0.20687	-0.40167	0.66496
				0.47534	-2.5717	1.78116	-0.33792	0.11794	0.83036	-0.18306	-0.24584	0.28593
				0.47714	-1.36385	0.64179	0.09766	-1.5183	0.40189	-0.91963	-0.65189	-0.24006
				0.47895	-0.34991	0.36136	1.08283	-0.81026	0.83385	0.01062	-0.34812	-0.44948
				0.48075	-0.18754	0.58	0.85543	-0.92167	0.50322	0.20603	-0.20103	-0.88575
				0.48256	-1.22771	0.42823	0.54122	-0.22334	0.7989	-0.08618	-0.38053	-0.05508
				0.48436	-0.69817	-0.42634	-1.11772	-0.79664	1.63307	0.30304	-0.33189	-0.2983
				0.48616	-0.55736	-0.19488	-0.03938	0.15186	0.92688	-1.10252	-0.92568	0.23143
				0.48797	0.31033	0.60919	-0.15989	-0.16988	0.45914	-0.58886	-0.89777	-1.20802
				0.48977	-1.44815	0.60486	-0.62554	-1.29096	0.4578	-1.19799	0.43244	-0.31051
				0.49157	-0.83386	1.19672	-0.57562	0.12519	0.92178	-0.30186	-0.21506	0.67246
				0.49338	-1.04644	0.51871	0.83278	0.09433	-0.38616	0.03323	-1.06935	0.1198
				0.49518	-0.83378	1.16373	0.10896	-0.30275	0.37708	-0.19084	-0.12807	-0.39157
				0.49698	-0.2822	1.84196	-0.26197	-0.93088	0.47352	-1.0269	-0.5987	-0.18419
				0.49879	-1.53173	0.57808	-0.55323	-1.04189	0.01965	0.16889	0.03471	-0.42268
				0.50059	-1.92812	0.27411	-1.14651	-1.57324	0.1785	0.39904	-0.13211	-0.44378
				0.5024	-1.22346	0.46568	-1.1327	-1.15288	0.45714	0.08441	0.38862	-0.63553
				0.5042	-0.26353	0.43199	-0.76594	-0.08729	0.78786	0.14927	-0.16146	-0.67365
				0.506	0.14256	1.14747	-0.0054	-0.28212	1.94234	-0.07021	-0.27798	0.67257
				0.50781	0.15083	1.92385	0.64432	-0.05957	0.89251	0.26463	-0.64235	0.74495
				0.50961	0.45762	1.00539	0.60059	0.05839	0.79106	-0.90371	0.23926	0.4656
				0.51141	0.10119	0.15166	-0.55003	-0.24226	-0.31911	0.13408	-0.15681	-0.68202
				0.51322	-0.3327	1.08403	-0.30403	0.3296	0	0	0	0
				0.51502	0.65584	1.98085	-0.25156	0.25571	0.5665	-0.47501	1.31398	-0.65039
				0.51683	0	0	0	0	1.7533	-0.20596	-1.35257	-0.34468
				0.51863	-0.18724	2.32663	-0.30602	0.22095	0.45905	-0.42172	-0.5887	-0.49627
				0.52043	-0.02693	1.84567	-0.60334	0.89657	0.78849	0.1363	-0.10161	0.58818
				0.52224	-0.06753	1.02324	-0.63528	1.07398	0.93468	0.27146	-0.97411	0.09315
				0.52404	-0.50336	0.77322	-0.64459	1.29364	0.71581	0.58387	-1.21086	-0.37854
				0.52584	-0.31567	0.53622	0.70244	0.92968	0.70236	-0.39021	0.05114	-0.0385
				0.52765	-0.72939	0.50334	-0.65701	0.43962	0.51054	-1.10693	-0.32309	-0.32903
				0.52945	0.27611	1.35706	0.63779	-0.1785	1.08632	-0.82421	0.05967	0.10257
				0.53125	0.37392	1.739	1.0873	-0.02911	1.04251	-0.2926	-0.37516	0.63459
				0.53306	0.3612	1.6511	1.26698	0.03755	0.23253	-0.9807	-0.29948	0.86629
				0.53486	0.19276	0.9256	0.50352	0.63161	-0.36155	-1.37358	-0.95393	0.47658
				0.53666	0.44618	0.65081	-0.28697	0.14442	0.24727	-1.5762	-0.20724	0.13037
				0.53847	-0.35551	0.68602	1.13848	0.28763	-0.21897	-1.26809	0.0041	0.43791
				0.54027	0.97676	0.65717	-0.0947	-0.25462	-0.04471	-1.03418	-0.99296	0.1677
				0.54208	0.05945	-0.3225	-0.29409	0.60886	0.36036	-0.71947	-0.29137	0.12072
				0.54388	-0.05229	0.40669	0.15076	0.13237	-0.15547	-0.52002	-0.12411	-0.59221
				0.54568	-0.62294	0.64885	-0.23563	-0.33997	-0.26066	-1.14887	-1.78263	-0.15208
				0.54749	-1.92515	0.3813	-0.5376	0.2162	0.5607	-0.54551	-0.64304	0.12202
				0.54929	-0.95317	0.32806	-0.11374	0.07189	-1.01715	-0.4737	-0.77358	-0.32777
				0.55109	-0.71919	0.5499	-0.46655	-0.35648	-0.91838	-0.90914	-0.7573	0.0009445
				0.5529	0.02263	0.8319	-0.2845	-0.09527	0.14095	-0.35817	-0.48258	1.24278
				0.5547	0.18186	-0.03904	-0.19998	-0.40551	0.21684	0.1756	-0.76662	0.79079
				0.5565	-0.13331	0.87325	-0.10102	0.15453	0.18225	0.91218	-1.12561	1.19564
				0.55831	0.40649	0.20589	-0.93156	0.12952	0.32689	-0.68896	-0.81643	-0.26795
				0.56011	0.17643	0.10985	-0.71981	0.33006	1.71149	0.22429	0.24612	0.76148
				0.56191	-0.000807485	-1.0279	-1.09871	0.1755	0.1983	0.01641	-0.4322	0.21649
				0.56372	-0.24701	-0.76073	-1.65721	-0.44771	-0.31128	-0.78908	-0.70556	-1.28316
				0.56552	-0.30031	-0.14289	-0.69592	0.59923	-0.33057	-0.29533	-0.47716	-1.18379
				0.56732	-0.93928	-0.01985	-0.13211	-0.44125	-0.13832	-1.12499	-0.55406	0.05893
				0.56913	0.75421	0.59123	0.05451	0.54901	1.36089	-0.38302	-0.16508	-0.20261
				0.57093	0.7644	0.67451	-0.00283	0.21636	-0.11462	-1.10341	-1.34526	-0.51229
				0.57274	0.44879	0.65245	-0.54911	0.17851	-0.10285	-0.01042	-0.6041	-0.57748
				0.57454	-0.03907	0.61268	-0.61688	-0.59908	0.19173	-0.36533	-0.9537	-0.567
				0.57634	0.02495	0.27599	-0.82472	-0.63687	0.17505	-0.49162	-1.03276	-0.37215
				0.57815	0.30731	0.5374	-0.82615	-0.43779	0.63474	-0.70524	-0.91995	-0.82572
				0.57995	-0.27451	-0.14609	-1.64641	-0.66223	-0.00206	-1.4375	-0.23551	-0.43509
				0.58175	0.20612	-0.04944	-1.59454	-0.74675	0.29251	-0.77961	0.50319	-1.18376
				0.58356	0.14803	0.44241	-1.00377	0.70143	0.10822	-0.27728	0.49964	-0.56742
				0.58536	0.90421	0.52718	-1.46669	-0.07748	-0.77059	-0.34967	0.13684	-0.26236
				0.58716	0.25818	2.68119	-0.68907	0.2428	-0.85555	0.18385	-0.19964	0.24389
				0.58897	0.23904	1.36181	-2.03893	-0.4933	-0.57371	-0.66399	-0.49856	0.2299
				0.59077	0.31942	1.19605	-0.89505	1.41253	-0.11462	-0.80072	-0.93361	-0.12596
				0.59257	0.09691	0.38714	-1.11526	-0.03224	0.5517	-0.01669	-1.00336	-0.11989
				0.59438	-0.23338	0.64834	-0.62448	-0.55763	0.37393	0.16787	0.07855	0.70351
				0.59618	-0.0672	0.50887	-1.01125	-0.99161	0.27889	-0.28124	-0.79498	0.25089
				0.59798	0.39644	0.40554	-1.17221	-0.81319	-1.09267	-0.31392	-1.46172	-0.2771
				0.59979	0.65685	0.30073	-0.73402	-0.28531	-1.6285	-0.07411	-1.578	-0.68482
				0.60159	0.54412	-0.18065	-1.34642	-0.81398	-2.54054	-1.01125	-1.05024	-1.11428
				0.60339	-0.09619	-0.0068	-1.26396	-0.4836	-1.05867	-0.65815	-0.12238	-0.63121
				0.6052	-0.00637	-0.5603	-1.79625	-0.184	-0.01006	-0.30022	-0.20411	-0.61672
				0.607	0.1244	-0.31445	-1.52386	0.22466	-0.14371	0.47152	-0.88635	-0.8102
				0.6088	-0.06688	-0.31098	-1.71339	0.21377	-0.12526	0.9608	-0.46089	-0.17622
				0.61061	-0.525	0.09088	-2.34429	0.33574	0	0	0	0
				0.61241	0.4757	0.48163	-1.16016	0.3368	0.36749	-0.26391	-1.43422	0.68981
				0.61421	0.29376	-0.88409	-0.61889	0.21587	0.6198	0.07963	-0.72097	0.43018
				0.61602	0	0	0	0	0.26575	-0.33716	-0.9071	0.04558
				0.61782	0.50471	-0.32237	-1.01718	-0.4037	-0.59667	0.65482	0.27938	0.67276
				0.61962	-0.04421	-0.63632	-0.43086	0.27595	-0.78156	-0.15097	0.20457	-0.10837
				0.62143	-0.59931	-0.97972	-1.54017	0.43422	-0.85239	-0.28584	-0.36868	-0.91867
				0.62323	-0.09256	-0.27456	-0.73845	0.44033	-0.60134	-0.52377	-0.52885	0.08178
				0.62503	-0.0192	0.03623	-0.83869	-0.12816	-0.43847	-1.10084	-0.90875	0.28279
				0.62684	0.81482	0.3974	-0.69282	-0.57923	-0.56639	-0.52577	-0.17564	0.53418
				0.62864	1.1913	0.04522	-0.74576	-0.52898	-0.76551	-0.84098	0.1777	0.12812
				0.63044	0.88975	0.14977	-1.04191	-0.4411	-1.31929	-0.93366	-0.37771	-0.46045
				0.63225	-0.0517	-0.83952	-1.45385	0.37508	-1.14525	-0.45607	0.51847	-0.3066
				0.63405	0.30977	0.71484	-0.8874	0.3389	-0.69279	-0.03416	-0.14471	0.27467
				0.63585	0.02066	-0.59207	-1.43129	-0.54859	1.19936	1.19748	0.13415	0.17394
				0.63766	-0.64674	-1.26162	-2.45808	-0.08659	1.19432	-1.10243	0.03953	-0.39638
				0.63946	0.94837	0.71083	-0.54438	0.55875	0.55174	-1.57895	-1.44254	0.39213
				0.64126	0.55292	0.04687	-0.38806	-0.31085	0.30463	-1.42113	-0.56038	0.90537
				0.64307	-1.39295	-0.97883	-1.48753	-0.32295	1.01434	1.27392	-1.46899	0.81105
				0.64487	1.08467	-0.39721	-0.68028	0.13795	0.35521	-0.09945	-0.62597	0.85826
				0.64667	0.79589	-0.79265	-1.12886	0.28124	0.15177	-0.12696	-0.33733	0.52789
				0.64848	0.09287	-0.88797	-0.37685	0.20103	0.07784	-1.01025	-0.09885	0.81604
				0.65028	-0.1553	-1.28428	-0.34039	-0.51495	0.63451	-0.7458	-0.13073	0.06567
				0.65208	0.70771	0.15558	-0.052	0.08731	0.78129	-0.40032	0.86635	0.08215
				0.65389	1.66733	0.18399	-0.62751	0.88333	-0.84188	-0.68803	1.40275	0.3826
				0.65569	0.9044	-0.35705	-0.60226	-0.28255	-0.38333	-0.07589	0.35045	0.21851
				0.65749	0.90937	-0.92049	-0.00154	0.04966	-0.04117	0.56823	0.42932	-0.02803
				0.65929	0.43294	-0.40059	-0.06796	0.0041	-0.02544	-0.49486	-0.16835	0.32829
				0.6611	0.48121	0.13855	-0.35547	-0.7069	-0.0834	-0.7372	0.16952	-0.4381
				0.6629	0.33653	-0.36811	-1.02991	-1.10663	0.3527	-0.26092	0.03324	-0.62985
				0.6647	-0.18343	-0.66637	-1.47132	0.74889	0.4879	-0.14011	-0.04244	0.02456
				0.66651	0.01639	0.86175	0.20323	-0.13383	-0.03916	-0.9596	-1.845	-0.70855
				0.66831	-0.57547	0.28924	-0.03004	-0.05514	-0.09448	-0.51373	-1.50056	-0.4565
				0.67011	-0.42058	0.15155	0.15269	-0.31152	0.33904	-0.52711	-1.24393	-0.20098
				0.67192	-0.47283	0.2866	-0.38727	-0.3857	0.10464	-0.81953	-0.86892	0.15097
				0.67372	-0.52772	0.34703	-0.34611	-0.79264	-0.3291	-1.33205	-0.45338	0.14554
				0.67552	-0.36886	0.01424	-0.45053	-0.88812	-0.09279	-1.10017	-0.03795	0.03218
				0.67733	-0.86168	-0.22939	-0.33306	-0.5052	-0.41255	-1.94526	-0.25119	0.18688
				0.67913	-0.32235	0.20585	-0.09331	0.21117	-0.48848	-1.35531	-0.70882	0.4802
				0.68093	-0.03412	0.19199	-0.04211	0.08676	-0.60985	-0.50345	-0.37193	0.60769
				0.68274	-0.44917	-0.95977	0.24395	-0.29482	-0.4565	-0.40496	0.064	0.46603
				0.68454	0.04545	-1.66602	0.04644	0.54368	-0.78058	-0.34185	-0.71713	0.48465
				0.68634	-0.25378	-1.02895	0.50037	0.14062	-0.10849	-0.57709	-0.09103	1.25876
				0.68814	-0.71507	-1.0116	0.58454	0.08743	-0.53594	-0.80107	0.26788	0.38946
				0.68995	-0.38833	0.04017	0.47748	-0.21857	-0.24728	-1.39233	-0.28158	-0.59321
				0.69175	-0.55827	1.33977	-0.26664	-1.19251	-0.03267	-1.42192	-0.10682	-1.0875
				0.69355	0.08459	1.53817	0.49018	-0.98864	0.98886	-0.44418	1.31482	-0.51035
				0.69536	0.24921	-0.27774	0.39816	-0.24444	1.03724	-0.25747	1.07448	0.3352
				0.69716	0.08182	0.25481	1.23881	0.20565	0.79145	-1.47414	-0.06508	-0.92004
				0.69896	-0.65691	-0.18089	-0.10725	-1.16274	0.73111	-0.77036	0.23188	0.50641
				0.70077	-0.69271	-0.07873	-0.15228	-1.08725	0.48047	-1.13279	0.02911	0.76885
				0.70257	-0.88106	-0.43098	-0.35069	-0.63804	0.60231	-0.7204	0.10963	0.11722
				0.70437	-1.39839	-0.39599	-0.12498	-0.54814	0.16575	-0.08413	-0.48033	0.02564
				0.70618	-1.36764	-0.13739	0.00761	-0.4257	0.56809	-0.1149	0.08995	0.22811
				0.70798	-1.04998	-0.5372	0.07343	-0.28081	0	0	0	0
				0.70978	-0.58516	-0.02103	0.61227	0.31065	0.34498	-0.19703	0.77934	0.23901
				0.71158	0.18011	-0.61301	0.58588	0.41402	0.24945	-1.58331	0.06051	0.12296
				0.71339	0.69821	-0.43172	1.01558	0.19292	-0.11617	-1.21195	-0.25975	0.49151
				0.71519	0	0	0	0	0.15033	-0.83971	0.04326	1.42995
				0.71699	-1.42642	-0.20784	-0.08985	0.31895	-0.61851	-1.25319	-0.35488	-0.10874
				0.7188	-1.14385	-0.11487	0.04487	-0.0386	-0.62591	-0.37694	0.32345	0.72888
				0.7206	-1.20049	-0.43305	-0.25613	0.37307	-0.04868	-0.41653	-0.13514	-0.11889
				0.7224	-0.82793	-0.35847	0.20688	0.22237	0.28445	-0.3638	-0.50063	-0.58306
				0.7242	0.357	-0.19916	0.39144	-0.0997	0.18231	-1.00133	-0.81688	-0.24467
				0.72601	1.0382	0.35536	1.38214	-0.29139	0.97304	-1.29583	0.06338	-0.26671
				0.72781	0.81429	1.51185	1.50774	0.05618	0.35374	-0.04072	-0.32635	-0.18561
				0.72961	0.05308	0.33951	0.65005	-0.53317	0.60781	-0.78144	-0.59217	-0.3649
				0.73142	-0.2407	0.16659	0.52291	-0.98863	0.52212	-0.04318	-0.76733	0.25624
				0.73322	-0.5726	0.10792	1.02417	-0.70144	0.32217	-0.21893	-0.86633	0.45849
				0.73502	-0.58078	0.52535	1.10653	-0.39518	-0.04921	-1.09933	-0.9463	0.35604
				0.73683	-0.86722	-0.74519	0.77112	-0.50584	0.37512	-1.27683	-0.5481	0.48086
				0.73863	0.23092	-1.23283	0.40261	-0.57776	0.19491	0.08669	-0.33696	1.20393
				0.74043	-0.30858	-0.49742	1.13367	-0.87111	0.40054	-0.81932	-1.03622	0.41418
				0.74223	-0.07302	0.23014	2.03688	0.83168	0.63407	-0.69283	-0.51655	0.27611
				0.74404	-0.67874	-0.2201	-0.18206	-0.83061	-0.04849	-0.49155	-0.01552	0.99803
				0.74584	0.55094	0.53505	0.591	-0.15738	0.92197	0.18847	0.19276	0.36962
				0.74764	0.38746	-0.11836	0.07905	0.20572	0.40554	-0.18409	-0.15392	0.61292
				0.74945	1.23064	-0.51754	0.82717	1.01342	1.02948	1.0709	-0.29425	1.37503
				0.75125	0.2488	-0.00113	0.66092	0.01515	0.96981	0.11633	-0.0331	1.36581
				0.75305	0.00335	-0.20461	0.64807	-1.0665	0.96035	-0.62241	-0.25714	0.95473
				0.75485	0.21112	-0.56624	0.32001	-1.02721	0.26811	-0.72368	-0.74882	0.30016
				0.75666	0.61727	-0.57212	0.00932	-0.38258	-0.31183	-1.08844	-0.77489	0.14692
				0.75846	0.80381	-0.1241	0.3336	-0.37111	-0.18711	-0.47341	-0.62787	-0.01117
				0.76026	-0.23589	-0.6272	0.81211	-0.48318	-0.37641	-0.19743	-0.30996	-0.59931
				0.76206	0.61257	-0.06366	0.29232	0.7985	0.39883	-0.06401	-0.0039	-0.58533
				0.76387	-0.09699	-0.40789	0.62218	1.07073	0.37131	-0.44712	0.33512	-0.35808
				0.76567	0.01646	-0.8938	1.10306	0.16044	-0.08847	-0.50692	-0.11687	0.96756
				0.76747	1.2151	-0.43652	0.07401	-0.32929	-0.20248	-0.14982	-0.2145	0.89261
				0.76928	1.09092	0.21039	0.96549	0.24007	-0.54542	-0.00535	-0.99454	1.38546
				0.77108	0.82298	0.33249	1.43174	0.11312	0.66493	-0.03918	-0.99162	0.96503
				0.77288	1.76772	0.24793	0.60739	0.24352	0.11155	0.11555	-0.43728	0.45415
				0.77468	0.98455	-0.66996	-0.26706	-0.21858	0.5487	-0.14862	-0.5173	0.71699
				0.77649	0.49127	-0.79781	-0.3882	0.19805	0.80989	-0.87469	0.18269	0.76396
				0.77829	0.29635	-0.22194	0.63162	0.23853	0.29239	-0.44182	-0.43176	0.64297
				0.78009	1.22765	-0.20738	1.18936	-0.41691	0.77325	0.16203	-0.09277	0.78337
				0.78189	0.95449	0.21552	0.76488	-0.75498	-0.15794	0.05509	0.15042	0.24202
				0.7837	0.48518	-0.37482	0.28193	-0.7279	-0.27244	-0.61789	-0.1771	0.04555
				0.7855	0.78968	-0.17059	0.02086	-0.1708	0.29312	-0.92549	0.21022	-0.07505
				0.7873	0.9438	0.02296	0.04349	-0.38197	0.83337	-0.61065	0.72079	0.02416
				0.78911	1.2923	0.02146	0.08792	0.03433	-0.17293	-0.95398	0.30379	-0.43048
				0.79091	0.39656	-0.13065	-0.19963	0.3453	-0.10101	-1.0254	-0.26579	0.89076
				0.79271	1.34151	0.15612	0.12566	0.90164	-0.61803	-1.2474	-0.45488	0.27245
				0.79451	0.99918	0.49653	0.2561	1.07503	0.03992	-0.60806	-0.93724	0.43737
				0.79632	0.62501	0.78224	-0.15675	-0.03709	-0.32172	-0.29979	-0.08122	0.95377
				0.79812	0.50268	0.31533	-0.495	0.76276	1.50377	0.76449	-1.07517	-0.10786
				0.79992	0.36375	0.34283	-0.20324	0.86061	-0.05508	-0.59135	-0.45738	-0.20172
				0.80172	-0.6937	0.07391	-0.71041	-0.28505	-0.02412	-0.13552	-0.43523	0.71146
				0.80353	-0.11342	0.42678	0.31621	0.18909	-0.0218	-0.27551	0.16914	0.6749
				0.80533	1.72739	0.35039	-0.31814	1.01644	0	0	0	0
				0.80713	1.94599	0.00612	0.59466	0.46963	-0.37472	-0.47676	-0.467	-0.21013
				0.80893	1.44523	0.12885	1.20199	0.3468	0.10462	-0.36535	-0.70972	-0.00376
				0.81074	1.38114	0.25124	1.32949	0.07123	-0.77757	-0.00862	-0.84617	0.36574
				0.81254	0.79202	0.29662	-0.13457	-0.44406	-0.39202	-0.12635	-0.83374	1.22721
				0.81434	0	0	0	0	-0.36869	-0.3169	-1.01062	0.48513
				0.81614	0.34593	0.78397	-0.21803	0.13482	-0.40428	-0.39357	-0.65214	0.5692
				0.81795	0.69194	0.20236	0.14145	0.20647	-0.46935	-0.67676	-0.1334	-0.14335
				0.81975	2.01828	-0.46133	0.49979	-0.04344	-0.33325	-1.0664	0.28249	0.48133
				0.82155	1.84868	-0.76441	0.31712	-0.4166	-0.20233	-1.02032	0.34775	0.82579
				0.82335	2.34001	0.19462	0.58703	-0.19406	-0.1753	-0.32002	0.80195	0.12167
				0.82516	1.20591	-0.19237	-0.32958	-0.74502	-0.39264	-0.78812	-0.59791	-0.09388
				0.82696	1.11067	-0.32456	0.08226	0.09086	0.00121	-0.82029	-0.83285	0.68797
				0.82876	0.86267	-0.47232	-0.61902	-0.08908	-0.2361	-0.85889	-0.00539	0.40324
				0.83056	0.4731	-0.39002	0.22157	0.53978	-0.09238	-0.75312	-0.87882	-0.69694
				0.83237	0.89344	-0.32801	0.28573	0.93884	-0.86297	0.07562	-0.21192	0.16199
				0.83417	1.13791	0.05475	-0.37945	0.2776	0.07879	0.53867	-0.91129	0.03567
				0.83597	-0.43616	-0.33496	-0.4251	-0.20494	-0.29685	-0.18239	-0.38594	0.1674
				0.83777	0.29553	-0.01182	-0.24946	0.45731	-0.65052	-0.57653	-0.49924	0.13284
				0.83958	0.12316	-0.49985	-0.28016	-0.19529	-0.14815	-0.76153	0.35256	0.42475
				0.84138	0.07907	-0.37092	0.22257	-0.25549	-0.09567	-0.57928	-0.36525	0.32336
				0.84318	0.60348	0.38042	0.63416	-0.13867	-0.57157	-0.45304	-0.84999	0.15612
				0.84498	1.19726	0.02184	0.9837	0.13216	-0.3585	0.25204	0.09226	0.28275
				0.84679	1.12628	-0.20928	0.29577	-0.11834	-0.73129	-0.02326	0.04157	-0.77403
				0.84859	1.36556	-1.02827	-0.17114	0.07387	0.59901	-0.12759	-0.31818	-0.30936
				0.85039	1.24794	-0.7567	-0.37881	0.82964	0.10088	-0.69601	-1.07855	-0.61682
				0.85219	1.29125	-0.99774	0.04906	0.88684	-0.22112	-0.5276	-1.54496	-0.5762
				0.854	0.74858	-0.64587	0.14206	0.27294	0.03174	-0.42352	-0.42288	0.23999
				0.8558	1.1767	-0.95359	-0.3697	0.49649	0.00184	-0.52568	-0.41923	0.5098
				0.8576	0.36721	-1.0496	-0.82015	0.15227	-0.01886	-1.32228	0.28417	-0.76339
				0.8594	0.89481	-0.24254	0.3617	0.27273	-0.21501	-0.14757	0.2396	0.55899
				0.86121	1.22372	-0.58904	-0.09057	-0.28275	-0.12364	0.03054	0.25461	0.07757
				0.86301	1.17137	-0.48516	-0.22954	-1.04192	0.04148	-0.60376	0.00159	-0.17701
				0.86481	0.69364	-0.29029	-0.11343	-0.3568	0.37565	0.33849	1.00213	-0.09406
				0.86661	1.26956	-0.22294	-0.46367	0.05646	0.50655	0.878	0.35876	-0.35144
				0.86842	1.14368	-0.76845	-0.10345	0.69027	0.1829	1.12141	0.65756	0.6489
				0.87022	0.29351	-0.99398	-0.23027	0.17027	-0.53636	0.28883	-0.40173	0.29369
				0.87202	0.30911	-0.50717	-0.01903	0.76129	-0.38828	-0.21133	-0.61969	-0.32667
				0.87382	0.5757	-0.89636	-0.41848	0.90645	0.5196	-0.10433	-0.05821	0.32884
				0.87562	0.61677	-0.55791	-1.03265	0.93491	-0.11656	-0.06441	-0.62099	0.3499
				0.87743	0.52203	-0.33628	-0.91751	0.80723	-0.27452	0.30742	-0.06783	-0.23109
				0.87923	0.14111	-0.55231	-0.88333	0.39555	-0.38941	0.35452	-0.36702	-0.31977
				0.88103	-0.04862	-0.72638	-0.28452	0.42485	0.22729	0.63916	0.06866	-0.11805
				0.88283	-0.36287	-0.70018	-0.18263	0.24819	0.52877	0.71811	-0.09879	-0.05233
				0.88464	0.86774	-0.71701	-0.58684	-0.01051	-0.39903	0.09015	-0.0267	-0.51077
				0.88644	-0.04722	-0.51467	-0.89352	-0.77908	-0.55761	0.38257	0.62738	0.14285
				0.88824	-0.21266	-0.64941	-0.28539	-0.39756	0.19707	-0.09909	0.32015	-0.06685
				0.89004	0.40333	-1.12699	-0.67629	0.03374	0.28365	0.73118	0.65956	0.80473
				0.89184	-0.48985	-1.13018	-0.32238	-0.07216	0.45691	-0.16054	0.39214	0.13203
				0.89365	-0.29049	-0.75064	-0.23533	0.19422	0.28992	0.11136	0.1848	-0.47483
				0.89545	0.00512	-1.08203	-0.50177	-0.71641	0.12832	0.05607	0.38842	0.04057
				0.89725	-0.1965	-0.12025	-0.05494	-0.4517	-0.45435	-0.22494	0.29609	0.33002
				0.89905	-0.04981	-0.59442	0.41921	-0.46119	-0.60169	-0.02784	0.11955	-0.22806
				0.90086	0.40752	-0.08284	0.34115	0.34833	0.2647	0.12068	0.15731	-0.26334
				0.90266	-0.11052	-0.82107	-0.16545	-0.16462	0	0	0	0
				0.90446	-0.07525	-0.92781	-0.5891	-0.68386	-0.38082	-0.1308	-0.08535	0.03508
				0.90626	0.24861	-1.02765	-0.68754	-0.38996	0.3302	0.07423	0.58602	0.55495
				0.90806	0.155	-0.93599	-0.58425	0.02436	-0.27493	-0.12575	0.48639	0.09666
				0.90987	-1.15379	-0.62482	-1.00166	-0.83393	-0.10181	0.21155	0.43533	0.33623
				0.91167	-0.64099	-0.35443	-0.98806	-0.19456	-0.34183	1.38624	0.72928	-0.19974
				0.91347	0	0	0	0	-1.07272	0.02251	-0.34976	0.90635
				0.91527	0.42751	0.9693	0.47704	0.47439	-1.14211	0.33054	-0.41822	0.10626
				0.91707	-0.27211	-0.50655	-0.42514	1.17394	-0.59798	0.88576	0.57342	0.02702
				0.91888	-0.24162	0.08694	-0.42911	1.32378	-0.18435	0.50812	-0.60984	-0.0305
				0.92068	-1.20845	0.14838	-0.60593	2.10228	-0.63073	0.46251	-0.65109	0.56267
				0.92248	-0.87953	0.28111	-0.3878	0.94583	-1.0458	-0.26669	-0.71248	-0.25436
				0.92428	-0.942	-0.09661	-0.51061	0.88099	-0.21047	0.51493	0.83146	0.21451
				0.92608	-0.74665	-0.18391	-0.03888	0.6862	-0.15576	1.04059	0.51959	-0.43817
				0.92789	-0.44579	-0.4217	-0.56173	0.16043	-0.10214	1.46735	0.73831	0.52593
				0.92969	-0.62438	-1.02702	-0.21999	0.09311	-0.21444	0.63789	0.12612	0.20671
				0.93149	0.02409	-1.15061	-0.99632	0.30726	-0.0564	0.82429	0.46833	0.24609
				0.93329	-0.38068	-1.04804	-0.58313	-0.56388	0.06365	-0.6909	-0.69165	-0.07994
				0.93509	-0.31053	-1.0487	-0.61266	0.00377	0.2687	-0.36642	-0.55573	0.32784
				0.9369	-0.02496	-0.80868	-0.43216	0.34838	0.83837	-0.14469	0.01476	0.21587
				0.9387	-0.28587	-1.33642	-0.18839	0.49564	0.52736	-0.27482	0.19154	-0.44387
				0.9405	-0.52455	-1.12623	0.43869	0.31002	1.03735	0.48474	0.74612	0.36086
				0.9423	-0.12041	-0.56475	0.56018	-0.27882	0.5227	0.60191	0.8291	-0.69566
				0.9441	-0.15547	-0.62611	0.20525	-0.03163	0.18242	0.54774	0.21438	-0.94467
				0.94591	0.21423	-1.23292	0.27528	-0.67663	0.26388	0.1202	1.07455	-0.04823
				0.94771	-0.2819	-0.90073	-0.07069	-0.62337	0.3151	0.51813	-0.3107	-0.78993
				0.94951	-0.1278	-0.69784	-0.12357	-0.80524	-0.35413	0.91358	-0.66222	-0.48503
				0.95131	-0.85868	-0.71784	-0.32826	-1.26399	-0.14413	0.50076	0.40019	-0.43759
				0.95311	-0.5022	-0.34437	-0.08836	-0.84214	0.64844	0.20778	0.08822	0.20805
				0.95492	0.2336	-0.03997	0.3038	-0.52663	-0.36122	-0.24315	0.39594	0.21942
				0.95672	-0.07398	-0.52169	0.29395	-0.51892	-0.39364	0.20733	0.0463	-0.16571
				0.95852	-0.35905	-0.54521	0.40857	0.05943	-0.34138	0.50266	0.14679	-0.14447
				0.96032	0.21665	-0.23152	-0.03569	-0.09672	0.21057	0.2278	0.35708	0.21046
				0.96212	0.17216	-0.44901	-0.711	-0.46618	0.14949	-0.3538	0.54859	-0.12877
				0.96393	-0.12703	-0.31076	-0.4902	-0.1153	-0.17088	-0.20773	-0.01007	-0.51502
				0.96573	0.23376	-0.05424	-0.81518	0.08029	0.65963	-0.41008	0.03931	-0.05407
				0.96753	-0.26702	-0.27805	0.04801	-0.01119	0.44822	-0.09786	-0.23604	-0.02657
				0.96933	-0.77264	-0.68161	0.71569	0.22672	0.35932	0.04212	0.0777	0.32144
				0.97113	-0.73913	-0.36409	0.1403	-0.20396	0.72851	-0.54316	-0.5178	0.00301
				0.97293	-0.19113	-0.38813	0.25991	0.16511	0.78778	-0.22918	0.21758	-0.85528
				0.97474	-0.10415	-0.54347	0.73323	-0.10895	0.66419	0.1056	0.39412	-0.23026
				0.97654	-0.40559	-0.1013	0.31168	0.55656	0.3037	0.60367	-1.17027	-0.09815
				0.97834	-0.33038	-0.000679454	0.85585	-0.22548	1.23569	1.20599	-0.25668	0.12004
				0.98014	-0.849	-0.44961	-0.0502	-0.1165	0.37127	0.34125	-0.32351	0.52545
				0.98194	0.73355	-0.36353	-0.26015	-0.43042	0.02682	0.2715	-0.22089	-0.18329
				0.98374	-0.3326	-0.93071	-0.98786	-0.42872	0.3427	-0.15237	0.61207	-0.50396
				0.98555	-0.37355	0.00528	-0.23858	0.26459	0.34518	-0.11904	0.75933	0.71017
				0.98735	-0.38913	0.44222	0.61902	0.13092	0.62012	-0.62937	0.42467	-0.92971
				0.98915	0.14473	-0.37428	0.9535	-0.21301	1.30065	0.09663	0.25551	-0.02142
				0.99095	0.35648	-0.33187	0.65	-0.49437	1.79319	0.14133	-0.16427	0.44714
				0.99275	-0.65874	-0.11632	0.57401	-0.19049	2.1033	0.70557	0.43994	-0.15888
				0.99455	-0.62618	-0.6843	-0.34035	-0.45454	0.70632	0.49691	0.47009	-0.23669
				0.99636	-0.54303	-0.27771	-0.06834	0.01356	0.6197	1.0073	0.8833	-0.14152
				0.99816	-1.11299	-1.20064	-0.2893	0.36393	0.16703	0.11152	-0.01955	-0.41611
				0.99996	-0.32053	-0.89845	0.61039	-0.08452	0	0	0	0
				1.00176	-0.72141	-0.44115	0.26576	-0.12506	0.62013	0.54829	0.38616	0.43
				1.00356	-0.42911	0.10116	0.50162	0.12585	0.43615	-0.0875	-0.01175	0.72138
				1.00536	-0.74883	-0.35844	1.06598	1.12598	0.30474	-0.20666	0.11557	0.50862
				1.00717	-0.04044	-0.71639	0.87784	1.00634	0.17201	0.55203	-0.05826	1.22624
				1.00897	-0.51202	0.50214	0.77099	0.74872	0.84019	0.62589	-0.07023	0.59243
				1.01077	0.07142	0.21513	0.9898	0.35244	0.25331	0.50234	-0.29141	0.68511
				1.01257	0	0	0	0	0.000606666	-0.05627	-0.48873	0.75732
				1.01437	-0.12547	-1.26982	-0.07042	-0.07973	0.02351	0.35187	-0.25265	0.61076
				1.01617	-0.57984	-0.79143	0.52149	0.01537	-0.43925	0.91952	-0.74755	-0.04171
				1.01798	-0.11793	-1.11435	0.2679	-0.08772	0.39697	1.27005	-0.57374	0.20268
				1.01978	-0.12059	0.22385	1.11641	0.34945	0.67642	0.81691	-0.26883	1.00477
				1.02158	-0.5435	-0.20924	0.45178	-0.48813	0.59717	0.07181	0.16839	0.37954
				1.02338	-0.27637	-0.27725	0.76387	-0.54419	-0.03201	0.0591	0.08984	0.20994
				1.02518	-0.47718	-0.28639	0.67739	-0.8024	0.02035	0.06174	-0.14255	0.18702
				1.02698	-0.2094	-0.14179	0.34729	-0.34792	0.84714	-0.21157	0.00685	0.45308
				1.02878	-0.18649	0.23733	0.67016	-0.50486	0.81527	0.47355	-0.11257	0.56872
				1.03059	-0.12313	0.16262	1.62502	0.14157	1.44294	0.50271	-0.4806	0.20953
				1.03239	-0.68029	-0.08984	0.91713	-0.48997	0.33766	0.46853	-0.06595	0.10888
				1.03419	-0.08157	-0.12637	0.64022	-0.36267	0.37943	0.45036	0.26231	0.43032
				1.03599	-0.09934	0.18956	1.2381	-0.16628	0.29168	0.22454	-0.18381	-0.55229
				1.03779	0.39588	-0.38217	0.12494	0.40736	0.70136	0.05508	-0.08876	-0.39684
				1.03959	-0.64366	-0.52344	-0.17936	-0.22432	1.21464	0.53871	0.51691	0.77459
				1.0414	0.14654	-0.17964	0.06371	0.20374	-0.2122	0.66162	0.66491	0.56211
				1.0432	0.66108	0.2073	0.17599	-0.26775	-0.4815	-0.0409	0.41363	0.41667
				1.045	0.53593	-0.01344	0.22325	-0.19566	0.03987	0.63996	0.45605	0.62914
				1.0468	0.57476	-0.15147	0.52986	-0.167	0.2554	0.25812	0.30658	0.37724
				1.0486	0.21261	-0.25492	0.33754	0.12195	-0.00388	0.38601	-0.18162	-0.27638
				1.0504	-0.48033	0.02815	0.67965	0.10239	0.68621	0.71284	0.35125	0.31482
				1.0522	0.50943	0.16659	0.87565	0.90182	0.08283	0.31676	0.04026	-0.37286
				1.054	0.37964	0.23079	0.24632	0.33631	-0.41287	0.13234	-0.07542	-0.71579
				1.05581	-0.73092	-0.18389	0.20686	-0.57282	-0.03605	-0.3888	-0.43912	-0.52076
				1.05761	-0.65843	0.10927	0.2427	-0.6137	0.01871	-0.26797	-0.22859	-0.08339
				1.05941	-0.45876	0.14473	0.88057	-0.40411	-0.05016	-0.17172	0.25317	0.33818
				1.06121	-0.70248	-0.54225	0.80303	-1.20665	-0.68822	-0.1824	-0.1644	0.25178
				1.06301	-0.16198	-0.5328	0.91074	-1.31957	-0.06498	-0.13205	-0.3622	0.44945
				1.06481	-0.15333	0.02022	0.78399	-0.81448	0.08241	0.000309	0.04936	0.33719
				1.06661	-0.46132	-0.26229	0.77438	-0.42639	-0.30784	0.34162	0.35126	0.59832
				1.06842	0.04779	-0.17884	0.36929	-0.19243	-0.85446	0.32116	-0.35532	0.17473
				1.07022	-0.02267	-0.31405	0.02241	-1.08258	-0.98794	0.36913	-0.01948	0.05684
				1.07202	0.51336	0.14426	0.61496	-0.70167	-1.21178	-0.32416	-0.44697	-0.568
				1.07382	0.01667	-0.22627	-0.284	-1.61922	-0.93622	0.4698	-0.53343	0.10521
				1.07562	0.35459	-0.30118	0.2652	-1.37663	-0.51375	-0.23262	-0.70703	0.24282
				1.07742	0.08793	-0.16119	0.77115	-0.63801	-0.58575	-0.11057	0.0312	0.67102
				1.07922	0.12675	0.6575	0.46207	-0.33841	-1.03931	0.95169	-0.38058	0.09884
				1.08102	-0.04379	0.57471	-0.37979	-0.79141	-0.85689	1.00469	-0.89737	-0.09524
				1.08282	0.26878	0.17375	-0.34735	-0.3916	-0.90525	0.1356	-1.10406	-0.27745
				1.08463	0.53135	0.25233	0.37574	-0.25984	-0.89101	0.31114	-0.49184	-0.11028
				1.08643	0.0937	0.2365	0.16181	-0.25478	-1.25851	-0.21231	-0.03419	0.08913
				1.08823	0.08335	0.66559	0.18186	-0.20158	-1.01118	0.16967	0.15655	-0.08223
				1.09003	0.38182	1.32782	0.06408	-0.56347	-0.97981	0.28755	-0.12151	-0.52336
				1.09183	-0.03439	1.16063	0.09983	0.3651	-0.63839	0.5356	-0.20766	-0.66043
				1.09363	0.04595	0.77223	-0.06946	-0.08713	-0.64404	0.47046	-0.11748	-0.82066
				1.09543	-0.48884	0.35733	0.04211	0.43716	-1.13336	0.45771	-0.27294	-0.95637
				1.09723	0.79536	0.36706	0.04862	-0.05539	0	0	0	0
				1.09903	0.63189	0.28212	-0.26354	-0.86338	-0.40952	0.16238	0.16551	-0.74713
				1.10084	0.90076	0.8839	-0.23598	-0.23869	-0.38047	0.46981	0.72044	-0.68058
				1.10264	1.03971	0.67101	0.06972	-0.28977	-0.97832	0.1476	0.76226	-0.06328
				1.10444	0.46721	0.58392	0.01987	-0.97848	-0.97442	0.52616	-0.58829	-0.22712
				1.10624	1.11348	0.90709	-0.39309	-0.38816	-0.99898	0.52205	-0.97729	-0.11021
				1.10804	0.42264	0.44562	0.24664	-0.14039	-0.4945	0.64837	-0.08408	-0.10919
				1.10984	0.53617	0.45319	0.45145	-0.09966	-0.32244	-0.54473	-0.07472	0.06287
				1.11164	0	0	0	0	0.004	0.04339	0.25358	-0.20762
				1.11344	-0.32221	0.41409	-0.15839	0.30165	-0.10081	0.23275	0.12275	-0.71405
				1.11524	0.23602	0.48715	-0.08703	0.39583	-0.26194	-0.39831	0.68915	-0.51282
				1.11705	0.01858	0.53663	-0.20113	0.52573	-0.08089	-0.09446	0.49829	-0.23756
				1.11885	-0.10617	0.15117	0.16074	-0.25588	0.16601	-0.57123	0.49795	-0.25074
				1.12065	-0.32537	0.48981	-0.53023	0.0606	-0.12953	-0.43018	0.54588	-0.42635
				1.12245	-0.19333	0.15565	-0.71083	-0.04589	0.13858	0.13138	0.24409	-0.36931
				1.12425	0.38707	-0.24759	-0.82932	-0.38568	-0.45369	-0.18608	-0.20395	-0.49761
				1.12605	1.07467	0.60934	-0.44885	-0.48813	-0.28738	-0.07666	0.40926	-0.68129
				1.12785	0.53137	-0.00388	-0.33108	-0.38971	-0.59896	-0.33589	-0.55237	-0.82418
				1.12965	0.02388	-0.05837	-0.11407	0.03217	-0.71139	0.18025	-0.02842	-0.34537
				1.13145	0.599	0.70617	-0.04477	0.34263	-0.47959	0.04006	-0.47413	-0.62142
				1.13325	0.07491	0.6523	0.44051	0.35525	-0.24509	0.39264	-0.25303	0.14949
				1.13505	-0.000246752	0.02465	-0.11656	0.15091	-0.4358	-0.16278	-0.09707	-0.33576
				1.13686	0.2224	0.57641	0.20304	-0.35059	-0.88782	-0.31027	-0.68913	-0.44951
				1.13866	0.65814	0.46947	0.88992	0.25342	-0.714	0.19329	0.77102	-0.19764
				1.14046	0.48792	0.51606	0.8405	-0.5607	-1.10156	-0.06244	0.82202	-0.95207
				1.14226	1.08359	0.61915	0.15544	-0.88469	-0.50879	0.74742	0.49081	0.28343
				1.14406	1.08128	1.06639	0.3407	-0.07647	0.0812	-0.0455	0.54569	0.04754
				1.14586	0.75373	0.81502	0.42692	-0.36046	0.25822	-0.00904	-0.02938	-0.49945
				1.14766	0.69974	0.14801	0.02925	-0.54951	0.43929	0.13085	-0.27367	-0.22873
				1.14946	0.24856	-0.22504	-0.20568	-0.39043	-0.18774	-0.31434	-0.26744	-0.08822
				1.15126	-0.46939	-0.78094	-0.0616	0.07741	-1.05258	-0.42598	-0.54548	-0.70624
				1.15306	-0.4535	0.22004	-0.50545	0.35854	-0.68784	-0.10488	-0.84027	-0.07165
				1.15486	0.40955	0.49631	-0.52168	0.05825	0.00753	-0.129	-0.23976	0.08385
				1.15666	0.18505	0.44501	-0.84434	-0.30211	-0.05045	-0.18516	0.48058	0.12205
				1.15846	0.23942	0.72443	-0.2129	0.19909	-0.89809	-0.51179	0.21633	-0.2476
				1.16027	0.08114	0.53703	0.05951	0.77191	-0.32656	-0.16357	-0.02224	-0.08072
				1.16207	0.6101	-0.06406	0.6389	0.40121	-0.24276	-0.33177	-0.35533	-0.21429
				1.16387	-0.16202	0.60244	1.09162	0.16842	-0.15888	0.286	-0.53914	0.30752
				1.16567	0.27553	-0.47545	0.37899	-0.73534	-0.83029	-0.08954	-0.56754	-0.38033
				1.16747	0.09573	0.18609	1.59922	-0.1334	-0.05335	0.03278	0.0413	0.8077
				1.16927	0.42403	0.55163	-0.28593	0.23326	0.49242	-0.1915	-0.22195	0.26352
				1.17107	-0.08238	0.13426	-0.30349	-0.89858	-0.03124	-0.15024	-0.41504	0.1829
				1.17287	-0.25026	1.31245	-0.63427	-0.11548	-0.2451	0.08586	-0.2655	-0.42024
				1.17467	0.07446	0.2359	-0.06811	0.26284	0.16986	-0.88159	0.7205	-0.30524
				1.17647	-0.00208	-0.14767	-0.51291	0.52757	0.46258	-1.08853	0.70399	-0.1467
				1.17827	-0.58349	-0.39076	-0.87649	-0.52355	-0.02767	-0.5529	0.03392	0.25234
				1.18007	-0.26492	-0.23517	-0.51016	-0.94603	-0.17384	0.37976	0.13238	-0.17929
				1.18187	0.00768	0.12525	-0.42462	-0.61149	-1.1702	0.11052	-0.26261	-0.22811
				1.18367	-0.51964	0.42793	-0.22238	-0.70594	-0.68876	-0.30098	-0.12492	0.11361
				1.18547	-0.19806	-0.32757	0.30607	-0.61457	-0.08403	-0.38063	0.09787	-0.13785
				1.18727	-0.18777	-0.22022	0.17471	-0.68061	0.25717	-0.96116	-0.14654	0.18584
				1.18907	0.18659	0.43286	0.50831	-0.15768	0.08797	-0.85707	0.40327	-0.27445
				1.19088	0.09204	0.59414	0.08382	-0.03958	-0.61953	-0.97859	0.50166	-0.20571
				1.19268	-0.56911	0.32575	-0.42388	-0.12875	-0.17457	0.06964	0.45456	0.42902
				1.19448	-0.34941	-0.25054	-0.46683	-0.11452	0	0	0	0
				1.19628	-0.29269	-0.37329	-1.14148	-0.24097	0.43522	0.18606	-0.15235	-0.64012
				1.19808	0.44557	0.14368	-0.37568	0.16815	0.72195	-0.33845	0.42805	-0.64001
				1.19988	0.62527	-0.05341	0.18553	0.52086	1.23326	-0.03211	-0.87444	0.34706
				1.20168	0.18819	0.82552	-1.1558	0.42199	0.35885	-0.63828	-0.822	-0.22018
				1.20348	-0.39036	0.88567	-0.24704	0.46763	0.04229	-0.58022	-0.51668	0.06444
				1.20528	0.03982	0.81226	0.27561	1.0147	0.39242	0.31845	-0.2255	0.46704
				1.20708	-0.38233	0.28836	0.6627	-0.24983	0.82007	-0.34601	-0.16929	0.52898
				1.20888	-0.10317	0.37934	0.03723	-0.08047	0.44198	0.30644	0.02726	0.18433
				1.21068	0	0	0	0	-0.04693	0.00909	0.21998	0.0663
				1.21248	0.13884	0.14264	0.02222	-0.2807	0.17577	0.0015	-0.79371	0.12107
				1.21428	-0.1725	0.23413	-0.08342	0.5068	0.12252	0.03467	-0.16911	-0.1535
				1.21608	-0.37679	-0.20798	-0.30571	-0.2608	0.06507	-0.21849	0.24364	-0.1023
				1.21788	-0.11739	0.45191	0.12161	0.37793	1.04172	-0.05622	-0.07321	-0.27026
				1.21968	0.37774	-0.08551	-0.47982	-0.02344	0.42238	-0.16829	0.17694	-0.29133
				1.22148	0.00978	0.31079	0.07202	0.4136	0.82972	0.0227	0.16484	0.08185
				1.22328	-0.70311	0.73891	0.10653	0.81347	0.69392	-0.4218	0.27145	0.15983
				1.22508	-0.92266	0.37345	-0.28297	0.15576	0.42992	-0.19262	0.54887	0.39384
				1.22688	-0.45507	-0.16402	-0.15496	-0.24593	0.37018	0.25463	0.12223	0.29923
				1.22868	-0.78017	-0.25623	0.02283	0.20096	0.32146	-0.3292	-0.81517	-0.95684
				1.23048	-0.30191	0.30617	-0.27274	0.66198	0.45077	0.15428	0.01536	-0.29957
				1.23228	-0.4884	0.1473	0.37292	-0.22333	0.45879	0.29396	-0.34298	-0.17257
				1.23408	-0.07785	-0.21902	-0.3243	0.63489	-0.11733	-0.93969	-0.83531	-0.24579
				1.23588	-0.60396	0.55913	0.00431	0.64657	-0.21597	-0.75537	0.14909	-0.21087
				1.23768	-0.06781	0.01494	-0.95692	0.61343	0.12191	0.19079	-0.3308	-0.05974
				1.23948	0.36683	-0.16678	-0.64015	-0.12522	0.41324	0.67224	0.37636	0.23373
				1.24129	-0.66426	-0.54226	-0.10714	0.47003	0.08039	-0.43597	-0.05258	-0.25214
				1.24309	0.01016	0.7513	0.63471	0.15273	0.14334	0.07558	0.27217	0.38608
				1.24489	-0.10455	0.00522	0.29402	-0.13276	0.10411	0.50738	0.27586	-0.01359
				1.24669	0.1264	0.29013	0.00309	0.44776	-0.21282	0.45599	0.23075	-0.39854
				1.24849	-0.11512	0.06939	-0.61322	0.30503	-1.0353	0.07358	-0.51109	-0.44416
				1.25029	-0.23678	0.35068	-0.15578	0.11342	-0.46481	0.27106	-0.06065	-0.26916
				1.25209	-0.41622	-0.57745	0.3354	-0.27725	-0.47304	-0.19084	-0.49066	0.20828
				1.25389	0.02946	0.63631	0.05153	-0.08762	0.09034	0.23395	-0.14008	-0.26551
				1.25569	-0.05569	0.58724	0.38413	-0.26165	-0.07395	0.02196	-0.4815	-0.18963
				1.25749	-0.44004	0.14872	0.52358	-0.11054	0.3203	0.08124	-0.88675	-0.21995
				1.25929	-0.20941	0.79801	0.11152	-0.54529	1.12774	-0.07788	-0.11093	-0.21631
				1.26109	-0.16618	0.63276	-0.00237	-0.12845	0.38451	-0.64528	-0.55215	0.16601
				1.26289	-0.02974	0.38977	-0.32166	1.18372	0.23527	0.2492	-1.12815	0.1162
				1.26469	0.24815	0.30556	-0.44025	-0.05869	0.77591	0.57897	-0.62852	1.26481
				1.26649	0.93278	-0.62104	-0.679	0.0706	0.53523	0.33053	-0.21771	0.17475
				1.26829	-0.10736	-0.625	-0.52067	0.14887	0.22863	0.28397	0.53494	-0.12719
				1.27009	-0.23696	-0.43923	0.09905	0.27478	0.65805	-0.11479	0.13133	-0.52908
				1.27189	-0.20102	-0.15103	-0.86079	0.2368	0.07532	0.21216	-0.45088	-0.412
				1.27369	-0.21316	0.41551	-0.88799	0.66881	0.36424	0.41632	-0.07571	0.07005
				1.27549	-0.80423	-0.25134	-0.13412	0.49993	-0.00505	-0.08663	-0.26059	-0.20481
				1.27729	-0.47691	0.54112	-0.86789	0.60636	0.00397	0.20239	-0.70171	-0.29832
				1.27909	0.14265	0.57048	-0.65585	0.46253	0.11005	0.44415	-0.39957	-0.47543
				1.28089	0.29974	0.000804839	-0.03171	0.00864	0.52469	1.05679	-0.78314	-0.86969
				1.28269	0.06593	-0.14678	-0.20586	-0.11154	0.46758	0.48572	-0.55047	-0.59882
				1.28449	-0.06784	0.00614	-0.20818	-0.02253	0.44054	0.58248	-0.28208	0.04739
				1.28629	0.10367	0.18738	0.17273	0.3926	0.34882	0.37034	-0.04195	-0.41714
				1.28809	-0.60438	-0.06669	-0.21396	0.13862	0.11945	0.34612	-0.29522	0.51945
				1.28989	-1.02128	-0.22804	-0.43511	-0.34589	0.28143	0.31179	-0.23591	0.49828
				1.29169	-0.91082	-0.07691	-0.10109	-0.78885	0	0	0	0
				1.29348	-0.26923	-0.52478	0.22982	-0.50097	-0.03868	-0.17938	0.11886	0.17181
				1.29528	-0.08004	0.15132	-0.06436	0.16967	-0.06153	-0.21753	-0.42781	-0.07237
				1.29708	-0.42306	-0.18374	-0.00244	0.54214	-0.16036	-0.47443	-0.75076	-0.2995
				1.29888	-0.11492	0.17869	0.44436	0.08202	-0.50684	-0.43445	-0.43458	-0.18947
				1.30068	-0.57603	0.77591	0.06628	-0.28222	-0.05438	-0.58301	-0.00359	0.07645
				1.30248	0.13989	-0.15597	-0.21226	-0.21339	0.15221	0.34121	0.10287	-0.2148
				1.30428	0.42782	0.5271	0.29927	0.20767	1.13609	0.29475	0.45617	0.68387
				1.30608	0.51244	-0.25256	-0.17761	0.32062	0.9607	0.36083	0.10095	0.64776
				1.30788	0.3554	-0.0211	-0.06089	0.12682	0.30359	-0.4486	-0.70341	-0.24218
				1.30968	0	0	0	0	0.07394	0.24797	0.30431	-0.74629
				1.31148	-0.03377	0.24436	0.29814	0.13598	0.32389	0.27562	-0.3313	-0.49836
				1.31328	0.16854	0.40745	0.11621	0.56777	0.16973	0.3169	0.09106	-0.17165
				1.31508	0.44685	0.19074	-0.07658	0.27254	0.3954	0.41247	-0.24618	0.22023
				1.31688	0.14902	0.07957	-0.61639	-0.61203	0.0448	0.20637	-0.56177	0.44795
				1.31868	-0.29002	-0.04109	-0.45534	-0.65911	0.53711	0.31112	-0.88068	-0.149
				1.32048	0.07415	0.31376	0.11787	-0.50152	0.61111	-0.43074	-0.83986	0.21908
				1.32228	0.73641	-0.01981	0.45381	-0.27137	0.22175	-0.16141	-0.58552	-0.18062
				1.32408	0.34585	-0.3633	-0.01635	-0.553	0.36995	0.20175	-0.23161	0.09992
				1.32588	0.12713	-0.4812	-0.4436	-0.36189	0.19582	0.30709	-0.67277	0.03669
				1.32768	0.83216	-0.38007	-0.59086	-0.0706	0.55269	0.13338	0.05104	0.22266
				1.32948	0.53805	0.12462	-0.29762	0.10983	0.07394	0.36742	0.18658	-0.35662
				1.33128	-0.67341	-0.20326	0.16561	0.57902	0.6017	-0.58716	-0.82108	-0.31017
				1.33308	0.27321	-0.17278	-0.07173	0.54783	0.08191	-0.19191	-0.36263	-0.84404
				1.33488	0.1363	-0.61884	0.25831	-0.14132	0.88518	0.25888	0.67801	0.19617
				1.33668	0.19631	-0.39512	-0.19662	-0.02654	0.22337	-0.33905	0.69897	-0.48352
				1.33848	-0.26618	-0.262	-0.000877165	-0.0615	0.61586	0.29756	0.65472	-0.10119
				1.34028	0.29469	-0.30745	0.07329	-0.42844	0.58179	-0.14621	0.69545	0.08878
				1.34208	0.45254	-0.28336	-0.68958	0.28402	-0.04969	-0.58728	-0.5227	-0.10253
				1.34387	0.24559	0.54789	-0.49735	-0.10426	-0.2108	-0.73757	-0.89351	-0.29371
				1.34567	0.29917	0.77423	-0.11468	0.00932	-0.21119	-0.04351	-0.18699	-0.21498
				1.34747	0.43235	0.47963	-0.41769	0.14405	-0.63489	-0.11938	-0.12395	-0.42449
				1.34927	0.56072	0.33928	-0.00288	0.82324	0.03724	-0.66747	-0.07981	0.1273
				1.35107	-0.07436	-0.35645	-0.16377	0.57569	0.35363	-0.01938	0.52565	0.08733
				1.35287	-0.21987	-0.41719	-0.27708	-0.47705	-0.18776	-0.42635	0.37653	-0.2721
				1.35467	-0.10363	-0.05082	0.11216	-0.50337	-0.32833	-0.09677	0.39146	-0.85911
				1.35647	-0.36467	-0.76797	-0.52242	-0.45985	-0.01329	0.10476	0.08171	-0.72031
				1.35827	-0.2127	-0.87839	-0.11825	-0.55488	0.19451	0.32089	0.06424	-0.63901
				1.36007	-0.18489	-0.42477	0.28495	-0.00891	0.25557	0.47697	0.62282	-0.21609
				1.36187	-0.12405	0.42861	-0.05519	0.05854	-0.0638	0.97254	0.41648	-0.33965
				1.36367	-0.01657	0.38856	-0.67761	-0.78807	0.04189	0.59773	0.86502	-0.36131
				1.36547	-0.25819	0.48865	0.21653	-0.50171	1.05038	0.24313	0.63231	-0.00932
				1.36727	-0.55733	-0.2252	-0.12861	-0.94622	0.2237	-0.52821	0.00846	-0.53138
				1.36907	-0.48494	-0.08414	-0.18465	-0.5484	0.38439	0.37923	0.7962	-0.0508
				1.37086	-0.02098	-0.24658	-0.29318	-0.32062	0.55306	-0.22188	0.43844	-0.25379
				1.37266	0.43153	-0.0959	-0.00314	-0.82659	0.31383	0.28294	0.70582	-1.02012
				1.37446	-0.36837	-0.29353	0.03518	-0.64243	0.75866	0.14874	1.25062	-0.58068
				1.37626	0.03957	-0.27703	0.59069	-0.63454	0.04936	-0.51031	0.90637	-0.4549
				1.37806	0.40508	0.06344	0.17155	-0.37888	-0.06526	-0.34908	0.29165	-0.3407
				1.37986	-0.56772	-0.16852	-0.4293	-0.76743	0.02949	0.21678	0.51478	-0.23243
				1.38166	0.10433	-0.63923	-0.06833	-0.71849	0.40623	0.67558	0.61768	-0.21069
				1.38346	0.59865	-0.69577	0.70867	-0.31286	0.12108	1.2097	0.70455	0.28488
				1.38526	-0.0112	-1.3999	0.1338	-0.06131	0.16462	0.66781	0.54184	0.08691
				1.38706	-0.10544	-0.73885	-0.2871	-0.23531	0.09009	0.47418	0.13894	0.00678
				1.38886	-0.14829	-0.04926	-0.13525	0.39294	0	0	0	0
				1.39066	0.14154	0.22295	0.40542	-0.11822	-0.12505	-0.56814	0.12921	-0.02333
				1.39245	-0.25748	-0.05809	0.7336	-0.09202	-0.32477	-0.55851	0.30103	-0.00942
				1.39425	-0.71146	-0.45294	0.28761	-0.19156	0.21633	-0.40689	0.54219	0.23434
				1.39605	-0.58961	-0.69397	-0.24478	-0.29709	0.18213	0.01267	1.05281	0.72441
				1.39785	-0.22983	-0.44849	0.23198	-0.12067	-0.02893	0.26851	1.01574	0.25044
				1.39965	0.34635	-0.54931	0.02625	-0.10093	0.09765	-0.38471	1.11381	-0.51918
				1.40145	1.24313	-0.32637	-0.41099	-0.0654	0.22239	-0.21653	1.20647	-0.05335
				1.40325	0.40231	-0.52296	-0.47936	0.01006	0.10676	-0.6336	0.10839	-0.1149
				1.40505	1.53286	-0.16748	-0.78107	0.20701	-0.68289	-0.17957	0.65027	0.07464
				1.40685	-0.07961	0.17099	-0.33869	0.4804	0.58875	0.10285	0.60187	0.55481
				1.40865	0	0	0	0	0.0743	-0.31152	-0.18158	-0.12581
				1.41045	-0.05952	-0.39314	-0.5322	-0.08062	0.199	-0.60923	-0.67329	-0.29929
				1.41224	-0.24753	0.36269	-0.03037	0.10094	0.13113	-0.17272	-1.09193	0.13231
				1.41404	0.27641	-0.1542	0.11736	0.07148	0.43778	0.0427	-0.22709	0.5163
				1.41584	0.22421	0.17617	-0.29999	-0.60251	0.45647	-0.16755	0.21263	0.11946
				1.41764	0.01907	0.15471	-0.08594	-0.32142	0.70918	-0.5392	0.23766	-0.22925
				1.41944	-0.20135	-0.33274	0.51932	-0.18622	-0.34981	-0.32901	0.83119	-0.35346
				1.42124	-0.32094	-0.04304	0.30264	-0.12772	0.05083	0.01884	0.63519	-0.12844
				1.42304	-0.17676	-0.50213	-0.14617	-0.12859	0.27315	0.03632	0.37904	-0.63795
				1.42484	0.02459	-0.02671	-0.02478	-0.5692	-0.20521	-0.35721	0.57153	-0.59429
				1.42664	-0.14351	-0.02824	-0.27545	-0.49609	-0.04946	-0.43473	0.52008	-0.55379
				1.42843	-0.34676	0.0402	-0.73122	-0.46666	0.26074	-0.00551	0.01652	-0.6701
				1.43023	-0.13834	0.19211	-0.47941	-0.62882	0.21599	0.28521	0.02895	-0.34636
				1.43203	-0.40237	-0.06121	-0.5734	-0.05854	0.5804	-0.13383	0.17783	-0.32869
				1.43383	0.10332	-0.03113	0.07114	0.09137	0.11316	-0.78515	0.12964	-0.793
				1.43563	0.73807	-0.16947	0.44474	0.60088	-0.03662	-0.59766	-0.33739	-0.841
				1.43743	0.31048	-0.77008	-0.01812	-0.06843	0.02674	-0.28209	-0.32012	-0.1403
				1.43923	0.16407	-0.29959	0.41375	0.14262	0.12683	-0.12343	0.31258	-0.27271
				1.44103	-0.34441	0.21996	0.41502	0.05831	-0.02058	-0.13129	0.34917	-0.81675
				1.44282	-0.4951	0.47713	0.20739	-0.21467	0.10266	-0.22898	0.1865	-0.47663
				1.44462	0.02772	1.04705	0.3201	-0.27936	-0.39994	-0.23656	-0.20404	0.20336
				1.44642	-0.24777	0.02019	-0.07238	-0.69151	-0.28187	0.34108	0.18313	-0.11716
				1.44822	-0.25413	-0.19206	-0.26508	-0.95345	0.16523	0.57026	0.06352	0.08706
				1.45002	0.42543	-0.13778	0.23981	-0.423	-0.51839	-0.08433	0.53023	-0.28437
				1.45182	0.3398	-0.14517	-0.17199	-0.25689	-0.05232	-0.23855	-0.08766	-0.44653
				1.45362	0.05234	0.44899	-0.33181	-0.09912	0.55645	-0.25678	-0.04884	-0.52729
				1.45541	0.65551	-0.26973	-0.19204	0.05124	0.32942	-0.04815	-0.1501	-0.309
				1.45721	0.12431	-0.67091	-0.00626	-0.37537	-0.07869	-0.07051	-0.26217	-0.24903
				1.45901	-0.09165	-0.64521	-0.00238	-0.07117	-0.29002	-0.58327	0.4268	-0.33915
				1.46081	-0.25551	-0.55374	-0.09579	-0.16431	0.01234	-0.62127	-0.09123	-0.4096
				1.46261	-0.14325	-0.65227	-0.2743	-0.16266	-0.0643	-0.44919	-0.1172	-0.29019
				1.46441	-0.16615	-0.25287	0.30808	-0.45515	-0.4462	-0.08767	0.58157	-0.48215
				1.46621	-0.34645	0.14776	0.36484	-0.68128	-0.56737	0.15266	0.7329	-0.73577
				1.468	-0.47547	0.11525	-0.24529	-0.47447	-0.04682	-0.02336	1.08103	-0.24419
				1.4698	-0.20245	-0.38352	-0.27471	-0.19745	-0.25308	-0.00404	0.83013	-0.53472
				1.4716	-0.52125	-0.645	-0.75249	-0.44989	0.11926	0.22473	0.89758	-0.3762
				1.4734	0.18145	-0.40009	-0.47069	0.00796	0.21279	0.04638	0.70968	0.14289
				1.4752	0.50882	-0.63167	0.27649	0.04338	0.22197	-0.45168	0.14536	-0.65901
				1.477	0.01795	-0.86958	0.40964	-0.26119	0.38513	-0.00752	0.26859	-0.82592
				1.4788	-0.37435	-0.4861	0.20208	-0.16916	-0.30676	0.13208	0.2376	-0.65744
				1.48059	0.47277	-0.52774	0.20195	0.09775	-0.3482	-0.07782	0.70614	-1.21587
				1.48239	0.41721	-0.71324	0.14307	0.26422	0.36235	-0.2683	0.91365	-0.02993
				1.48419	-0.01474	0.04245	-0.05586	0.34311	-0.15202	-0.05981	0.43981	0.04096
				1.48599	-0.35117	-0.14409	-0.83226	0.72055	0	0	0	0
				1.48779	0.1385	-0.78107	-0.23384	-0.04764	0.65445	-0.06064	-0.29562	0.23988
				1.48959	0.5192	-0.54658	0.21189	-0.0149	-0.15547	-0.52626	0.21738	0.33615
				1.49138	0.00793	-0.85634	-0.55049	-0.14392	0.24892	-0.4512	0.06817	0.09376
				1.49318	-0.81559	-1.15458	-0.52436	0.00909	0.25801	-0.51467	-0.13506	-0.19226
				1.49498	-0.15363	-0.61714	-0.46244	0.12399	0.18984	-0.86627	-0.38748	-0.30314
				1.49678	-0.40717	-0.85607	-0.43338	-0.21439	-0.21745	-0.51067	-0.24617	-0.60724
				1.49858	0.14765	-0.63038	-0.76164	0.04113	0.05533	-0.37776	-0.37071	-0.65908
				1.50038	0.07453	-0.02982	-0.15331	0.09982	0.37184	-0.35298	-0.43851	-0.25231
				1.50217	0.16197	-0.30611	-0.23853	-0.21852	0.03326	-0.3434	-0.50417	-0.47609
				1.50397	0.05158	-0.82753	0.25831	-0.20183	0.02125	-0.26292	-0.59788	-0.75613
				1.50577	0.16056	-0.71798	0.29464	0.16963	-0.06258	-0.17003	-0.31619	-0.34208
				1.50757	0	0	0	0	0.34863	-0.21217	-0.24891	-0.13961
				1.50937	-0.20437	-0.73145	-0.57524	-0.25105	0.11041	-0.46628	-0.46715	-0.53242
				1.51116	0.31606	0.01862	1.00241	0.9194	0.09333	-0.31965	-0.09011	0.38996
				1.51296	-0.26719	-0.45913	0.25008	0.21123	-0.46762	0.33852	0.20253	-0.55044
				1.51476	0.13405	-0.98334	0.28265	-0.07237	-1.1004	0.69018	0.12695	-0.37787
				1.51656	-0.17972	-1.25777	-0.82632	-1.07034	-0.42747	-0.00995	0.48439	-0.80921
				1.51836	-0.11911	-1.16688	-0.33834	-0.36232	-0.56651	-0.4586	-0.0498	-0.57278
				1.52015	0.08809	-0.62338	-0.24174	-0.2603	-0.18752	-0.50106	0.07195	-0.15063
				1.52195	-0.25529	-1.09503	0.30483	-0.40316	-0.17212	-0.05217	0.09023	0.19447
				1.52375	-0.08368	-0.37767	0.34113	0.31361	-0.86396	-0.51872	0.02484	-0.14062
				1.52555	-0.02168	-0.84747	-0.24826	0.40121	-0.7052	-0.32656	0.05408	-0.65127
				1.52735	-0.26927	-1.42343	-0.75857	-0.02661	-0.37361	-0.08527	-0.17734	-0.87523
				1.52915	0.09403	-1.33013	-0.68614	-0.48126	0.54693	0.12713	-0.73865	-0.95112
				1.53094	-0.40302	-0.64983	-0.45028	-0.30289	-0.3051	-0.2044	-0.4973	-0.97117
				1.53274	-0.24745	-1.02175	-0.52994	-0.55419	-0.41461	0.03659	-0.11459	-0.14096
				1.53454	-0.19292	-0.78444	-0.67636	-0.50187	-0.39721	0.02186	0.11055	0.03063
				1.53634	-0.13278	-0.36094	-0.57399	0.11651	-0.33808	-0.03091	0.15107	0.15188
				1.53814	-0.42245	-0.31428	-0.83705	0.5346	0.05993	-0.24486	0.4517	-0.32042
				1.53993	-0.60649	0.08702	-0.92874	-0.10014	0.06123	-0.43821	0.55685	-0.62551
				1.54173	-0.53114	0.00749	-0.41484	-0.18518	0.14043	-0.81091	0.4395	-0.65785
				1.54353	0.56132	-0.0555	-0.79087	0.36906	0.38093	0.10351	0.69045	-0.24129
				1.54533	0.4132	-0.30173	-1.00213	0.3184	-0.20802	-0.09589	0.27099	0.07938
				1.54712	-0.51011	-0.41633	-1.26463	0.13076	-0.71479	0.01569	-0.40749	-0.21138
				1.54892	-0.26823	-0.14073	-1.05463	0.13919	-0.48663	0.39916	-0.10269	0.40641
				1.55072	0.02781	-0.63107	-1.06843	0.34931	-0.26548	-0.00523	0.00299	0.614
				1.55252	-0.53251	-0.03226	-0.97609	0.10473	-0.67527	-0.0928	0.02738	-0.35691
				1.55432	-0.02796	-0.06995	-1.56959	0.34826	-0.20846	-0.06571	-0.6019	-0.31409
				1.55611	0.0412	-0.24146	-1.25792	0.25507	-0.15827	0.0649	0.36133	-0.27657
				1.55791	-0.27334	-0.05217	-0.81623	-0.36601	-0.09968	-0.32412	0.03975	-0.79532
				1.55971	-0.56897	-0.24875	-1.40303	-0.11683	-0.07479	-0.65137	0.02218	-0.56855
				1.56151	-0.62389	0.18993	-1.33654	0.0449	-0.44995	-0.42097	0.03026	-0.47726
				1.5633	-0.86433	-0.19804	-1.69673	-0.80295	-0.44808	-0.55639	0.0626	-0.64977
				1.5651	-0.864	-0.23434	-0.80223	-0.88005	0.10858	0.02436	0.2808	-0.36276
				1.5669	-0.18297	-0.6302	-1.35953	-0.7228	-0.03345	-0.41476	-0.06997	-0.87443
				1.5687	-0.44288	-0.67944	-1.16116	-0.83471	-0.16257	-0.35668	-0.07215	-0.74408
				1.5705	-0.59288	-1.0924	-1.42401	-0.86118	0.17861	-0.05029	0.1691	-0.60323
				1.57229	-0.46925	-0.88924	-1.49083	-0.65737	-0.11208	0.11819	-0.04692	-0.61703
				1.57409	-0.0574	-0.53226	-1.70386	-0.10312	0.04777	0.04514	-0.39539	-0.91492
				1.57589	-0.37624	-0.70988	-1.88959	-0.17192	0.01859	-0.04559	-0.18681	-1.31846
				1.57769	-0.95841	-0.49	-1.66213	-0.07172	0.1969	0.13475	0.06041	-0.73048
				1.57948	-0.37274	-0.52262	-1.94322	-0.22305	-0.46844	0.23455	-0.0107	-0.45377
				1.58128	-0.23511	-0.60216	-1.24051	-0.45177	-0.79699	0.12357	0.17406	-0.58315
				1.58308	-0.32458	-0.98577	-0.70658	-0.5727	0	0	0	0
				1.58488	-0.91559	-1.19793	-1.77001	-0.87555	-0.2523	-0.12439	-0.23957	-0.43068
				1.58667	-0.46438	-0.5853	-1.3467	-0.09102	-0.27499	-0.17408	-0.11291	-0.27615
				1.58847	-0.24398	-0.05514	-1.42186	-0.34178	0.17516	-0.01373	-0.10822	-0.23909
				1.59027	0.20738	-0.47595	-0.87333	-0.53251	-0.91963	0.1163	-0.45136	-0.27749
				1.59207	0.12804	-0.64325	-1.21375	-0.1917	-0.53993	-0.3229	-0.60578	-1.00751
				1.59386	0.01314	-1.01399	-1.02454	0.12202	-0.78846	-0.35008	-0.45639	-0.72023
				1.59566	-0.2449	-0.5175	-1.58771	0.35261	-0.73572	-0.00399	-0.3758	-0.3521
				1.59746	0.0097	0.0763	-1.13602	0.44462	-0.5837	-0.55258	-0.10438	-0.03989
				1.59926	-0.40667	-0.14413	-1.37616	0.99689	-0.70537	-0.10815	0.03655	-0.10517
				1.60105	-0.23574	-0.49857	-0.73576	0.57661	-0.74819	-0.62359	0.0897	-0.2706
				1.60285	-0.32452	-0.70057	-0.78083	0.53789	-0.62958	-0.19455	-0.59922	-0.5935
				1.60465	-0.06533	-0.2237	-0.44876	0.68835	-0.81192	-0.27891	-0.64913	-0.39516
				1.60645	0	0	0	1.63449	-0.34171	-0.60754	-0.68115	-0.11661
				1.60824	-0.13521	-0.33862	-0.14046	2.15868	-0.47217	-0.00221	0.00421	-0.09714
				1.61004	-0.23536	-0.59253	-0.92297	1.60569	-0.90794	-0.50333	-0.23352	-0.42798
				1.61184	-0.59255	-0.71224	-0.65957	1.25429	-0.50404	0.05295	-0.01871	-0.10904
				1.61363	-0.91691	-1.10456	-0.5435	1.3395	-0.61068	0.02693	-0.36892	-0.33575
				1.61543	0.34051	-0.67667	-0.5631	1.02647	-0.61691	-0.01707	0.02707	0.0524
				1.61723	0.44716	-0.60847	-1.21559	0.65669	-0.78784	-0.02527	-0.40403	-0.23269
				1.61903	0.59931	-0.61291	-1.12633	0.04043	-1.10022	-0.54732	-0.32884	0.33835
				1.62082	0.31591	-0.98069	-1.00389	0.18178	-0.82959	-0.371	0.13382	0.03671
				1.62262	0.30956	-0.5321	-1.17017	0.61079	-1.02289	-0.8004	-0.65109	-0.99377
				1.62442	0.31669	-1.2153	-0.78816	0.3581	-0.50044	-0.42508	-0.20691	-0.3684
				1.62622	0.41848	-0.69036	-1.31811	-0.37743	-0.12089	-0.44445	-0.19076	-0.09991
				1.62801	0.94379	-0.24857	-0.65373	0.8092	-0.34395	-0.25074	-0.70604	0.23322
				1.62981	0.18047	-1.28975	-0.55024	0.48175	-0.73638	-0.196	-0.17653	0.37267
				1.63161	-0.06117	-0.97513	-0.98701	1.0133	-1.3159	-0.10923	-0.12801	0.0289
				1.6334	0.04674	-1.34904	-0.51893	0.19062	-0.83023	-0.3801	-0.19467	-0.15965
				1.6352	0.11255	-0.74457	-0.75115	0.04233	-0.82489	-0.00537	-0.31128	0.12258
				1.637	0.71843	-0.76101	-1.18891	0.13406	-0.61173	-0.21423	-0.11147	0.57351
				1.63879	0.42775	-1.4017	-1.62067	0.95317	-0.48982	-0.61352	-0.19682	0.32872
				1.64059	0.26704	-1.30558	-0.33757	0.71319	-0.68389	-0.1094	-0.83796	0.28326
				1.64239	0.28942	-1.02643	-0.3488	0.96471	-0.08748	-0.28187	-0.4072	0.78928
				1.64419	0.41042	-0.80214	-0.40898	1.12083	-0.58437	0.10726	-0.59272	0.389
				1.64598	0.95943	-0.89566	0.02332	0.42478	-1.01147	0.19771	-0.11977	0.22449
				1.64778	1.0322	-1.38565	-0.55392	1.0039	-1.19795	-0.19304	-0.28942	0.28461
				1.64958	1.19212	-0.60479	-1.20451	0.38197	-1.09148	0.23616	-0.16018	0.34223
				1.65137	1.56181	-0.35407	0.38992	0.09269	-0.92612	-0.06936	-0.38101	0.61219
				1.65317	1.55408	-0.07032	-0.14	-0.70921	-0.64359	-0.15228	0.37292	0.69549
				1.65497	1.38158	-0.14503	0.74	-0.20632	-1.04056	-0.18125	0.44202	0.94871
				1.65676	0.66534	-0.66735	0.91502	0.2399	-1.59429	-0.09709	-0.09937	0.25787
				1.65856	1.03334	-0.7047	0.05845	0.22035	-1.18627	0.24429	0.28444	0.70663
				1.66036	1.83316	-0.85283	0.09621	1.00449	-1.39309	0.38801	-0.07048	0.37167
				1.66216	1.46023	-0.41457	0.28886	0.09356	-1.01879	0.86713	-0.41817	0.99794
				1.66395	1.87963	-0.43707	0.379	0.28185	-1.25627	0.62386	-0.36647	1.43668
				1.66575	3.199	-1.04558	-1.13049	-0.85093	-1.30708	0.09698	-0.47722	0.95128
				1.66755	2.33433	-0.75736	-0.3008	-1.07027	-1.3459	-0.34714	-0.08605	0.95345
				1.66934	2.58558	-0.41065	0.27241	-0.02095	-1.17756	-0.14753	-0.20566	0.80276
				1.67114	1.98722	-0.46178	0.03243	-0.31657	-0.9492	0.12551	-0.75996	0.26106
				1.67294	1.94357	-1.16037	-0.82796	0.14559	-1.0467	0.02212	0.09097	0.40599
				1.67473	1.80392	-0.61531	-0.32462	-0.61745	-1.24079	0.16133	-0.42644	0.51959
				1.67653	1.67131	-0.22795	-0.26232	0.03595	-1.20387	-0.13106	-0.30581	0.75661
				1.67833	1.15878	-0.3552	0.16326	-0.18832	-1.38325	-0.09336	-0.64285	0.53675
				1.68012	1.37938	-0.92608	-0.02042	-0.18209	-1.35326	0	-0.49757	0
				1.68192	1.63806	-0.172	-0.81617	0.28319	-0.97923	0.15574	-0.39008	-0.00296
				1.68372	0.66318	-0.60605	-0.66737	-0.37764	-0.92498	0.08981	-0.37711	0.45207
				1.68551	1.38379	-0.90348	-0.61879	0.03683	-1.18396	0.15724	-0.09824	0.39681
				1.68731	1.93022	-1.51347	-1.11981	0.91429	-1.22273	-0.15604	-0.38813	0.27108
				1.68911	0.60211	-0.78918	-0.15175	0.21262	-1.53058	-0.88022	-0.58987	0.15959
				1.6909	-0.22572	-0.34689	-0.24918	0.20227	-1.69428	-0.65438	-0.68957	0.18169
				1.6927	0.47619	-0.12672	-0.53473	0.39715	-1.3165	-0.68689	-0.35772	0.09326
				1.6945	0.51739	-0.8149	-0.28128	0.3939	-1.6074	-1.15663	-0.11665	-0.87149
				1.69629	0.28777	-1.327	-0.67683	-0.52995	-1.39465	-1.52718	-0.42014	-0.35542
				1.69809	0.94454	-2.0395	-0.01759	-1.08428	-1.19079	-1.01367	-0.7354	-0.93222
				1.69989	0.88084	-1.32042	-0.15984	-0.91414	-1.18899	-0.88015	-0.79215	-0.6309
				1.70168	0.21773	-0.75567	-0.61401	-0.92947	-0.72905	-0.98833	-0.74533	-0.7641
				1.70348	-0.10177	-0.8702	-0.99095	-0.48408	-1.09844	-0.87138	-0.58426	-0.69175
				1.70528	0	-0.67295	-0.30489	-0.8047	-0.76081	-0.5977	-0.18468	0.04009
				1.70707	-0.9367	-0.34977	0.39357	0.28707	-0.91088	-0.82464	-0.01866	0.15313
				1.70887	-0.70501	0.17725	0.79889	-0.20462	-1.02806	-1.25694	0.06818	0.1259
				1.71066	0.44527	0.37811	1.03416	1.42932	-0.75473	-1.26991	-0.57747	-0.00566
				1.71246	0.14663	-0.17728	0.56931	0.58258	-0.84046	-1.27498	0.05768	-0.08058
				1.71426	-0.13666	-0.15643	0.8216	0.10604	-0.72554	-0.96058	-0.06821	-0.41309
				1.71605	-0.33046	-1.39488	-0.20067	-0.16785	-0.96106	-1.35989	0.45601	-0.27411
				1.71785	-1.3927	-1.03168	-1.36393	0.52007	-0.98443	-1.44656	0.35683	-0.43724
				1.71965	-1.43854	-0.68309	-0.84534	-0.18851	-0.68636	-1.78213	0.04105	-0.92736
				1.72144	-1.32289	-1.44337	-1.805	-1.47605	-0.44915	-1.23011	-0.18233	-0.576
				1.72324	-1.13119	-2.14743	-1.8538	-1.17835	-1.08253	-1.20016	-0.80935	-0.72983
				1.72504	-0.6884	-1.24432	-0.60605	-0.03756	-0.54177	-1.06293	0.20043	-0.51929
				1.72683	0.25286	-1.65981	-0.63696	0.35336	-1.02459	-1.16965	0.04881	-0.76007
				1.72863	-0.66792	-0.86913	-0.01474	0.55806	-0.92709	-1.23972	0.25173	-1.03486
				1.73042	-0.53865	-0.46695	0.34005	0.69234	-0.65708	-1.51163	0.62013	-0.90406
				1.73222	-0.08159	-1.06904	0.43406	0.19708	-0.56361	-1.00867	0.65765	-0.63249
				1.73402	-1.43725	-0.57592	0.24995	0.48469	-0.19939	-0.88259	0.37011	-1.00567
				1.73581	-0.03694	0.08383	-0.4703	1.9528	-0.60315	-0.77659	-0.11336	-0.95165
				1.73761	-0.53907	-1.22122	-0.51755	-0.32907	-0.27176	-1.03949	0.08666	-1.36703
				1.7394	0.43525	-0.5987	-0.50577	-0.30276	-0.7497	-1.71745	-0.03455	-0.6269
				1.7412	-0.25154	-0.5131	0.55807	-0.31662	-0.99257	-1.39383	0.23792	-0.13317
				1.743	-0.47619	0.41006	1.53791	-0.79491	0.14817	-1.58679	0.98185	-0.25425
				1.74479	-0.06665	-0.29917	0.33872	-0.83548	-0.28351	-1.28711	0.6351	-0.30775
				1.74659	-0.89211	-1.19673	0.06086	-1.59693	-0.0949	-0.57116	0.09638	-0.43781
				1.74839	-1.36004	-0.92335	0.43669	-1.14344	-0.38317	-0.50169	-1.13597	-0.24018
				1.75018	-1.22754	-1.10154	-0.25603	-0.13172	-1.46906	-1.07391	-0.41543	-0.1757
				1.75198	-1.03672	-1.14087	-0.04984	0.05518	-0.94662	-0.75109	0.48266	0.07366
				1.75377	-0.48657	-0.83092	0.30539	0.01973	-1.12665	-0.75296	0.15756	0.13245
				1.75557	-0.76133	-0.13937	-0.01687	0.22993	-1.1067	-1.13282	0.44475	-0.16061
				1.75737	-0.3056	0.39462	-0.16923	0.65378	-0.60856	-0.75696	0.15381	0.09945
				1.75916	0.11183	-0.04441	-0.11097	-0.03391	-0.92731	-0.63946	0.86279	-0.62162
				1.76096	-1.96262	-0.28276	0.01532	1.09607	-0.56756	0.50905	0.98372	0.1678
				1.76275	-1.15204	-0.86005	-0.98779	-0.32302	-0.27865	0.34089	0.88376	-0.41087
				1.76455	-0.34509	-0.47908	-0.36641	-0.84016	0.10821	0.87777	0.69799	0.0088
				1.76634	-0.52223	-0.73173	0.21312	-0.91404	0.08063	0.52656	0.56667	-0.23808
				1.76814	-0.51365	0.02113	0.37165	0.43625	-0.06091	0.49781	-0.1082	-0.56427
				1.76994	-0.01287	0.19279	0.13239	0.04527	-0.64721	0.21082	-0.25841	-0.28223
				1.77173	-0.74045	-0.73974	0.29537	-0.30779	-0.49312	0.38266	-0.01679	0.83345
				1.77353	-2.25933	-0.75888	-0.44583	-0.3194	0.38214	-0.09546	0.2951	0.4396
				1.77532	-1.45946	0.05269	-0.24708	0.41024	-0.32807	1.31234	2.39656	0.94594
				1.77712	-1.47909	-0.11988	-0.62193	-0.3414	0	1.1522	1.96606	0
				1.77892	-0.9123	-0.24885	0.43372	-0.63902	-0.14683	0.79677	0.87273	0.26069
				1.78071	-0.26838	-0.01483	0.11028	-0.27998	-0.85694	-0.56167	0.17539	-0.20004
				1.78251	0.44786	-0.4081	0.83481	-0.45064	-0.30887	0.32589	0.14646	0.31
				1.7843	-1.12857	0.17964	0.87727	-1.24185	-0.48436	0.50456	0.22933	-0.2038
				1.7861	-1.61266	-0.23164	0.51367	-1.34722	0.18533	1.04425	-0.37716	-0.9069
				1.78789	-1.73867	-1.41186	0.20732	-0.7499	0.75555	1.1817	-0.44876	0.62408
				1.78969	-1.63383	-0.64689	0.30323	-1.01045	0.12878	0.61565	-0.2869	0.83696
				1.79149	-1.1688	0.34908	0.48829	-0.61382	-0.31074	-0.42236	0.3513	1.14421
				1.79328	-1.23476	-0.11526	1.32741	-1.22912	-0.71766	-0.38569	0.21885	0.75854
				1.79508	-0.94991	-0.64666	1.1667	-0.7726	-0.85727	0.03882	0.14112	0.46681
				1.79687	0.03641	0.28819	1.25783	1.46074	-1.37891	0.13974	0.18209	0.82983
				1.79867	-0.94967	-0.49254	0.31075	0.99735	-0.43075	-0.03309	0.44496	0.07934
				1.80046	-0.82991	0.03807	0.88877	1.10063	-0.12537	0.86459	-0.16051	-0.20638
				1.80226	-0.62067	-0.44945	0.05164	0.34354	-0.05394	0.87568	-0.37467	0.35175
				1.80405	0	0	0	0	0.48272	0.71837	-0.22666	0.3955
				1.80585	-0.0437	0.33932	-0.72174	-0.88729	0.12125	1.02041	-0.52433	0.07232
				1.80765	-0.19561	-0.14246	0.32232	-1.49966	0.15986	0.63459	-0.77894	0.1513
				1.80944	-0.77481	1.25877	0.15286	-0.00651	-0.78243	-0.16221	-0.86801	-0.2919
				1.81124	0.87113	1.15642	1.7766	0.41615	-1.18589	-0.38756	-0.58785	-1.1413
				1.81303	0.74344	1.17873	0.48102	-0.17231	-0.31677	-0.28115	0.18091	-0.57111
				1.81483	-0.94532	0.35587	-0.60464	0.07823	0.44403	-0.77626	0.40531	-0.17277
				1.81662	-1.37916	0.29803	0.39754	1.05767	0.30409	-0.1362	1.54478	0.3425
				1.81842	-0.23764	0.24942	0.53709	1.71663	0.5981	-0.06453	-0.1231	0.55649
				1.82021	-0.25616	0.64245	1.5854	1.22014	0.65064	1.37555	0.38855	0.57185
				1.82201	-0.99259	0.53193	1.3082	0.98141	-0.71562	0.76351	0.34429	0.93346
				1.8238	-0.19166	1.48393	0.72795	-0.16792	-0.32596	0.92947	0.71061	0.5539
				1.8256	-1.12007	0.82411	1.03297	0.35895	-0.35364	0.42513	0.4215	0.28699
				1.82739	-0.60276	0.1545	0.4258	0.28308	0.70722	0.39632	0.49253	-0.15585
				1.82919	-0.83559	-0.22189	0.80535	-0.31257	0.77589	0.2066	1.28069	0.68905
				1.83099	-0.10941	-0.06116	0.83821	-1.25014	-0.15339	-0.35687	0.57645	0.7321
				1.83278	0.16976	-0.34853	1.17655	-0.54849	-0.91225	-0.662	0.24578	0.57522
				1.83458	0.36609	-1.45384	1.08876	-0.09541	-1.19853	-1.73895	0.7368	-0.23249
				1.83637	-0.23529	-1.05808	-0.9389	-0.17155	-0.23158	-0.44789	0.23622	0.28067
				1.83817	-0.078	-0.55112	-0.67721	-0.71166	0.0861	-0.20754	0.03923	0.36457
				1.83996	1.03893	-0.10731	0.03144	-0.7074	-0.07334	-0.77325	0.36317	0.41415
				1.84176	0.24368	-0.04111	0.75602	-0.17577	-0.53975	-0.45757	0.24651	-0.17371
				1.84355	-0.19085	-0.952	1.11171	-0.29066	-0.48852	-0.93204	-0.15222	-0.75144
				1.84535	-0.70714	-0.42114	0.2404	0.01386	-0.583	-0.90355	-0.36488	-0.65875
				1.84714	-0.61446	-0.45191	0.37866	-0.50818	-0.8614	-0.18524	-0.1561	-0.86994
				1.84894	-0.43349	-0.54647	-0.1573	-0.87682	-0.11252	-0.69445	0.21397	-0.78653
				1.85073	-0.22917	-0.22648	-0.78303	-0.45601	-0.0097	-0.33992	-0.54	-1.7511
				1.85253	0.52936	0.19494	0.28498	-1.29046	-0.07174	-0.23339	0.08288	-1.57458
				1.85432	0.19278	1.14719	-0.64983	-1.12208	-0.08206	-0.71998	0.30304	-1.62244
				1.85612	0.14349	0.08395	-0.25927	0.25331	-0.41809	0.06161	0.02038	-1.62053
				1.85791	-0.30392	-0.1351	0.0385	0.97099	-1.1466	-0.66312	-0.50479	-2.2163
				1.85971	0.78096	-2.28657	-0.07622	0.7097	-0.64025	-1.03864	0.14042	-0.2539
				1.8615	0.21593	-1.42006	1.425	-0.05464	-0.63603	0.25389	-0.15307	0.12507
				1.8633	0.91664	-0.73891	2.02564	0.23451	-0.49571	-0.65791	0.3473	-0.73344
				1.86509	0.61736	-0.48368	0.8242	-0.17364	-0.71785	0.14723	-0.05305	-1.84069
				1.86689	0.08503	-0.11493	-0.23921	-0.42654	0.00472	-0.26502	-0.10103	-1.4249
				1.86868	0.35529	0.47404	0.1907	-0.00648	0.1157	-0.55004	0.42554	-1.50764
				1.87048	-0.20496	0.31363	0.9921	-0.53885	-0.98712	-0.12611	-0.01427	-1.6824
				1.87227	0.5456	0.95593	0.67368	0.12206	-1.12451	-0.79135	0.65783	-1.33614
				1.87407	0.12217	0.45286	0.77175	-0.07361	-1.3621	-0.1988	0	-0.45896
				1.87586	-0.40885	0.33525	0.8256	0.04649	-1.43426	-0.86251	0.17248	-1.53294
				1.87766	0.4991	0.01263	0.90332	0.16225	-0.08684	-0.57096	0.86472	-0.72248
				1.87945	0.45046	-0.23179	-0.56061	-0.73714	0.08189	-1.1433	-0.26165	-1.19808
				1.88124	0.16963	-0.19828	-0.19533	-0.39923	-0.02169	-1.39764	0.40753	-0.64227
				1.88304	0.57443	-0.64077	-1.27024	0.071	-0.46311	-0.6634	0.51445	-0.29082
				1.88483	1.10743	-0.43417	0.03136	0.38768	-0.35789	-0.25948	0.25113	-0.34703
				1.88663	1.51073	-0.71237	0.58592	0.62325	-0.59341	0.06687	0.03148	-0.02425
				1.88842	2.12207	-1.30905	0.03113	0.86315	-1.05266	-0.11921	0.77477	0.20242
				1.89022	1.17062	-1.44693	0.7052	0.90851	-1.4886	0.20122	-0.07933	-0.5499
				1.89201	0.87005	-0.88589	0.20566	0.35897	-1.18477	0.85538	-0.3631	0.51956
				1.89381	0.13959	-1.44232	-0.43006	-0.46749	-0.80245	1.19395	0.28643	1.22836
				1.8956	-0.57243	-0.46424	-0.19982	-0.31718	-0.67466	0.82612	1.05301	0.62573
				1.8974	0.09308	-0.26459	-0.11191	-0.71378	-0.12272	0.26049	0.50223	0.36177
				1.89919	-0.64075	-0.55158	0.32984	-1.47281	0.55664	0.85613	-0.03535	-0.1299
				1.90099	0.01699	-0.34612	0.62985	-0.72088	0.31248	0.15732	-0.19691	-0.58645
				1.90278	0	0	0	0	0.00228	0.42859	-0.20691	1.34752
				1.90457	0.3758	0.00474	0.98505	0.27271	-0.46117	0.01097	0.11987	1.31087
				1.90637	0.9274	-0.77701	0.52773	-0.16687	0.07352	-0.11732	0.57299	0.76174
				1.90816	0.72662	-0.56072	0.03958	-0.79083	-0.15185	0.01546	0.1278	0.38905
				1.90996	1.11842	-0.037	0.92355	-0.34418	-0.19787	0.67545	0.21684	-0.29036
				1.91175	0.94185	-1.00575	0.87266	-0.47701	-0.38238	0.42323	0.88715	-0.18553
				1.91355	0.91085	-1.09638	-0.23802	0.16225	-0.27213	0.50268	1.05521	0.11646
				1.91534	0.44639	0.33546	0.80418	0.54745	0.15995	1.57157	0.52351	1.31032
				1.91714	0.83621	0.79606	0.49904	-0.05574	0.3148	1.17501	0.31241	0.10991
				1.91893	1.56201	0.38912	0.83107	-0.17392	0.20939	-0.2686	0.46613	-0.25938
				1.92072	0.99463	-0.22184	0.69941	-0.24501	0.68939	-0.1461	0.31286	0.49025
				1.92252	0.34836	-0.73431	0.9461	0.0635	0.77873	-0.39374	0.5071	0.72486
				1.92431	0.76515	-0.33878	1.96124	0.04585	0.31151	-0.08455	1.09468	1.05015
				1.92611	0.93382	0.36797	1.3946	1.33073	-0.3354	0.00244	0.59286	1.1273
				1.9279	1.10437	-0.37449	0.56915	0.17238	-0.63629	0.22543	0.28842	0.19187
				1.9297	0.8568	-0.43417	1.25812	0.15777	-0.60319	1.38384	0.69184	0.3019
				1.93149	0.73513	-0.79386	0.68927	-0.0019	-0.14707	0.76856	1.70027	1.99122
				1.93328	0.98371	-2.0857	-0.22792	-0.42391	0.40537	0.87631	1.5252	1.49316
				1.93508	0.43664	-1.54494	0.84686	-1.0575	0.49073	-0.45272	0.83914	0.97285
				1.93687	1.75755	-0.90487	1.45231	1.15759	1.63412	0.47636	0.85654	0.70431
				1.93867	1.14899	-0.24848	1.51715	0.52004	0.97734	-0.12607	1.22408	0.23884
				1.94046	1.28008	1.32505	0.6924	0.41049	0.83695	0.57225	0.89312	0.82187
				1.94226	0.80902	0.53211	-0.55752	0.41106	0.24461	0.51889	0.7079	0.91584
				1.94405	0.64428	0.03628	-0.39845	0.1274	0.12993	0.65437	0.46929	1.25278
				1.94584	-0.42088	0.13767	0.17182	-0.55837	-0.59413	0.49755	1.08718	1.02844
				1.94764	1.21273	-0.07203	1.18669	-0.38511	-0.98669	0.29085	0.11083	-0.01942
				1.94943	0.95866	1.29779	1.12302	0.15106	-0.2753	1.61316	0.50555	-0.19477
				1.95123	0.64038	0.85871	1.14554	0.66271	-0.62168	0.9597	-0.22095	-0.67284
				1.95302	0.7059	-0.29477	2.45406	1.00733	-1.46181	0.13398	-0.66857	-0.60545
				1.95481	-0.11169	-0.01949	2.68226	0.35973	-0.47407	-0.36408	-0.50063	-0.22297
				1.95661	-0.28775	-0.31551	2.46305	-0.25514	-0.38453	0.09312	-0.57109	0.58611
				1.9584	1.35005	-0.77646	1.01617	0.14859	0.77666	0.45985	-0.24936	0.58837
				1.9602	1.62591	-1.12603	0.47556	1.13121	0.93698	0.42898	-0.30169	-0.10246
				1.96199	1.84002	-0.26245	0.2668	0.50065	0.54639	0.0917	-0.24114	-0.0182
				1.96378	1.00403	-0.3787	1.64129	1.18717	-0.03543	0.08803	0.12168	0.21678
				1.96558	0.90314	-0.28421	1.1718	1.634	-0.53332	-0.19356	-0.75686	0.91693
				1.96737	0.78865	0.0692	0.96785	1.85468	-0.28567	-0.60901	-0.08149	-0.27039
				1.96916	-0.25482	-0.21133	0.42092	0.54659	-0.14555	-0.2778	-0.61918	-0.40361
				1.97096	0.08751	-0.03049	0.79529	1.17089	-1.29993	0	-0.61421	0
				1.97275	0.01943	-0.21003	0.49777	0.35647	-0.40697	0.56091	0.19487	0.60844
				1.97455	-1.15492	-0.85565	0.45607	1.23937	-0.17847	0.7267	-0.3157	-0.21603
				1.97634	-0.24106	-0.1238	0.13296	0.84004	0.5075	-0.05353	-0.7804	0.34511
				1.97813	-0.26942	-0.19913	-0.00768	-0.09344	0.79384	0.63338	-1.14729	0.12633
				1.97993	-0.52532	-0.62962	-0.41749	-0.15587	1.18558	1.4834	-0.01684	-0.27047
				1.98172	-0.00592	0.74236	1.55173	0.1396	0.77378	0.74237	-0.07729	0.09383
				1.98351	0.27198	-0.04866	1.38437	0.80306	0.30071	0.26974	0.4461	0.37328
				1.98531	0.63511	0.19073	1.9068	0.55688	-0.45714	0.74774	1.1861	-0.60879
				1.9871	0.77212	0.36394	0.92472	0.96476	-1.16307	0.52009	0.74054	-0.12131
				1.9889	0.93087	0.21955	0.74963	0.57113	-0.88733	-0.5211	0.50722	0.15525
				1.99069	-0.41876	0.81787	1.37998	-0.6143	-0.8629	0.04893	0.64242	-0.37743
				1.99248	0.39454	0.2321	1.85794	-0.31261	-0.18556	-0.37254	0.88793	0.01395
				1.99428	-0.05286	0.29151	1.49325	0.13452	-0.64133	-0.72033	0.7035	0.58021
				1.99607	-0.60234	-0.51847	1.34318	0.62692	-1.09902	-0.44404	0.55116	0.54082
				1.99786	0.12209	-0.34303	1.01717	0.66441	-0.26897	-0.24111	1.08548	0.01242
				1.99966	0.25279	0.41357	0.33619	0.69254	-0.3097	0.39505	0.37437	-0.5345
				2.00145	0	0	0	0	-1.75836	0.4379	-0.72301	-1.78883
				2.00324	-0.87846	-0.43102	-0.69865	0.21408	-1.03502	0.62224	-0.16279	-1.72607
				2.00504	-0.34763	0.39437	-0.86037	0.64575	-0.43059	-0.23207	0.11384	-0.99692
				2.00683	-0.05612	0.03259	-0.63046	0.61798	0.08582	-0.29603	-0.43593	-0.52825
				2.00862	0.16534	-0.4979	-0.03141	0.55194	-0.89276	-0.60763	-0.69693	0.29581
				2.01042	-0.71373	-0.13792	0.68761	1.09921	-0.18512	0.10793	0.15716	0.13312
				2.01221	-0.49795	-0.62904	0.44635	1.26623	0.9882	-0.55713	-0.03288	0.17911
				2.014	-1.75239	-0.66754	-0.53472	-0.48918	0.19561	-1.63336	-0.2373	0.11444
				2.0158	-2.02269	-0.28811	-0.32203	-0.8774	-0.12067	-0.81842	-0.58021	-0.41877
				2.01759	-1.49579	-0.66362	-0.62662	0.59066	0.48913	-0.15762	-0.20321	-0.59345
				2.01938	-0.64545	0.25506	-0.17498	1.60571	-0.97109	0.10274	-0.67625	0.62561
				2.02118	0.35361	-0.66385	-0.09684	0.96929	-0.6939	0.73674	-0.40684	0.47649
				2.02297	-0.56824	-0.25615	0.00401	0.68919	-0.49565	0.19324	-0.8908	0.60029
				2.02476	-1.00971	-0.35041	0.30549	0.13522	-0.60009	0.84702	-0.57498	-0.22253
				2.02656	-0.25378	-0.72822	0.1447	0.48164	-1.33405	-0.49623	-0.02022	-0.73975
				2.02835	-0.96755	-0.61723	-0.55061	0.96659	-1.06255	0.05732	0.49573	-0.37164
				2.03014	-0.28366	-1.42185	-0.09395	0.3245	0.00553	0.55739	0.80469	0.33681
				2.03194	-2.18286	-1.24834	0.33905	0.50335	0.15312	0.36103	0.02731	-0.0904
				2.03373	-2.39708	-1.54097	-0.49071	-0.39042	-0.47709	0.37831	-0.24387	-0.1952
				2.03552	-1.56224	-1.6651	0.00892	-0.24351	-1.27185	0.83483	-1.04802	0.1412
				2.03732	-1.39605	-0.73779	0.38472	-0.25233	-0.29758	-0.10682	-0.65808	-0.48009
				2.03911	-1.76221	-0.49169	0.07433	-1.20592	0.77886	0.30417	0.43232	0.11792
				2.0409	-1.6663	-0.09436	0.87971	-0.66557	0.06988	-0.57831	0.47915	-0.46254
				2.04269	-1.58508	-0.74684	1.03609	-0.47046	0.03925	0.58327	0.21348	-1.44962
				2.04449	-2.12626	-0.6118	1.64915	-0.73123	0.93095	0.10021	0.475	-1.40176
				2.04628	-2.6411	-1.44667	1.07061	-0.29968	0.59749	-0.0493	0.95622	-0.39124
				2.04807	-1.10701	-1.24459	1.10719	-0.4768	-0.31584	-0.10424	-0.13868	-0.89647
				2.04987	-0.77259	-1.28795	0.09262	-0.07684	-0.18549	-0.27951	-0.20887	-0.22457
				2.05166	-0.20306	-1.0403	-0.82547	-0.46519	-0.6121	0.09354	-0.84852	-0.45602
				2.05345	-1.09681	-1.05187	-0.4846	0.07882	-0.73424	-0.62794	-0.63232	0.45335
				2.05524	-1.47473	-0.69344	0.06581	-0.53885	-0.08567	-0.51004	-1.34406	0.52155
				2.05704	-0.57524	-0.07342	0.15255	-0.19431	-0.23789	-0.80594	-1.85389	-0.31259
				2.05883	-1.83484	-1.40726	0.76608	0.34592	-0.25959	-0.26429	-0.70991	0.07586
				2.06062	-2.13197	-1.71521	-0.24542	-1.77537	0.3177	-0.70178	-1.23783	0.14576
				2.06242	-2.53664	-1.12105	-0.59951	-1.76149	-0.03409	0.33148	-0.84467	-0.55117
				2.06421	-1.88223	-0.86835	-0.24629	-1.84213	-0.39078	0.50094	-0.89172	-0.41159
				2.066	-1.22697	-1.5142	0.35374	-1.11527	-0.68725	0.17813	-0.28334	-0.72467
				2.06779	-1.02338	-1.87642	-0.34519	-0.96686	0	0	0	0
				2.06959	-1.78372	-0.81975	-0.33782	-0.18948	-0.07137	0.80837	-0.57586	0.08821
				2.07138	-1.8007	-1.11219	0.53283	0.8742	0.00118	1.6398	0.07509	-0.27117
				2.07317	-2.58821	-0.87739	0.4409	0.06294	-0.37177	-0.28598	-0.43433	-0.72058
				2.07497	-1.2316	-0.96707	1.03759	-1.21393	0.25216	-0.42739	-0.89909	-0.22697
				2.07676	-0.71609	-1.61807	1.04558	-1.21453	0.76267	-0.78131	-0.45874	0.0951
				2.07855	-0.39268	-0.7207	1.68078	-1.01161	0.49671	-0.14378	0.06886	-0.60076
				2.08034	-0.80487	-0.72956	1.87121	-0.18742	0.46049	-0.35038	0.00905	-0.13622
				2.08214	-1.44495	-0.59313	1.05803	-0.31518	-0.40943	0.06307	-0.61044	0.01019
				2.08393	-1.59698	-0.94422	0.62078	-0.37875	0.76849	-0.16053	-0.50773	-0.29424
				2.08572	-2.32107	-1.34511	0.06668	0.9421	0.29283	0.18974	-1.11589	-0.32993
				2.08751	-1.4168	-1.03955	0.5213	-0.79691	0.95908	1.27506	0.11529	-0.55846
				2.08931	-1.8787	-0.88411	1.39715	0.32517	0.00168	0.30433	0.20271	0.12826
				2.0911	-1.6859	-0.52378	0.84455	0.80382	-0.31935	0.30317	-0.46898	-0.17125
				2.09289	-1.69318	-0.68629	0.15835	-0.1835	-0.11886	0.64	-0.43211	0.08454
				2.09468	-0.33666	-0.81725	1.09505	-0.81213	0.83954	0.06169	-0.04436	0.27422
				2.09648	0.12309	-0.42698	0.71875	-0.45685	0.1814	0.7476	0.59258	-0.04811
				2.09827	0.68439	0.4952	0.62966	0.34236	-0.66881	0.95304	0.32442	0.40035
				2.10006	0	0	0	0	-0.44039	0.9511	-0.81918	0.31785
				2.10185	-0.06892	-0.54768	0.3895	-0.05979	-1.73191	0.24043	-0.53882	-0.84568
				2.10365	-0.6562	-0.98952	0.67613	0.45277	-0.71287	0.26487	-0.19224	-0.67983
				2.10544	-1.61603	-0.76154	1.17337	0.07612	-0.38375	-0.30188	0.60875	-0.44742
				2.10723	-2.40705	-0.72409	0.83592	-0.00162	-0.96351	0.13153	-0.57929	-0.2566
				2.10902	-2.47382	-1.22444	0.16637	-0.48386	-0.46153	0.39018	-1.13879	-0.34031
				2.11081	-2.54996	0.05234	-0.04995	-0.02928	0.31918	0.13555	-0.16718	0.02948
				2.11261	-1.71996	-0.58116	0.33701	0.26435	0.87785	0.67148	0.90477	0.2648
				2.1144	-2.34387	-0.45005	0.0323	-0.48576	0.4177	0.44351	0.04564	-0.46194
				2.11619	-1.80157	-0.11496	0.09357	-0.20776	0.63471	0.46041	0.40137	-0.64465
				2.11798	-1.87247	-0.80887	-0.22543	-0.47183	0.45305	0.40138	0.90314	-1.09513
				2.11978	-1.07059	-1.65227	1.22028	-0.30812	1.05654	0.43813	1.11642	-0.76625
				2.12157	-0.65814	-1.55558	1.53713	-0.16608	0.21639	0.57258	0.97564	0.30737
				2.12336	-0.9565	-0.607	1.05819	0.66456	0.42535	0.86624	-0.07994	0.45621
				2.12515	-0.3168	-0.09337	0.69123	1.30479	1.02389	0.67986	0.35522	0.70048
				2.12694	0.40775	0.28511	0.82853	1.06378	0.4529	0.55726	0.4336	0.41646
				2.12874	0.31584	0.8714	1.38262	1.30163	0.88157	1.56439	0.63391	0.79873
				2.13053	-1.23574	1.15144	2.03321	-0.14171	1.14039	0.85402	0.61665	-0.02643
				2.13232	-1.67531	1.55358	2.11273	0.566	1.73634	1.77559	-0.12515	0.06567
				2.13411	-0.35369	1.73129	2.46524	1.97813	1.35905	1.41644	0.38995	0.1554
				2.1359	1.38305	2.25277	1.50546	2.57901	1.20691	1.64499	0.60223	-0.40185
				2.1377	2.60384	3.3147	2.84452	4.37133	2.73936	1.68067	1.36755	0.09154
				2.13949	4.74252	4.79	4.87827	5.97996	1.34561	1.09255	0.49017	1.10412
				2.14128	5.80094	6.32384	6.06708	7.41297	2.14729	2.34191	1.48476	2.38378
				2.14307	6.96603	8.53812	8.58366	11.009	3.19801	3.58211	1.84637	3.02623
				2.14486	10.2921	12.0231	11.7629	11.8322	4.28211	6.04987	3.90521	4.16743
				2.14665	10.2083	11.8472	10.5076	11.2936	5.62582	7.01604	5.35141	5.7118
				2.14845	5.61586	6.22646	7.57186	7.08751	5.52695	3.5082	4.92343	5.57968
				2.15024	2.00774	2.10599	5.00162	3.71766	2.43816	2.81058	2.23301	2.26237
				2.15203	0.53974	0.39427	3.55593	1.54225	1.56947	1.88849	1.88711	1.12847
				2.15382	0.1834	-0.32672	3.12278	1.01033	1.44261	1.01349	0.35244	0.3722
				2.15561	0.21603	-0.69976	1.78439	1.25534	1.64172	-0.14381	0.00951	0.31043
				2.15741	-1.27224	-0.63939	2.14958	0.29472	1.29641	0.37017	-0.76242	0.12752
				2.1592	-1.42084	0.16274	2.21531	-0.46064	1.33578	0.56429	-0.85365	-0.48976
				2.16099	-1.1813	0.82872	2.12502	-0.33346	1.16517	0.29857	-0.60429	-0.16235
				2.16278	-1.04595	0.77523	1.29965	0.64449	0.22597	-0.35351	-0.37778	-0.27706
				2.16457	-0.08144	0.26018	0.39168	0.38298	0	-0.75534	0	0
				2.16636	0.1558	0.14559	0.33895	0.12493	0.08722	0.55607	0.21212	0.63136
				2.16816	-0.47617	0.04862	0.32017	-0.28993	0.04909	0.51534	-0.33103	0.15594
				2.16995	-0.83885	0.3238	0.26233	0.20944	0.8304	0.05781	-0.59132	-0.22907
				2.17174	0.39831	-0.0686	0.74585	0.3361	0.20162	0.23721	-1.36878	-1.42352
				2.17353	0.12586	-0.5621	0.56294	0.82067	1.81695	0.61771	-1.20115	-1.28477
				2.17532	-0.61733	0.4801	0.86551	0.57246	1.16363	0.48493	-0.49059	-1.22203
				2.17711	-0.80749	0.23154	1.3449	-1.26795	0.24247	-0.46696	-0.56145	0.26854
				2.1789	-0.67577	0.25693	1.18724	-0.87568	-0.63788	-0.46689	-0.79672	0.96492
				2.1807	-0.25682	0.82369	1.46538	-0.33248	1.28229	-0.07122	0.34133	0.73854
				2.18249	-0.15054	0.81633	0.88315	0.39052	1.738	0.11586	0.29109	0.69738
				2.18428	-0.16961	-0.12388	0.7331	1.4835	1.37021	0.36908	-0.25333	1.36587
				2.18607	-0.57694	-0.0083	0.25911	1.35488	1.36566	0.68912	-0.13016	0.12035
				2.18786	-0.60204	-0.75591	-0.216	0.76186	1.2214	-0.64757	-0.75926	-0.2153
				2.18965	-0.81771	-0.37964	0.19207	0.96541	0.79354	-0.6456	-0.44816	-0.00199
				2.19144	-0.72206	-0.13465	1.1745	0.58911	1.35071	0.05881	-0.35916	0.01248
				2.19323	-1.17817	0.52759	1.21997	0.49838	0.69659	0.35508	-0.17333	-1.1188
				2.19503	-0.47969	0.35282	0.44671	0.17581	0.61046	0.03732	-0.04444	-0.58978
				2.19682	0.27304	0.5482	0.45802	-0.72415	0.29294	0.16529	-0.25347	0.28769
				2.19861	0	0	0	0	1.3964	0.40314	-1.3775	0.15477
				2.2004	-1.59777	0.12103	0.80021	-0.20193	1.20213	-0.02464	-0.37228	-0.15067
				2.20219	-0.73719	1.22565	1.31854	0.01857	0.29785	-0.16069	-0.44867	-0.26202
				2.20398	-0.67716	1.60697	1.33345	0.29353	-0.42524	-0.1907	-0.73541	-0.1596
				2.20577	-0.59369	1.85154	1.24675	-0.11066	-0.94549	-0.65806	-1.14762	0.22167
				2.20756	-0.98938	1.63649	1.34986	-0.38383	0.02963	-0.78717	-0.35232	-0.52326
				2.20936	-0.54574	1.13697	0.79493	-1.18926	0.24153	-0.01138	-0.17161	-0.2338
				2.21115	-0.42484	0.37436	-0.02176	-0.39943	0.77559	-0.18783	-0.45362	0.56803
				2.21294	-0.73986	0.41907	-0.08458	0.14108	0.44106	0.01644	-0.37985	0.35522
				2.21473	-0.3718	0.98682	-0.41245	-0.69047	0.25218	0.04286	-0.63847	-0.2833
				2.21652	-0.50844	-0.06751	0.53093	-0.30127	0.29393	-0.6112	-0.70194	-0.76383
				2.21831	-0.37732	-1.03716	0.88557	-0.07968	0.63668	0.32113	-0.30462	0.3395
				2.2201	-0.82586	-0.28782	1.41357	0.12869	1.18613	-0.0724	0.74585	0.21033
				2.22189	-1.90639	-0.18972	1.46293	-0.10996	1.41567	1.23831	0.54454	-0.09881
				2.22368	-0.69313	1.07716	1.07486	1.3472	0.92052	2.06495	-0.76255	-1.16013
				2.22547	-0.36195	1.64354	1.5422	1.77932	0.81088	1.97778	-0.89153	-1.32796
				2.22727	-0.00759	1.25337	0.8158	1.15959	0.02313	1.74762	-0.53305	-0.83683
				2.22906	-0.00585	1.17629	0.37547	1.03433	0.22491	1.19917	-0.33166	-0.35021
				2.23085	0.15614	-0.22959	1.03399	0.23135	0.61613	0.93595	-1.14917	-0.06051
				2.23264	0.07374	0.43647	1.45077	0.23361	0.11583	0.14466	-0.34925	0.50778
				2.23443	0.00336	0.03663	1.06539	0.29598	0.1699	-0.03596	-0.14633	0.58969
				2.23622	-0.63871	-0.71748	0.49376	0.10405	-0.70164	0.86207	-0.49125	0.04175
				2.23801	1.10245	-0.88003	0.98221	0.29489	0.4022	0.84599	-1.04314	0.29097
				2.2398	0.52132	0.47932	0.69854	-0.11321	0.17778	1.44407	-0.8357	0.62248
				2.24159	-0.02311	0.28659	0.76078	0.4508	0.62702	1.14251	-1.12834	0.6375
				2.24338	-0.33606	-0.01853	0.20799	-0.62961	0.45617	1.15779	-1.42124	0.4631
				2.24517	-0.6111	-0.22387	-0.26217	0.32942	-0.13033	0.01032	-0.79668	0.00778
				2.24696	-0.19057	0.04273	-0.27146	-0.55158	-0.26914	0.49749	-1.52872	0.13905
				2.24875	0.22995	0.19117	1.05641	0.29479	-0.12776	-0.18908	-0.76578	0.48618
				2.25054	0.39908	0.50834	0.5704	0.51692	0.56289	-0.23112	-0.53936	0.97341
				2.25233	0.99766	0.16116	-0.00869	0.41446	0.42711	0.10058	-0.70424	0.39122
				2.25413	0.21503	-0.13155	0.36304	0.50479	1.14969	0.62762	-0.76754	0.48064
				2.25592	-0.15545	0.19535	1.05495	0.41589	0.78862	1.61385	-1.79185	-0.33173
				2.25771	0.1378	1.34668	0.16867	-0.33105	1.11005	0.78811	-1.79564	-0.22127
				2.2595	-0.02871	1.73828	1.48892	0.43514	0.67204	0.21004	-0.6594	0.00532
				2.26129	-0.29414	1.11114	1.56971	0.16078	0	0	0	0
				2.26308	-0.18316	1.45647	0.36296	0.09085	0.84007	0.34712	0.11423	0.47093
				2.26487	-0.48733	0.18042	-1.024	0.17875	-0.0937	0.43427	-0.52999	0.86839
				2.26666	-0.66548	0.14694	-0.2704	0.99042	0.51315	0.27942	0.65729	0.90179
				2.26845	-1.17474	0.14239	0.22422	0.77266	-0.03631	0.43141	-0.52443	0.347
				2.27024	-0.50081	0.24564	-0.26706	0.52624	0.64061	-0.37417	-0.18447	-0.03512
				2.27203	-0.45951	1.34351	1.45879	0.34544	0.68316	0.80591	-0.92513	0.93952
				2.27382	0.23204	1.10911	0.90261	0.04192	0.72273	0.86845	-0.22233	0.52393
				2.27561	-0.3926	1.43086	0.51874	-0.54093	0.13783	0.61174	-0.57138	0.49891
				2.2774	-0.67569	0.79571	0.86659	-0.25506	0.48425	1.98744	-0.69621	0.6179
				2.27919	0.02862	0.85801	0.03815	-0.33173	0.20414	2.39247	-0.34866	1.16253
				2.28098	-0.21371	0.56975	0.08967	1.00163	0.76898	1.68376	-0.27527	0.78224
				2.28277	0.56819	0.50906	0.15504	0.60779	0.83954	2.01545	-0.16007	-0.07189
				2.28456	0.9838	1.03206	-0.51393	0.22506	0.9454	1.63025	0.2807	0.70265
				2.28635	-0.18051	0.74309	0.04822	0.5424	1.00473	0.53712	-0.17264	0.78305
				2.28814	-0.17059	0.45622	0.08126	0.20273	1.45063	0.82479	0.07452	0.93704
				2.28993	0.19454	0.82623	0.79658	0.66734	0.597	1.53143	0.51278	0.84267
				2.29172	-0.09509	0.91629	-0.39659	-0.06436	0.6205	1.15954	1.18098	-0.58315
				2.29351	0.27426	0.28221	0.85421	-0.27077	-0.13317	0.96396	0.81799	-0.54876
				2.2953	0.16213	0.01886	0.48512	-0.09327	0.32973	0.96354	-0.55368	-0.11092
				2.29709	0	0	0	0	0.20397	0.39887	-1.02683	-0.20052
				2.29888	0.97286	0.36864	1.3291	-0.72353	0.15418	-0.16631	0.00787	-0.71846
				2.30067	0.52641	0.03009	0.92258	-0.10143	1.03453	0.48361	-0.36292	-0.22535
				2.30246	-0.06267	1.03371	1.63077	0.96853	0.4448	0.27347	-0.38111	0.96763
				2.30425	-0.05751	1.27586	2.05572	1.08887	1.23102	0.64799	-0.90393	0.4276
				2.30604	0.34123	1.39918	1.45104	0.18666	1.8872	0.02753	-1.24071	-0.34348
				2.30783	0.72069	1.19438	1.04383	-0.30361	0.36276	0.87032	-0.44788	-0.0068
				2.30962	0.57941	1.06993	0.93003	-0.09405	0.06989	0.97293	0.46456	0.44493
				2.31141	0.57591	0.29566	0.85821	0.38221	0.53405	1.26097	1.08711	-0.06472
				2.3132	0.96045	0.45589	1.25785	-0.24582	0.38348	0.49462	1.02673	0.23553
				2.31499	0.78077	1.20845	0.36751	0.03404	-0.17085	0.90259	0.87238	-0.45074
				2.31678	0.55269	1.37	0.5493	0.4096	-0.02874	1.18095	-0.2469	-0.76145
				2.31857	1.14945	1.40062	0.96371	0.11453	-0.02526	0.74683	-1.14856	0.1054
				2.32036	1.11132	1.09188	1.04836	0.10112	0.6121	0.58905	-0.60501	0.27429
				2.32215	0.88646	0.37784	0.77689	-0.227	0.98018	1.25751	-0.46515	0.78637
				2.32394	0.14965	0.57894	0.23173	-0.99095	0.78446	1.12373	-0.63185	1.31239
				2.32573	-0.28493	0.34773	0.33481	-0.48013	1.04023	0.78736	-1.66318	0.02232
				2.32752	0.01893	0.44628	0.29685	-0.2308	1.22071	0.19901	-1.08875	0.1782
				2.32931	-1.16528	1.0976	0.70625	0.19896	0.25535	0.44868	-0.26241	-0.30507
				2.3311	-0.76434	0.11688	-0.24063	-0.55662	-0.19047	1.09819	-0.41002	-0.65634
				2.33289	0.15896	0.67464	-0.15298	-1.33554	0.97889	0.92666	-0.78691	-0.99176
				2.33468	0.52239	1.20136	-0.72177	-0.44983	0.46993	-0.13358	-0.92193	-0.00371
				2.33647	0.15887	0.75021	0.36528	-0.3094	0.02993	-0.03679	-1.06285	0.68557
				2.33826	0.15861	0.71181	0.57983	-0.9224	1.08071	0.83055	-0.51921	0.24224
				2.34005	-0.77715	0.51069	0.15212	-0.63955	0.97104	1.06973	0.01331	-0.04633
				2.34183	-0.80445	0.36304	-0.0157	-0.22222	0.79544	-0.12637	0.49595	0.23619
				2.34362	-0.50522	0.84978	0.99626	0.74965	1.69465	0.49127	0.85797	0.94754
				2.34541	-0.02056	0.78992	0.87367	0.70465	1.55409	-0.02748	0.1728	-0.000878896
				2.3472	0.7757	0.52643	0.78972	0.96747	1.99475	0.38035	0.35168	0.01576
				2.34899	1.23792	0.4603	-0.2205	0.39067	2.92713	0.10301	0.44804	-0.06208
				2.35078	0.68117	0.98469	-0.95582	-0.49311	3.1955	0.19527	0.75062	-0.18567
				2.35257	0.59462	0.67726	-0.85133	-0.3844	2.03076	0.14039	0.19391	0.68928
				2.35436	0.35308	0.90091	-0.93585	0.26902	1.33985	-0.14594	-0.02718	0.24035
				2.35615	0.23821	1.72825	-0.42153	0.65743	0.20794	-0.01775	0.24526	0.02416
				2.35794	1.1083	1.71658	0.14124	1.4029	0	0	0	0
				2.35973	0.86367	0.47979	0.37357	0.73015	0.07421	0.10483	-1.14505	-0.74604
				2.36152	0.97993	0.80942	0.84627	0.5991	0.814	-0.30202	-0.36191	-0.62721
				2.36331	0.32014	0.39192	0.46876	1.38022	1.06353	-0.5123	0.15028	-0.52733
				2.3651	0.49512	-0.15815	0.41758	0.94785	0.36866	-0.96554	-0.44567	-0.02312
				2.36688	0.94863	0.07733	0.67398	0.15189	0.15032	-0.65709	-0.53304	0.28593
				2.36867	0.95176	1.05767	1.22058	-0.19092	0.37857	0.3242	-0.40777	0.44547
				2.37046	0.53537	0.4671	1.2216	-0.68632	1.26612	0.65154	-0.40558	-0.09584
				2.37225	0.9327	1.80423	1.33402	0.11231	1.12771	0.63602	-0.54553	-0.29309
				2.37404	-0.61407	0.87477	0.18976	0.21218	0.69724	0.2477	-0.65149	-0.91254
				2.37583	-0.05631	0.93366	0.12964	-0.4718	0.80809	0.32597	-0.39143	-0.40852
				2.37762	-0.48979	0.00775	0.59673	-0.76094	-0.02657	0.68425	-0.46011	-0.9719
				2.37941	-0.13051	0.79112	0.41974	-1.36306	0.57725	0.46479	-1.35559	-0.43089
				2.3812	1.21074	1.7824	0.52456	-0.62745	0.22719	0.3118	-0.00948	-0.25109
				2.38299	0.45768	0.57514	0.26132	-0.22779	0.03009	0.1758	-1.30843	-1.0269
				2.38477	0.70818	1.32805	0.12807	0.84857	0.55174	-0.00158	-1.03288	-0.64833
				2.38656	0.26728	0.82845	0.92926	-0.24449	0.35271	0.00671	-1.89366	-0.93316
				2.38835	0.43035	1.07416	1.42298	-0.54984	0.45501	-0.63368	-0.66719	-1.02603
				2.39014	-0.01117	0.90196	0.95233	0.40391	0.61202	-0.61106	-0.74442	-0.43281
				2.39193	1.18817	1.699	0.2852	1.3961	0.3338	-0.44147	-1.37178	0.31377
				2.39372	0.45325	0.49865	0.46376	0.91416	0.00235	1.53613	-0.32938	-0.34264
				2.39551	0	0	0	0	-0.19063	1.38208	-0.62437	-0.71019
				2.3973	-0.19499	0.47407	0.14161	-0.15556	0.79514	0.43541	-0.20004	-0.53346
				2.39908	0.16786	0.37875	0.2261	-0.23968	1.06716	-0.1203	-0.76157	-0.74615
				2.40087	0.07948	0.56322	0.11164	-0.35357	0.32575	0.1236	-1.42112	0.01112
				2.40266	0.61463	0.27095	-0.02305	-0.44957	-0.46799	1.4173	-0.78284	0.70809
				2.40445	0.36124	0.18846	0.65406	0.64886	0.62236	1.13437	-0.77581	-1.32448
				2.40624	0.35841	1.41664	0.42378	0.55416	0.51318	1.45655	-0.88287	-0.58564
				2.40803	0.58634	1.55826	-0.27466	0.70557	0.22593	1.4908	-0.32531	-0.27958
				2.40982	0.16726	0.82261	-0.07957	1.03645	0.21353	1.66064	-0.01464	-0.69362
				2.4116	-0.08049	0.09321	-0.06138	1.21923	0.16633	1.01291	-0.57251	-0.62648
				2.41339	-0.17734	0.48756	0.01436	1.10237	-0.34593	0.50196	-0.65918	-0.61132
				2.41518	1.03755	1.79595	0.35937	0.20991	-0.48414	0.43052	0.2591	-0.6424
				2.41697	1.48599	0.97235	0.40619	0.35586	-0.57778	0.10914	0.73678	-0.77243
				2.41876	0.52931	0.49766	0.63939	0.39974	-0.55135	0.8837	0.37941	0.54609
				2.42055	0.26288	0.36993	-0.13198	0.33602	-0.20517	1.33426	0.38978	0.63085
				2.42234	-0.26958	0.47751	0.05881	-0.20948	1.09076	1.14803	1.51826	0.62498
				2.42412	-0.92805	0.70789	-0.05368	0.13181	0.62332	0.73766	0.59303	0.06171
				2.42591	0.23244	1.84316	0.80459	1.01125	0.46679	-0.18923	0.84112	0.53049
				2.4277	0.30693	1.52984	-0.58444	1.44844	0.59721	0.55468	1.18969	0.72897
				2.42949	0.42423	0.6601	-1.0814	0.44294	0.68561	0.90147	0.93928	0.91528
				2.43128	-0.02361	0.20038	-0.05234	0.68506	0.69135	1.28102	0.86471	0.72548
				2.43307	-0.18712	0.14313	0.06415	0.6297	0.62201	1.57066	0.24158	0.76929
				2.43485	0.35032	0.0033	0.21819	1.22738	0.44275	0.82926	0.48585	0.45106
				2.43664	-0.03791	0.47436	0.31774	0.32085	-0.01261	0.93285	1.73914	1.40382
				2.43843	0.26533	0.68612	1.0486	-0.42716	0.67138	1.74145	1.76875	2.2585
				2.44022	-0.24053	0.11307	0.55688	-0.64608	0.66988	2.17845	1.82452	2.18773
				2.44201	0.32053	0.55819	0.81137	0.15674	0.48632	2.76102	2.23917	2.98407
				2.44379	-0.1579	-0.45851	-0.08971	0.29148	0.59402	1.91651	2.33178	2.10626
				2.44558	0.85257	-1.1991	0.03518	0.44289	1.56956	2.91044	2.28261	2.82628
				2.44737	1.48888	-0.26366	-0.13245	0.64531	2.43387	3.00976	3.03532	3.07089
				2.44916	1.40106	-0.66821	0.41999	0.25544	1.96575	4.09932	3.38956	3.28975
				2.45095	1.94059	-0.55817	0.69036	0.16853	2.25515	4.03732	4.29346	4.10372
				2.45273	1.52082	-0.83023	1.2003	-0.39448	3.47928	4.77146	4.83234	5.49463
				2.45452	0.45159	-0.21576	1.42513	-0.51971	5.11391	5.49583	6.36722	6.77449
				2.45631	1.02527	-0.71169	1.06551	-0.31932	6.16736	7.12196	7.99334	7.12749
				2.4581	0.56137	-0.9586	1.17054	-0.19008	9.24457	9.51972	9.491	9.43602
				2.45989	-0.31073	-0.89228	0.56388	0.54958	9.68875	11.4412	10.5934	10.3374
				2.46167	-0.34734	-0.70983	0.34152	0.52722	10.8633	12.0703	11.5267	12.5511
				2.46346	-0.76146	0.13153	-0.01861	1.71703	11.575	14.2465	11.2095	12.6098
				2.46525	-1.14017	0.47931	0.93482	1.45499	10.1474	13.624	11.9891	12.031
				2.46704	-1.02316	0.05503	2.27588	0.19648	10.1834	11.0617	10.9578	10.4454
				2.46883	-0.79665	0.45186	0.78116	-0.36421	8.75646	8.60106	9.92449	8.98027
				2.47061	-0.88364	-0.35676	0.54259	-0.60387	7.397	6.45751	7.85811	6.59286
				2.4724	0.0953	0.72723	-0.25569	-0.60891	6.22091	5.61002	6.08338	5.48959
				2.47419	0.18586	-0.10546	-0.0959	-0.95895	5.49556	3.88205	3.95128	4.05024
				2.47598	-0.49443	0.4957	-0.05556	-0.34701	4.25009	3.29479	2.71479	3.13623
				2.47776	-0.9858	0.17573	0.06175	-0.01508	2.92173	2.10733	2.28126	2.20552
				2.47955	-0.01218	0.071	-0.10891	-0.93658	1.92791	1.88214	2.56558	2.09685
				2.48134	0.14102	0.69596	0.3873	-1.0669	2.07737	1.93047	1.75453	1.0687
				2.48313	-0.61757	-0.43218	1.31614	-0.80665	1.81134	1.5433	1.29081	0.72335
				2.48491	0.3212	-0.1773	0.67103	-0.88949	1.47951	1.90148	0.95481	0.09373
				2.4867	-0.51219	0.25052	1.02908	-0.70762	0.83773	1.22167	0.84832	0.09268
				2.48849	-0.26224	-0.7056	-0.28225	-0.2821	1.40586	1.46293	0.88467	0.41993
				2.49028	0.26191	-0.56143	-0.51963	-0.00863	0.97509	1.63378	0.14001	0.18667
				2.49206	0.34836	-0.18224	-0.42888	0.4217	0.37102	1.5124	0.1488	0.66024
				2.49385	0	0	0	0	-0.25936	1.2226	0.24174	0.94971
				2.49564	-0.38649	-0.44263	0.85999	-0.1261	-0.56907	0.23959	0.25142	1.34088
				2.49743	-0.15588	-0.03817	-0.17458	0.35515	-0.3466	0.11616	-0.77296	0.69611
				2.49921	-0.20521	-0.91112	-0.97846	-0.18282	-0.10428	0.54592	-0.85806	0.73273
				2.501	-0.49974	-0.89339	0.16925	-0.61374	-0.53518	0.09246	-0.53012	0.51301
				2.50279	-0.416	-1.01117	-0.01352	-0.53813	-0.91615	-0.39842	-0.40521	-0.66773
				2.50458	-0.59486	-0.61505	0.66293	-0.78594	-0.57058	0.75567	-0.75264	-0.47833
				2.50636	-0.20644	0.23963	0.42386	-0.62832	-0.03528	-0.13019	-1.05009	0.27564
				2.50815	-0.0928	-0.50675	-0.45594	-1.16984	-0.24231	-0.45969	-0.73876	0.30589
				2.50994	-0.23382	-0.70471	0.00529	-1.54945	-0.58642	-1.09738	-0.51503	-0.11965
				2.51172	-0.42224	0.28372	0.40117	-1.76671	-0.10318	-0.54584	-0.57775	-0.09514
				2.51351	-0.24887	0.48637	0.05899	-2.21878	-0.7118	-0.26964	-0.8148	-0.16904
				2.5153	-0.53126	-0.34536	-0.46624	-1.56397	-1.1525	-0.3414	-0.56248	-0.81638
				2.51709	-1.24965	-0.91778	-0.49062	-0.9444	-0.97077	-0.70132	-0.57887	-0.80649
				2.51887	-0.45568	-1.127	-0.23838	-0.29571	-1.15981	-0.14332	-0.93963	-0.39341
				2.52066	-0.66832	-0.80142	-0.17042	-0.57776	-0.82148	-0.08292	-0.16451	-0.67339
				2.52245	-0.53139	-0.6395	-0.11748	-1.60517	-0.83103	-0.95084	-0.88402	-0.50465
				2.52423	-0.79392	-1.1953	-0.02123	-1.37019	-0.72835	-0.37521	-0.18564	0.0273
				2.52602	-0.84582	-1.34342	-0.01219	-0.51199	0.04327	0.10663	0.86321	-0.15565
				2.52781	-1.48472	-1.45739	-0.67469	-0.16624	0.26567	-0.24865	0.72027	-0.61636
				2.52959	-0.8609	-1.03257	0.23859	-0.42766	0.15497	-0.48393	-0.28599	0.32356
				2.53138	-0.48695	-1.09381	0.54069	-0.92125	0.03027	-0.05854	-0.58696	1.16762
				2.53317	-0.3962	-0.62297	-0.3563	-1.0395	0.34942	0.43199	-0.29523	0.65021
				2.53496	-0.81715	-0.48536	-0.5785	-0.92628	0.68391	-0.53348	-1.32037	0.24655
				2.53674	-2.06205	-1.01643	0.04063	-1.03459	0.41878	-0.1432	-0.76406	0.88205
				2.53853	-1.96117	-1.00389	0.87183	0.72805	0.18457	0.09509	-0.91494	1.36487
				2.54032	-0.79405	-0.61537	0.49962	1.17224	0.65338	-0.00669	-0.90396	0.38606
				2.5421	-1.07126	-1.06561	-0.75823	-0.20679	0.84271	-0.126	-0.96289	0.31562
				2.54389	-1.03592	-0.65987	-0.15356	-0.69358	0.98436	-0.42741	-0.75506	0.16924
				2.54568	-0.70934	0.15334	0.4661	-0.57716	0.53388	-0.66457	-0.6553	-0.03278
				2.54746	-1.17714	0.32393	-0.22897	-0.92989	0.81603	-0.47923	-0.6468	0.30923
				2.54925	-1.22299	0.19693	-1.20275	-1.26356	1.19185	-0.84746	-0.63879	1.19487
				2.55104	-1.78699	0.66702	-0.32018	-0.32603	1.27717	0	0	1.64318
				2.55282	-1.88651	-0.1684	-0.64597	-0.60703	1.43214	0.82777	-0.17061	0.76209
				2.55461	-1.41833	-0.64607	0.1111	-1.44446	0.86567	0.94954	1.16785	1.20534
				2.5564	-0.8757	0.01331	-0.5963	-0.9596	0.90179	1.23861	0.91997	1.64644
				2.55818	-0.86763	-0.09249	0.09464	-1.0919	0.74805	0.38649	0.8863	1.36028
				2.55997	-1.59913	0.36762	0.15128	-1.00201	0.65303	0.66832	1.40466	1.92081
				2.56176	-1.08369	1.13512	0.54036	-1.0229	1.23082	0.18932	1.31568	1.87202
				2.56354	-1.30694	1.17984	0.69	-1.67115	1.52847	0.75747	1.08625	1.24559
				2.56533	-1.317	1.17674	0.37676	-1.55894	2.39524	1.67024	2.1354	2.52932
				2.56711	-1.26627	1.34943	0.81537	-1.58823	2.2835	1.70425	2.12566	3.02585
				2.5689	-1.48432	0.87088	0.47482	-1.04445	2.35167	2.20238	2.28373	3.10002
				2.57069	-1.98937	2.38357	1.35891	-0.71375	2.73544	3.17263	2.64044	3.12427
				2.57247	-0.9216	1.97097	1.18668	-0.10336	3.00323	4.1702	2.78129	3.48864
				2.57426	0.0359	2.65144	1.30472	-0.74528	3.26344	4.23164	4.12039	4.17409
				2.57605	0.56564	2.42042	1.60874	0.1612	2.75027	4.59707	3.88183	4.41209
				2.57783	0.92494	2.15174	2.5698	0.56229	2.92897	5.45792	3.41574	4.67381
				2.57962	1.0307	2.83517	3.03534	2.09707	3.86908	6.59639	5.2759	5.68967
				2.58141	0.80927	2.5305	4.60077	2.15212	5.54708	7.53835	7.03094	6.92055
				2.58319	2.2192	3.36086	4.78507	4.73947	9.67037	8.874	9.06278	9.31257
				2.58498	5.40358	6.69805	7.75058	5.49996	10.8375	10.4355	11.2553	11.1775
				2.58676	7.17929	8.71192	9.43137	7.81255	13.4573	12.2751	12.8691	14.1836
				2.58855	9.90153	11.9364	12.5616	10.764	16.0769	14.7545	15.6153	17.0963
				2.59034	13.4415	14.9256	15.5263	14.4074	19.7606	18.372	19.4867	19.9176
				2.59212	18.3831	19.9925	19.2938	19.6326	22.473	20.7385	21.0312	22.5528
				2.59391	22.1602	24.7731	24.7056	24.1655	24.5579	23.2523	23.1796	24.5789
				2.59569	27.7884	29.843	29.4549	29.4648	28.1231	25.9132	25.7383	26.4594
				2.59748	33.7015	36.3979	36.2209	36.7208	31.1366	28.732	27.7183	29.3303
				2.59927	41.3209	41.6256	43.6791	43.9006	32.124	31.3729	31.4452	31.0127
[truncated: 980 more rows]

## Sheet: Fig 2. e
Figure 2e					Cu2O	OCP	1	1.1	1.2	1.3	1.4	1.5	1.6	1.7	1.8	1.9	2	Off
[truncated: 327 more rows]

[truncated: 56 more sheets: Fig 2. f, Fig. 3a, Fig. 3b, Fig. 3c, Fig. 3d, Fig. 3e (Cu2O ref.), Fig. 3e (H-Cu2O OCP), Fig. 3e (H-Cu2O 1.4 V), Fig. 3e (H-Cu2O 1.5 V), Fig. 3e (H-Cu2O After OER), Fig. 3e (Cu(OH)2 Ref.), Fig. 4b, Fig. 4c, Fig. S3, Fig. S4a, Fig. S4b, Fig. S5, Fig. S6a, Fig. S6b, Fig. S7 …]
